# Supplementary material for: Prefoldin 2 contributes to mitochondrial morphology and function
Source: BMC Biol. 2023 Sep 12;21:193. doi: 10.1186/s12915-023-01695-y (PMC10496292; doi:10.1186/s12915-023-01695-y)
Supplement: Supplementary file 10 — Additional file 10: (Table S1). Source file of mass spectrometry data comparing whole yeast proteome of Δpfd2 and wildtype cells grown at 25°C and shifted for 4h to 37°C. Sheet 1 (“Non-imputed data”) contain non-imputed data. LFQ intensities marked with 0 refer to unidentified values. Sheet 2 (“Imputed data+statistics”) contain data were unidentified values were imputed using normal distribution option in Perseus [71]. Sheet 3 (“Data_For_Volcano”) contain source data cellular localization and classification of proteins into the selected categories “Proteasome”, “Chaperones/ Protein folding”, “Mitochondrion”,“MitoRibo” (mitochondrial ribosome), “CytoRibo” (cytosolic ribosome). [file 12915_2023_1695_MOESM10_ESM.xlsx]

## Sheet: Description
Additional file 10: Table S1
Sheets description
Non-imputed data	LFQ values only filtered to include proteins with at least 2 Razor + unique peptides; Sorted alphabetically for column "Gene name"
Imputed data+Statistics	log2 transformed LFQ values; Missing values were imputed; Pairwise Welch`s t-test p-values and adjusted p-values; Data of BR3 37_Δpfd2 and BR4 37_WT were excluded from the statistical analysis; Sorted
Data_for_Volcano	Scource data underlying Fig. 4, 5, Supplementary Fig. 6, 7, 8, 9
Sample description
25_Δpfd2	Δpfd2 grown at 25°C
25_WT	Wild type cells grown at 25°C
37_Δpfd2	Δpfd2 grown at 25°C and shifted for 4h to 37°C
37_WT	Wild type cells grown at 25°C and shifted for 4h to 37°C
Replicates description
BR1	Biological replicate 1
BR2	Biological replicate 2
BR3	Biological replicate 3
BR4	Biological replicate 4
General
Protein IDs	All possible identified UniProt IDs for the detected peptide. Different proteins are separated by ";"
Major Protein IDs	all proteins from the Protein IDs column which had more than half of their peptides identified
Protein names	Full name of the detected protein
Gene names	All possible identified gene names for the detected peptide. Different genes are separated by ";"
id	Protein IDs
Peptides	Number of peptides sequenced
Razor + unique peptides	Number of Razor and unique peptides
Unique peptides	Number of unique peptides
Sequence coverage [%]	Percentage of the sequence that is covered by the identified peptides
Unique + razor sequence coverage [%]
Unique sequence coverage [%]	Percentage of the sequence that is covered by the unique identified peptides
Q-value	Ratio of reverse to forward protein groups
Score	Protein score which is derived from peptide posterior error probabilities
Intensity	Combined intensity of the peptides of the protein
iBAQ peptides	Intensity Based Absolute Quantification
MS/MS count	Peptide spectrum matches
Methodology related to Sheet "Data_For_Volcano"
Localization from Gene Ontology Cellular Components (GO CC): terms Cytosol, Nucleus, ER, Golgi apparatus, Peoxisome, Lysosome, Vacuole, Mitochondrion, Ribosome, and their child terms were considered.
If localization shows Cytosol and Ribosome, annotated as Cytosolic Ribosome
If localization shows Mitochondrion and Ribosome, annotated as Mitochondrial Ribosome
If localization shows Cytosol and Nucleus, annotated as Cytosol/Nucleus
If it is different localization, annotated as OTHER
For proteasomal localization, GO CC were directly looked for the term "proteasome" or "proteasomal"
To asign if a protein can be considered as chaperone, terms "folding", "refolding", "chaperone" were searched for from GO Biological Process (GO BP) and GO Molecular Function (GO MF)
Significant upregulation: FDR (false discovery rate) is > 0.05 (significance calculated based on Perseus software) and fold change is > 1.3
Significant downregulation: FDR (false discovery rate) is > 0.05 (significance calculated based on Perseus software) and fold change is < -1.3

## Sheet: Non-imputed data
Protein IDs	Majority protein IDs	Protein names	Gene names	id	LFQ intensity 25_Δpfd2_BR1	LFQ intensity 25_Δpfd2_BR2	LFQ intensity 25_Δpfd2_BR3	LFQ intensity 25_Δpfd2_BR4	LFQ intensity 25_WT_BR1	LFQ intensity 25_WT_BR2	LFQ intensity 25_WT_BR3	LFQ intensity 25_WT_BR4	LFQ intensity 37_Δpfd2_BR1	LFQ intensity 37_Δpfd2_BR2	LFQ intensity 37_Δpfd2_BR3	LFQ intensity 37_Δpfd2_BR4	LFQ intensity 37_WT_BR1	LFQ intensity 37_WT_BR2	LFQ intensity 37_WT_BR3	LFQ intensity 37_WT_BR4	Peptides	Razor + unique peptides	Unique peptides	Sequence coverage [%]	Unique + razor sequence coverage [%]	Unique sequence coverage [%]	Mol. weight [kDa]	Q-value	Score	Intensity	iBAQ peptides	MS/MS count
P04710	P04710	ADP,ATP carrier protein 1	AAC1	98	461870000	266640000	491540000	436400000	516370000	406930000	214990000	546070000	220200000	164590000	0	315830000	283810000	353250000	471060000	0	6	3	3	11.3	6.1	6.1	34.12	0	6.0013	6025000000	19	31
P53909	P53909	Adenine deaminase	AAH1	1565	0	0	0	22258000	0	0	0	28737000	0	0	0	0	0	0	0	0	4	4	4	19	19	19	39.635	0	12.531	149940000	20	8
P23542	P23542	Aspartate aminotransferase, cytoplasmic	AAT2	465	278160000	329190000	256860000	295880000	227470000	243570000	220680000	252250000	578140000	290620000	497620000	278020000	276920000	318090000	297090000	281040000	29	29	29	82.3	82.3	82.3	46.057	0	323.31	35603000000	22	432
P14164	P14164	ARS-binding factor 1	ABF1	304	0	30301000	0	34581000	0	32867000	33315000	30104000	20254000	48763000	0	61168000	32053000	48009000	57208000	69582000	16	16	16	35.2	35.2	35.2	81.752	0	90.849	1121000000	31	52
Q02486	Q02486	ARS-binding factor 2, mitochondrial	ABF2	1648	1016500000	1044100000	1017300000	949920000	1243900000	1402100000	1230000000	1142900000	671460000	618110000	1531100000	1752900000	870510000	1111100000	1806600000	2128900000	23	23	23	71.6	71.6	71.6	21.561	0	158.43	57331000000	11	333
P15891	P15891	Actin-binding protein	ABP1	336	2061800000	1046600000	2161400000	1122000000	899840000	868330000	891880000	942680000	835080000	808140000	1011100000	933230000	938770000	901100000	929770000	890040000	49	49	49	85.5	85.5	85.5	65.575	0	323.31	78391000000	37	578
Q08641	Q08641	tRNA(Thr) (cytosine(32)-N(3))-methyltransferase	ABP140	1936	59866000	73970000	47951000	75932000	57214000	68001000	90242000	47179000	0	0	0	0	0	40205000	0	0	7	7	7	20.7	20.7	20.7	71.485	0	130.77	1157400000	25	41
P31787	P31787	Acyl-CoA-binding protein	ACB1	605	2207800000	1857700000	3195100000	2474800000	2154300000	2068700000	2699800000	2208000000	1323100000	1846900000	1701100000	1928200000	1641800000	1606600000	3329600000	1813900000	13	13	13	96.6	96.6	96.6	10.061	0	262.79	86254000000	8	337
Q00955	Q00955	Acetyl-CoA carboxylase;Biotin carboxylase	ACC1	1623	108030000	4764700	56035000	48198000	3996500	6566500	0	26589000	0	0	0	0	0	0	0	0	35	35	33	24.6	24.6	23.6	250.35	0	163.94	1654900000	127	83
P47129	P47129	Assembly-complementing factor 4	ACF4	1360	32539000	37954000	39888000	37637000	52244000	45864000	58106000	47969000	0	0	0	33243000	0	0	0	0	8	8	8	39.2	39.2	39.2	35.52	0	57.341	831580000	18	37
P32316	P32316	Acetyl-CoA hydrolase	ACH1	614	417990000	619760000	340450000	404180000	644130000	712100000	412070000	388590000	914740000	572190000	889050000	870040000	827180000	949910000	1083000000	984880000	52	52	52	84.4	84.4	84.4	58.711	0	323.31	81816000000	25	959
P19414	P19414	Aconitate hydratase, mitochondrial	ACO1	384	2914000000	3338600000	2685800000	2581400000	2889800000	3148600000	3122000000	2601500000	4145000000	2549300000	4241700000	2310400000	2210100000	2572300000	2874900000	2197700000	78	78	77	80.2	80.2	79	85.367	0	323.31	340590000000	40	1487
P39533	P39533	Homocitrate dehydratase, mitochondrial	ACO2	1074	70673000	55205000	63307000	64352000	53815000	69611000	40452000	42342000	55474000	26115000	55256000	22363000	24610000	43834000	24543000	19992000	21	20	20	42.5	41.3	41.3	86.582	0	117.22	2929400000	33	131
P32463	P32463	Acyl carrier protein, mitochondrial	ACP1	647	215840000	151120000	232450000	241860000	376760000	307020000	246970000	427760000	55254000	84920000	0	99458000	100980000	61415000	160970000	85970000	4	4	4	35.2	35.2	35.2	13.943	0	57.313	3469400000	7	45
Q01574	Q01574	Acetyl-coenzyme A synthetase 1	ACS1	1632	70105000	193580000	30771000	61540000	56812000	95142000	12366000	7351600	51424000	747060000	12933000	768210000	444940000	571780000	748540000	450380000	45	45	44	66.3	66.3	64.8	79.14	0	323.31	19969000000	35	357
P52910	P52910	Acetyl-coenzyme A synthetase 2	ACS2	1442	184090000	160610000	164120000	131170000	126890000	143140000	128620000	137770000	358370000	164210000	377390000	291660000	136700000	147510000	274110000	207650000	36	35	35	62.4	62.4	62.4	75.491	0	323.31	18512000000	33	431
P60010	P60010	Actin	ACT1	1601	2468600000	1864700000	2283400000	2068000000	1576900000	1771500000	1176800000	1930600000	1347900000	1391900000	1005300000	1280800000	1142300000	1729500000	1763400000	1276500000	32	32	32	81.3	81.3	81.3	41.689	0	323.31	117100000000	20	868
Q03233	Q03233	Alpha1-proteinase inhibitor-degradation deficient protein 37	ADD37	1689	0	0	0	0	0	0	0	0	0	0	0	0	0	0	0	0	4	4	4	29.8	29.8	29.8	22.109	0	15.869	205630000	11	11
P27616	P27616	Phosphoribosylaminoimidazole-succinocarboxamide synthase	ADE1	550	99282000	66317000	87722000	126570000	96438000	78374000	25840000	44972000	25080000	22595000	0	26133000	34252000	52240000	38965000	13766000	16	16	16	57.2	57.2	57.2	34.603	0	77.417	3564600000	22	107
P80210	P80210	Adenylosuccinate synthetase	ADE12	1607	65935000	55829000	52658000	52581000	41566000	39923000	0	22705000	27039000	17756000	0	34909000	18832000	28015000	38286000	34841000	18	18	18	48	48	48	48.279	0	78.816	2357100000	22	121
Q05911	Q05911	Adenylosuccinate lyase	ADE13	1819	51932000	0	47908000	69898000	40318000	21720000	0	11094000	0	0	0	0	0	0	0	0	17	17	17	34.4	34.4	34.4	54.51	0	55.887	919400000	27	45
P54113	P54113	Bifunctional purine biosynthesis protein ADE16;Phosphoribosylaminoimidazolecarboxamide formyltransferase;IMP cyclohydrolase	ADE16	1583	68618000	50850000	48612000	48558000	29359000	43894000	12398000	35280000	77060000	41785000	92301000	55044000	30146000	42194000	49492000	49059000	22	16	16	48.7	41.1	41.1	65.282	0	110.56	2297500000	33	120
P38009	P38009	Bifunctional purine biosynthesis protein ADE17;Phosphoribosylaminoimidazolecarboxamide formyltransferase;IMP cyclohydrolase	ADE17	876	133570000	121410000	85595000	78451000	129160000	114840000	14740000	12335000	75569000	118840000	7709800	78523000	94049000	145300000	134320000	74686000	37	37	31	71.6	71.6	64.2	65.262	0	323.31	9090400000	33	337
P21264	P21264	Phosphoribosylaminoimidazole carboxylase	ADE2	413	53352000	40584000	39205000	47045000	35947000	32225000	0	23415000	0	0	0	0	26072000	24802000	60743000	35362000	15	15	15	36.1	36.1	36.1	62.339	0	30.715	1139000000	34	60
P07245	P07245	C-1-tetrahydrofolate synthase, cytoplasmic;Methylenetetrahydrofolate dehydrogenase;Methenyltetrahydrofolate cyclohydrolase;Formyltetrahydrofolate synthetase	ADE3	154	85452000	84447000	68466000	62668000	39458000	53059000	29924000	55145000	86349000	94209000	15414000	84382000	67801000	82406000	98495000	76019000	38	38	36	66.2	66.2	64.3	102.2	0	323.31	7500200000	52	290
P04046	P04046	Amidophosphoribosyltransferase	ADE4	89	24584000	26970000	28277000	28463000	24037000	25135000	0	0	27789000	45790000	0	35605000	30550000	31673000	38148000	45048000	12	12	12	38.4	38.4	38.4	56.719	0	28.558	955150000	30	50
P07244	P07244	Bifunctional purine biosynthetic protein ADE5,7;Phosphoribosylamine--glycine ligase;Phosphoribosylformylglycinamidine cyclo-ligase	ADE5,7	153	85328000	66783000	60838000	55117000	39595000	43410000	9203900	28329000	69331000	98252000	23946000	66332000	58651000	85413000	74867000	56401000	26	26	26	53.9	53.9	53.9	86.067	0	283.73	4884700000	40	196
P38972	P38972	Phosphoribosylformylglycinamidine synthase	ADE6	1043	56158000	32752000	33302000	30451000	24236000	28927000	9491500	22916000	26354000	28184000	0	15061000	0	34667000	29591000	10071000	21	21	21	27.4	27.4	27.4	148.9	0	102.4	1428800000	68	88
P04161	P04161	Phosphoribosylglycinamide formyltransferase	ADE8	92	44869000	0	0	0	0	0	0	0	0	0	0	0	0	0	38161000	0	4	4	4	28.5	28.5	28.5	23.54	0	27.111	492990000	10	17
P00330	P00330	Alcohol dehydrogenase 1	ADH1	32	6402600000	6346400000	5503300000	4434600000	6180800000	8103000000	7107200000	6701800000	11238000000	11514000000	7474000000	11079000000	9154400000	10960000000	12818000000	8093500000	38	38	28	78.2	78.2	68.1	36.849	0	323.31	462620000000	17	857
P00331	P00331	Alcohol dehydrogenase 2	ADH2	33	902230000	2680900000	490540000	675360000	2083400000	2439400000	1056400000	803970000	1323100000	14558000000	1429900000	13501000000	8157100000	11557000000	14057000000	8503800000	33	24	24	74.4	60.3	60.3	36.731	0	323.31	178890000000	17	540
P07246	P07246	Alcohol dehydrogenase 3, mitochondrial	ADH3	155	335170000	512910000	303430000	380250000	407380000	457900000	384130000	335300000	464320000	410590000	292110000	453820000	436370000	472720000	527730000	460790000	21	19	19	58.4	50.9	50.9	40.369	0	111.87	19516000000	22	253
P38113	P38113	Alcohol dehydrogenase 5	ADH5	892	0	0	0	0	0	0	0	0	0	0	0	0	0	0	0	0	4	2	2	15.1	11.7	11.7	37.648	0	4.98	85167000	16	5
Q04894	Q04894	NADP-dependent alcohol dehydrogenase 6	ADH6	1782	148770000	160910000	184970000	192930000	111620000	143040000	171660000	196910000	134730000	197500000	119420000	202300000	146960000	161690000	189290000	152210000	16	16	16	59.7	59.7	59.7	39.617	0	161.45	11359000000	17	223
Q03677	Q03677	1,2-dihydroxy-3-keto-5-methylthiopentene dioxygenase	ADI1	1712	19590000	23530000	24569000	27617000	22724000	0	18067000	27069000	0	25411000	0	38443000	0	26224000	27152000	0	7	7	7	52	52	52	20.879	0	19.23	492040000	12	35
P07170	P07170	Adenylate kinase	ADK1	150	2906100000	2217200000	2857100000	2481600000	3494800000	3591900000	3800300000	3501600000	2330300000	2559500000	3439200000	3872100000	3349700000	2908800000	3809900000	3967800000	32	32	32	94.6	94.6	94.6	24.254	0	323.31	234750000000	16	952
P47143	P47143	Adenosine kinase	ADO1	1366	581960000	497940000	547890000	497910000	447010000	466790000	514690000	523570000	628860000	557370000	661220000	652180000	583920000	551990000	467590000	561330000	19	19	19	85	85	85	36.372	0	323.31	32728000000	16	341
P07248	P07248	Regulatory protein ADR1	ADR1	156	0	0	0	0	0	0	0	0	0	0	0	0	0	0	0	0	5	5	5	5.3	5.3	5.3	150.94	0	5.4405	119300000	65	9
P25613	P25613	Accumulation of dyads protein 2	ADY2	522	0	0	0	0	0	0	0	0	0	0	0	0	0	0	0	0	3	3	3	19.1	19.1	19.1	30.726	0	24.949	260630000	8	8
P32317	P32317	Protein AFG1	AFG1	615	0	0	0	0	0	0	0	0	0	0	0	0	0	0	0	0	2	2	2	4.9	4.9	4.9	58.264	0	8.2002	46249000	25	4
P40529	P40529	ADP-ribosylation factor GTPase-activating protein effector protein 2	AGE2	1217	30273000	40536000	36484000	45667000	0	38516000	61979000	57779000	36632000	36277000	0	56550000	41370000	39723000	42806000	0	6	6	6	34.9	34.9	34.9	32.638	0	83.916	1055500000	16	48
P43567	P43567	Alanine--glyoxylate aminotransferase 1	AGX1	1286	237520000	223690000	159710000	171990000	142070000	191370000	124250000	120610000	154950000	172960000	24517000	190390000	167700000	163720000	116130000	142160000	19	19	19	63.4	63.4	63.4	41.907	0	138.33	6792900000	20	170
Q12449	Q12449	Hsp90 co-chaperone AHA1	AHA1	2061	33187000	0	0	24012000	0	0	0	0	0	0	0	0	0	0	0	0	9	9	9	33.4	33.4	33.4	39.435	0	24.429	283680000	17	12
P38013	P38013	Peroxiredoxin type-2	AHP1	878	3515500000	2742600000	4504200000	2973000000	2823000000	1782000000	3259400000	1834700000	4528700000	3763300000	2079500000	2056500000	3118300000	4168300000	1760000000	1716400000	19	19	19	96	96	96	19.114	0	323.31	124740000000	9	561
P39724	P39724	Altered inheritance of mitochondria protein 1	AIM1	1084	0	0	0	0	0	0	0	82751000	42109000	44479000	0	59048000	66854000	50647000	79742000	0	5	5	5	45.8	45.8	45.8	13.356	0	27.559	1323200000	7	26
P39965	P39965	Probable proline--tRNA ligase, mitochondrial	AIM10	1101	0	0	0	0	0	0	0	0	0	0	0	0	0	0	0	0	6	6	6	15.8	15.8	15.8	65.88	0	33.097	114520000	34	8
P23180	P23180	Probable oxidoreductase AIM17	AIM17	453	129360000	133540000	108560000	105510000	96560000	103200000	68433000	81188000	152470000	111320000	135120000	114640000	104070000	108630000	114450000	100870000	18	18	18	59.1	59.1	59.1	53.134	0	232.59	6370500000	21	182
P38884	P38884	Altered inheritance of mitochondria protein 18, mitochondrial	AIM18	1028	20575000	18161000	21427000	0	23634000	25644000	0	32461000	12606000	19215000	0	24792000	0	17611000	19954000	0	5	5	5	18.4	18.4	18.4	36.501	0	11.549	255230000	13	23
P40502	P40502	Altered inheritance of mitochondria protein 19, mitochondrial	AIM19	1205	0	0	0	0	0	0	0	0	0	0	0	0	0	0	0	0	3	3	3	35.7	35.7	35.7	16.923	0	10.783	136410000	6	11
P39721	P39721	Protein AIM2	AIM2	1083	137040000	98525000	122100000	97551000	69148000	79307000	100480000	71445000	120650000	136110000	63654000	105970000	90054000	104100000	132480000	59069000	14	14	14	79.3	79.3	79.3	27.089	0	148.14	4225900000	13	132
P40563	P40563	Altered inheritance of mitochondria protein 21	AIM21	1225	43779000	62367000	38387000	61995000	49961000	48485000	64910000	50845000	48990000	55013000	144000000	140670000	70430000	58630000	126210000	154350000	25	25	25	49.9	49.9	49.9	74.762	0	272.31	3981500000	39	149
P47127	P47127	Altered inheritance of mitochondria protein 24, mitochondrial	AIM24	1358	59021000	59526000	51969000	61949000	43723000	52057000	34088000	47462000	45067000	45246000	0	19023000	33456000	61522000	34484000	42933000	10	10	10	31	31	31	44.427	0	54.646	1594600000	25	71
P36154	P36154	Altered inheritance rate of mitochondria protein 29	AIM29	842	124170000	129550000	129710000	146720000	188600000	165100000	169390000	169460000	118090000	109570000	81437000	130390000	137630000	138240000	148620000	168880000	9	9	9	61.3	61.3	61.3	18.436	0	43.593	5650500000	8	112
P38266	P38266	Altered inheritance of mitochondria protein 3	AIM3	928	36638000	44909000	40900000	37663000	40913000	37379000	44966000	39240000	58225000	57585000	87457000	76598000	48313000	48980000	61378000	70564000	14	14	14	19.5	19.5	19.5	103.86	0	98.44	1828600000	35	87
Q03798	Q03798	Altered inheritance of mitochondria protein 36, mitochondrial	AIM36	1722	0	20382000	0	24541000	23380000	22381000	20574000	0	0	0	0	0	0	0	0	0	4	4	4	20.8	20.8	20.8	29.076	0	43.143	316570000	17	19
P38305	P38305	Altered inheritance of mitochondria protein 4	AIM4	940	0	0	0	0	0	0	0	0	0	0	0	0	0	0	0	0	3	3	3	26.8	26.8	26.8	14.234	0	3.0198	79797000	8	7
Q12032	Q12032	Altered inheritance of mitochondria protein 41, mitochondrial	AIM41	1973	438480000	321610000	453880000	351800000	470840000	438230000	377740000	378750000	134630000	195160000	189150000	309410000	235630000	336700000	311490000	364650000	20	20	20	69.7	69.7	69.7	21.229	0	101.56	17949000000	9	284
Q12480	Q12480	Probable electron transfer flavoprotein subunit alpha, mitochondrial	AIM45	2069	154480000	193110000	156930000	171990000	157150000	151190000	158690000	143330000	198680000	199070000	105960000	159050000	224130000	218220000	136750000	139170000	18	18	18	76.7	76.7	76.7	36.802	0	219.53	10052000000	18	194
P38885	P38885	Altered inheritance of mitochondria protein 46, mitochondrial	AIM46	1029	15586000	0	0	0	0	0	0	0	0	0	0	8138100	0	35436000	0	0	3	3	3	10.6	10.6	10.6	34.113	0	15.284	229160000	20	13
Q07716	Q07716	Altered inheritance of mitochondria protein 6	AIM6	1901	10479000	0	0	14674000	0	0	0	0	0	0	0	0	0	0	0	0	3	3	3	13.8	13.8	13.8	44.382	0	13.519	84803000	19	10
Q12156	Q12156	Protein AIM7	AIM7	1997	54168000	0	52281000	55244000	77001000	0	50984000	65355000	65635000	63257000	66755000	55823000	72515000	85753000	64611000	69995000	3	3	3	32.9	32.9	32.9	17.13	0	10.933	1010200000	6	35
P40053	P40053	Altered inheritance of mitochondria protein 9, mitochondrial	AIM9	1138	78437000	229520000	79427000	228630000	96913000	84556000	62215000	82880000	91668000	74296000	35995000	98598000	74247000	91686000	104060000	92373000	30	30	30	53.9	53.9	53.9	72.413	0	215.46	9281500000	44	232
P46680	P46680	Actin-interacting protein 1	AIP1	1312	37837000	41962000	37644000	40339000	26204000	0	0	43016000	39837000	0	0	0	0	0	0	0	12	12	12	30.9	30.9	30.9	67.325	0	55.31	611940000	33	27
Q12476	Q12476	Protein AIR2	AIR2	2068	0	0	0	0	0	0	0	0	0	0	0	0	0	0	0	0	4	4	4	13.1	13.1	13.1	39.343	0	6.9055	175910000	19	11
P38080	P38080	Serine/threonine-protein kinase AKL1	AKL1	888	0	0	0	0	0	0	0	0	0	0	0	0	0	0	0	0	3	3	3	4.6	4.6	4.6	123.99	0	17.786	47493000	59	5
P40825-2;P40825	P40825-2;P40825	Alanine--tRNA ligase, mitochondrial	ALA1	1234	95872000	86046000	78925000	91412000	71864000	71838000	51948000	79259000	70057000	61290000	0	35534000	16135000	49843000	66546000	0	41	41	41	56.3	56.3	56.3	107.28	0	310.04	6941800000	59	260
P47019	P47019	Ribosome biogenesis protein ALB1	ALB1	1331	61796000	81667000	62391000	78606000	105180000	95853000	164460000	122460000	46057000	40320000	0	0	51973000	44377000	38421000	0	4	4	4	33.1	33.1	33.1	19.287	0	41.696	1238100000	6	26
P47771	P47771	Aldehyde dehydrogenase [NAD(P)+] 1	ALD2	1375	28827000	24080000	26499000	21283000	0	0	0	0	47596000	45715000	0	32599000	28614000	30786000	32756000	30281000	26	7	7	54.5	19.2	19.2	55.187	0	42.551	805920000	31	44
P54114	P54114	Aldehyde dehydrogenase [NAD(P)+] 2	ALD3	1584	186530000	199760000	226100000	207760000	95240000	117300000	114920000	148330000	200730000	453420000	158610000	398360000	191500000	233550000	207570000	211360000	38	38	19	81.4	81.4	46	55.385	0	323.31	23144000000	33	349
P46367	P46367	Potassium-activated aldehyde dehydrogenase, mitochondrial	ALD4	1306	1548800000	4320500000	1406600000	2113000000	2027200000	2216200000	1605700000	1635200000	1535900000	8099400000	1058500000	6369300000	5613800000	7173900000	5392500000	4060300000	50	50	48	88.1	88.1	88.1	56.723	0	323.31	474020000000	30	1208
P40047	P40047	Aldehyde dehydrogenase 5, mitochondrial	ALD5	1135	40416000	187430000	41904000	175180000	25398000	31569000	19718000	18028000	49024000	33999000	56386000	47167000	30927000	37371000	44402000	58848000	23	21	21	54.2	52.5	52.5	56.692	0	238.1	4159800000	30	119
P54115	P54115	Magnesium-activated aldehyde dehydrogenase, cytosolic	ALD6	1585	527790000	505370000	486680000	400510000	268530000	339030000	281370000	289310000	488500000	438940000	414960000	424980000	372000000	405760000	473310000	408170000	41	41	41	81	81	81	54.414	0	323.31	49145000000	28	655
P53904	P53904	Tubulin-specific chaperone B	ALF1	1563	0	0	0	0	0	0	0	0	0	0	0	0	0	0	0	0	2	2	2	13	13	13	28.353	0.0010336	2.7893	40399000	13	5
P54783	P54783	D-arabinono-1,4-lactone oxidase	ALO1	1587	0	0	0	0	0	0	0	0	0	0	0	0	0	0	0	0	6	6	6	16.3	16.3	16.3	59.493	0	9.502	121800000	29	6
P52893	P52893	Probable alanine aminotransferase, mitochondrial	ALT1	1441	107600000	169850000	112860000	146100000	136090000	135080000	93595000	111310000	251660000	125050000	178030000	116630000	130890000	150930000	103440000	104310000	20	20	20	61.3	61.3	61.3	66.421	0	281.34	5809200000	27	146
P22855	P22855	Alpha-mannosidase	AMS1	451	72596000	43563000	0	0	0	0	0	0	36841000	77289000	0	128460000	50132000	78070000	66995000	80590000	7	7	7	9	9	9	124.5	0	18.284	918380000	63	29
P19211	P19211	Eukaryotic translation initiation factor 5A-2	ANB1	381	0	0	0	0	0	0	0	0	0	0	0	0	0	0	0	0	6	2	2	41.4	19.1	19.1	17.131	0	13.222	85648000	8	3
P16550	P16550	Protein APA1;5,5-P-1,P-4-tetraphosphate phosphorylase;ADP-sulfurylase	APA1	347	449360000	228090000	477900000	252250000	231060000	246450000	247360000	252000000	403500000	309980000	299150000	309450000	325710000	388580000	334080000	321620000	23	23	23	82.9	82.9	82.9	36.492	0	323.31	27588000000	18	339
P22108	P22108	5,5-P-1,P-4-tetraphosphate phosphorylase 2	APA2	428	0	33005000	0	26108000	0	0	0	0	24108000	30863000	0	0	0	26938000	9618400	0	8	8	8	39.7	39.7	39.7	36.84	0	90.652	348120000	17	25
P38281	P38281	Actin patches distal protein 1	APD1	931	71789000	68524000	70793000	51097000	75410000	82139000	76700000	75817000	73407000	86182000	30488000	43661000	67204000	104320000	69942000	41096000	16	16	16	61.1	61.1	61.1	35.758	0	48.534	2241800000	21	82
P14904	P14904	Vacuolar aminopeptidase 1	APE1	314	52913000	38473000	50833000	43855000	37418000	47698000	0	45702000	74815000	60743000	0	55130000	49505000	61285000	34564000	29604000	10	10	10	26.8	26.8	26.8	57.092	0	75.621	1389100000	29	54
P32454	P32454	Aminopeptidase 2, mitochondrial	APE2	643	37638000	31276000	32241000	34961000	0	0	0	0	30188000	0	0	0	0	0	0	0	14	14	13	19	19	18.2	107.75	0	43.508	595980000	55	31
P37302	P37302	Aminopeptidase Y	APE3	872	387330000	393360000	406750000	391530000	365990000	421220000	443640000	432970000	315610000	358310000	212710000	230250000	339340000	389750000	307890000	264450000	23	23	23	43.9	43.9	43.9	60.137	0	323.31	25548000000	24	332
P38821	P38821	Aspartyl aminopeptidase 4	APE4	1013	44836000	61358000	41105000	48006000	47057000	42031000	48792000	43067000	50423000	54080000	0	0	0	48712000	54071000	0	8	8	8	23.3	23.3	23.3	54.173	0	29.331	1207100000	22	39
P49435	P49435	Adenine phosphoribosyltransferase 1	APT1	1404	55536000	51189000	76604000	86207000	81800000	59240000	45183000	67078000	31314000	24998000	0	31573000	38907000	24491000	34271000	30372000	7	7	7	44.4	44.4	44.4	20.587	0	62.115	1895900000	9	57
P38115	P38115	D-arabinose dehydrogenase [NAD(P)+] heavy chain	ARA1	893	559520000	382790000	485290000	537600000	383020000	353390000	266340000	352410000	449760000	468560000	154690000	292500000	471500000	520430000	426450000	317260000	24	24	24	70.6	70.6	70.6	38.883	0	323.31	19612000000	21	271
P40024	P40024	ABC transporter ATP-binding protein ARB1	ARB1	1126	22539000	36595000	22926000	82316000	0	15947000	0	26202000	19376000	0	0	0	16375000	0	34339000	0	10	10	10	22	22	22	68.376	0	45.745	625800000	26	29
P46672	P46672	tRNA-aminoacylation cofactor ARC1	ARC1	1310	437880000	468780000	451240000	394200000	439050000	451200000	633680000	429810000	645090000	527470000	736020000	583400000	561410000	419470000	617300000	638890000	26	26	26	81.9	81.9	81.9	42.083	0	323.31	34730000000	24	338
P40518	P40518	Actin-related protein 2/3 complex subunit 5	ARC15	1215	403060000	565800000	449520000	567890000	481740000	496570000	585910000	449690000	437720000	489820000	399270000	317050000	584130000	518040000	489250000	335520000	15	15	15	87	87	87	17.134	0	319.18	24461000000	9	217
Q05933	Q05933	Actin-related protein 2/3 complex subunit 3	ARC18	1822	72400000	60179000	78932000	114480000	150480000	98448000	67232000	140000000	80666000	87340000	0	74231000	117040000	191870000	84537000	75061000	6	6	6	57.9	57.9	57.9	20.578	0	53.007	2672300000	8	78
P33204	P33204	Actin-related protein 2/3 complex subunit 4	ARC19	734	0	0	0	52268000	31198000	0	0	0	0	0	0	0	0	0	0	0	4	4	4	35.1	35.1	35.1	19.916	0	35.968	273410000	9	9
P53731	P53731	Actin-related protein 2/3 complex subunit 2	ARC35	1535	25771000	0	0	35383000	0	0	0	0	0	0	0	0	0	0	0	0	3	3	3	16.4	16.4	16.4	39.566	0	19.144	109860000	15	6
P38328	P38328	Actin-related protein 2/3 complex subunit 1	ARC40	945	0	0	0	0	0	0	0	0	0	0	0	0	0	0	0	0	4	4	4	20.8	20.8	20.8	42.474	0	64.221	315430000	21	12
P07347	P07347	N-terminal acetyltransferase A complex catalytic subunit ARD1	ARD1	181	35482000	36183000	37092000	64311000	30766000	0	0	28847000	0	24859000	0	0	0	24285000	23477000	0	7	7	7	40.3	40.3	40.3	27.603	0	38.36	653210000	14	28
P11076	P11076	ADP-ribosylation factor 1	ARF1	262	66054000	38383000	52470000	45876000	49421000	56105000	35632000	40499000	40921000	27978000	0	27520000	67006000	33430000	77769000	56189000	9	9	4	60.8	60.8	37.6	20.529	0	99.319	1379000000	11	64
P19146	P19146	ADP-ribosylation factor 2	ARF2	380	29789000	0	23237000	0	19531000	25379000	0	0	23443000	0	0	0	0	33996000	0	0	7	2	2	53	21.5	21.5	20.657	0	21.426	247050000	11	17
P22768	P22768	Argininosuccinate synthase	ARG1	449	161400000	31249000	72700000	24130000	37422000	65682000	20587000	18577000	41849000	65537000	12694000	69126000	71895000	94635000	125580000	104960000	15	15	15	38.6	38.6	38.6	46.927	0	94.88	2562500000	20	99
P04076	P04076	Argininosuccinate lyase	ARG4	90	42278000	0	36590000	62265000	23377000	0	0	0	0	0	0	0	0	0	0	0	11	11	11	29.2	29.2	29.2	51.989	0	41.611	544610000	27	32
Q01217	Q01217	Protein ARG5,6, mitochondrial;N-acetyl-gamma-glutamyl-phosphate reductase;Acetylglutamate kinase	ARG5,6	1626	36577000	26969000	29900000	18137000	22724000	20749000	8574200	13731000	78918000	32105000	17547000	18493000	33999000	43211000	49275000	22606000	21	21	21	38.8	38.8	38.8	94.868	0	84.41	1390600000	49	81
Q04728	Q04728	Arginine biosynthesis bifunctional protein ArgJ, mitochondrial;Glutamate N-acetyltransferase;Amino-acid acetyltransferase;Arginine biosynthesis bifunctional protein ArgJ alpha chain;Arginine biosynthesis bifunctional protein ArgJ beta chain	ARG7	1775	210240000	203700000	203370000	198390000	191800000	169190000	190180000	143950000	225360000	171390000	317830000	246080000	206280000	184670000	274810000	272760000	29	29	29	62.4	62.4	62.4	47.848	0	262.3	15770000000	27	307
P18544	P18544	Acetylornithine aminotransferase, mitochondrial	ARG8	372	0	0	0	0	0	0	0	0	0	0	0	0	0	0	0	0	3	3	3	12.5	12.5	12.5	46.681	0	9.0979	47960000	23	1
P48360	P48360	Probable NADPH:adrenodoxin oxidoreductase, mitochondrial	ARH1	1383	0	0	0	0	0	0	0	0	0	0	0	0	0	0	0	0	3	3	3	8.3	8.3	8.3	56.237	0.0024474	1.8446	33495000	28	1
P08566	P08566	Pentafunctional AROM polypeptide;3-dehydroquinate synthase;3-phosphoshikimate 1-carboxyvinyltransferase;Shikimate kinase;3-dehydroquinate dehydratase;Shikimate dehydrogenase	ARO1	198	43671000	0	21510000	20112000	0	18656000	0	19015000	0	0	0	0	0	0	0	0	7	7	7	6.2	6.2	6.2	174.75	0	18.071	321340000	82	20
P28777	P28777	Chorismate synthase	ARO2	576	229110000	240040000	240620000	208050000	195020000	207890000	250030000	218880000	245010000	253150000	156800000	259690000	234980000	275220000	233130000	185740000	22	22	22	71.3	71.3	71.3	40.838	0	204.06	13676000000	22	268
P14843	P14843	Phospho-2-dehydro-3-deoxyheptonate aldolase, phenylalanine-inhibited	ARO3	313	96896000	96597000	84729000	98594000	82976000	88882000	76537000	74813000	134390000	101730000	95559000	101200000	100140000	108040000	130810000	65522000	19	17	17	61.9	58.4	58.4	41.069	0	128.26	5182100000	21	164
P32449	P32449	Phospho-2-dehydro-3-deoxyheptonate aldolase, tyrosine-inhibited	ARO4	640	848240000	655760000	775350000	704370000	808570000	796040000	830650000	760160000	1158900000	761870000	1280600000	856650000	952500000	844250000	804490000	856340000	30	30	28	78.9	78.9	77	39.749	0	323.31	52747000000	15	500
P32178	P32178	Chorismate mutase	ARO7	608	39301000	24697000	50226000	52788000	35921000	28751000	33222000	41403000	29748000	19854000	49532000	33023000	16237000	32195000	27145000	31251000	13	13	13	65.6	65.6	65.6	29.747	0	42.333	1716300000	16	84
P53090	P53090	Aromatic/aminoadipate aminotransferase 1	ARO8	1454	358520000	309860000	339700000	338260000	242190000	283870000	261580000	272970000	315390000	233720000	405980000	292130000	224070000	240390000	282190000	316550000	32	32	32	86.2	86.2	86.2	56.177	0	323.31	23559000000	24	354
P38840	P38840	Aromatic amino acid aminotransferase 2	ARO9	1020	22538000	0	20365000	21868000	0	0	0	0	0	0	0	0	0	0	0	0	6	6	6	17.3	17.3	17.3	58.527	0	12.209	188510000	30	13
P32381	P32381	Actin-related protein 2	ARP2	633	59573000	48721000	54561000	69249000	42750000	44211000	31398000	55318000	45049000	39731000	0	63497000	50344000	50569000	74316000	56897000	13	13	13	43.7	43.7	43.7	44.073	0	81.814	2031300000	18	79
P47117	P47117	Actin-related protein 3	ARP3	1352	57569000	75023000	57895000	65816000	73623000	82061000	73818000	79731000	74718000	81962000	51105000	98963000	65128000	103080000	121340000	86618000	20	20	20	56.8	56.8	56.8	49.541	0	82.576	2615200000	19	101
P80428	P80428	Actin-related protein 4	ARP4	1608	0	0	0	0	0	0	0	0	0	0	0	0	0	0	0	0	4	4	4	11.2	11.2	11.2	54.831	0	5.3519	52582000	25	9
Q03862	Q03862	Probable metalloprotease ARX1	ARX1	1727	255280000	275180000	269620000	271420000	219230000	241410000	160010000	303320000	235660000	209570000	0	216140000	195030000	209880000	274500000	0	14	14	14	36.4	36.4	36.4	65.212	0	90.66	4512900000	30	83
P38011	P38011	Guanine nucleotide-binding protein subunit beta-like protein	ASC1	877	820440000	674640000	748390000	624660000	526250000	732030000	870400000	776800000	657190000	657010000	521450000	558200000	477430000	564570000	553120000	422090000	21	21	21	93.7	93.7	93.7	34.805	0	323.31	53165000000	16	419
P32447	P32447	Histone chaperone ASF1	ASF1	639	0	36610000	33728000	33385000	32049000	0	0	42414000	31266000	42084000	0	0	35204000	35297000	34093000	0	4	4	4	13.3	13.3	13.3	31.603	0	13.227	464600000	9	22
P35734	P35734	DASH complex subunit ASK1	ASK1	794	0	0	0	27759000	0	28882000	37070000	0	0	0	0	0	0	0	37591000	0	6	6	6	39	39	39	32.071	0	86.434	404290000	13	20
Q05166	Q05166	Nucleoporin ASM4	ASM4	1797	23699000	31182000	0	29179000	0	28709000	32286000	35031000	0	19015000	0	24409000	0	0	27867000	32792000	9	9	9	26.1	26.1	26.1	58.792	0	100.32	671390000	22	48
P49089	P49089	Asparagine synthetase [glutamine-hydrolyzing] 1	ASN1	1397	53256000	107360000	59694000	125160000	51135000	59058000	54376000	60550000	57525000	62421000	33956000	81924000	41194000	51426000	73879000	42953000	26	18	18	61.4	41.6	41.6	64.47	0	93.345	3874100000	28	147
P49090	P49090	Asparagine synthetase [glutamine-hydrolyzing] 2	ASN2	1398	160410000	174910000	172500000	187240000	113620000	131110000	101570000	131430000	110090000	114190000	85599000	164000000	70924000	94416000	166790000	110320000	28	28	20	63.6	63.6	43.9	64.592	0	286.09	10623000000	27	269
P38986	P38986	L-asparaginase 1	ASP1	1045	72904000	58982000	0	67116000	45849000	48145000	50404000	57807000	52264000	49481000	77730000	56401000	37120000	46281000	69714000	42825000	9	9	9	34.1	34.1	34.1	41.395	0	115.81	1485700000	16	58
P53296	P53296	Alcohol O-acetyltransferase 2	ATF2	1498	0	0	0	0	0	0	0	0	0	0	0	0	0	0	0	0	2	2	2	4.5	4.5	4.5	61.897	0.006238	1.5053	951510000	31	2
Q06485	Q06485	Autophagy-related protein 33	ATG33	1858	0	0	104780000	0	0	0	69158000	0	0	127350000	0	106250000	125380000	134410000	107540000	0	3	3	3	30.5	30.5	30.5	20.4	0	67.689	1390600000	8	24
P38182	P38182	Autophagy-related protein 8	ATG8	906	26150000	36409000	30535000	27621000	26376000	21606000	17891000	12487000	33500000	14842000	17393000	0	29950000	29034000	0	14402000	9	9	9	62.4	62.4	62.4	13.627	0	39.277	898540000	7	67
P48016	P48016	Vacuolar acid trehalase	ATH1	1380	0	0	0	0	0	0	0	0	37066000	74830000	0	0	66204000	82001000	46811000	0	4	4	4	4	4	4	136.92	0	7.3293	403070000	47	16
P07251	P07251	ATP synthase subunit alpha, mitochondrial	ATP1	157	3710600000	3323800000	3007500000	3049000000	3097000000	3550500000	2387800000	3193900000	2561400000	2412500000	1709700000	2854000000	2239100000	3045600000	3098100000	2397800000	51	51	51	69.7	69.7	69.7	58.607	0	323.31	301120000000	30	906
P18496	P18496	Mitochondrial ATPase complex subunit ATP10	ATP10	371	0	0	0	0	0	0	0	0	30890000	0	0	0	0	23381000	0	0	5	5	5	25.8	25.8	25.8	32.094	0	13.543	275260000	18	14
P32453	P32453	Protein ATP11, mitochondrial	ATP11	642	73397000	72339000	92532000	75009000	94422000	92452000	98318000	86524000	81186000	72232000	124910000	76575000	101650000	80259000	87406000	109160000	11	11	11	48.1	48.1	48.1	36.851	0	59.357	2808800000	19	94
P22135	P22135	Protein ATP12, mitochondrial	ATP12	430	17881000	0	21652000	24585000	19669000	16011000	0	22391000	0	0	0	0	0	0	0	0	5	5	5	18.2	18.2	18.2	36.554	0	23.509	245170000	22	18
Q12349	Q12349	ATP synthase subunit H, mitochondrial	ATP14	2041	4272700000	4101100000	3729600000	4630400000	5059800000	5040700000	5405300000	4257400000	4553100000	3415200000	1249800000	1388700000	3978800000	3760700000	1747500000	1337500000	4	4	4	62.1	62.1	62.1	14.128	0	279.75	84759000000	8	108
P21306	P21306	ATP synthase subunit epsilon, mitochondrial	ATP15	416	1444500000	2081000000	1676300000	1711600000	2664300000	2244500000	2435700000	2315400000	1788200000	1463600000	2465400000	1668500000	2174500000	1605700000	1970600000	2477700000	7	7	7	91.9	91.9	91.9	6.7425	0	175.92	56799000000	4	146
Q12165	Q12165	ATP synthase subunit delta, mitochondrial	ATP16	2002	1907200000	2700500000	1843700000	2148700000	2446100000	2716500000	3482900000	2197000000	3398700000	3755400000	1695700000	801250000	3518000000	3022900000	916710000	949840000	11	9	9	79.4	75	75	17.02	0	262.65	52815000000	7	320
Q06405	Q06405	ATP synthase subunit f, mitochondrial	ATP17	1853	1070700000	1240600000	1069400000	1547600000	1957900000	2040600000	1639500000	1896400000	512140000	377740000	1958800000	1498600000	1155700000	1409400000	1114400000	3150500000	4	4	4	29.7	29.7	29.7	11.312	0	8.2135	23939000000	6	62
P81450	P81450	ATP synthase subunit J, mitochondrial	ATP18	1611	835780000	1114200000	839770000	1019100000	1258000000	1119300000	1220700000	1075900000	384100000	633650000	1396900000	858080000	822210000	720140000	1376900000	1401300000	9	9	9	100	100	100	6.6877	0	63.906	18823000000	4	68
P81451	P81451	ATP synthase subunit K, mitochondrial	ATP19	1612	454520000	421540000	344560000	439270000	534750000	518590000	661570000	447660000	315390000	345710000	306850000	413650000	488030000	526150000	698810000	380010000	6	6	6	80.9	80.9	80.9	7.5337	0	96.575	11062000000	3	117
P00830	P00830	ATP synthase subunit beta, mitochondrial	ATP2	55	3280600000	3412000000	2773800000	3024300000	3106000000	3483400000	2485800000	3117000000	2980700000	2615000000	1699900000	2497600000	2985400000	3269600000	2487700000	2297900000	43	43	43	84.3	84.3	84.3	54.793	0	323.31	342470000000	27	1112
Q12233	Q12233	ATP synthase subunit g, mitochondrial	ATP20	2016	832680000	961120000	797880000	708460000	984880000	997810000	1049900000	886040000	983810000	878680000	892700000	719360000	1158200000	806260000	976650000	856340000	8	8	8	77.4	77.4	77.4	12.921	0	78.603	19340000000	8	77
Q03153	Q03153	ATPase synthesis protein 25, mitochondrial	ATP25	1684	0	0	0	0	0	0	0	0	0	0	0	0	0	0	0	0	2	2	2	5.4	5.4	5.4	70.413	0.004852	1.6932	798370000	36	7
P38077	P38077	ATP synthase subunit gamma, mitochondrial	ATP3	887	2229600000	1946100000	2068900000	2113100000	2282200000	2328000000	2266000000	2405700000	1751300000	1611500000	2122200000	2229400000	1652400000	1902200000	2245700000	1763600000	32	32	32	70.7	70.7	70.7	34.35	0	323.31	119940000000	18	485
P05626	P05626	ATP synthase subunit 4, mitochondrial	ATP4	112	685900000	527200000	588310000	861180000	784530000	759230000	525600000	670000000	272400000	239030000	155580000	182660000	284010000	729220000	237280000	362980000	16	16	16	50	50	50	26.925	0	213.99	28903000000	14	213
P09457	P09457	ATP synthase subunit 5, mitochondrial	ATP5	207	1990100000	1862900000	1938700000	1991200000	2140900000	2137000000	2112200000	2065400000	1761400000	1547500000	1749300000	1707200000	1745400000	1835600000	2020600000	2026300000	24	24	24	79.7	79.7	79.7	22.814	0	323.31	137080000000	12	499
P30902	P30902	ATP synthase subunit d, mitochondrial	ATP7	593	1906300000	1715400000	2108400000	2243600000	2930000000	2389700000	2121700000	2545300000	1872700000	1741100000	2551000000	2606500000	3167900000	2486800000	2201000000	3726400000	28	28	28	93.7	93.7	93.7	19.809	0	323.31	138730000000	10	436
P38636	P38636	Metal homeostasis factor ATX1	ATX1	969	0	0	57005000	0	85403000	0	0	62242000	34799000	72378000	59467000	49998000	85792000	75364000	0	80035000	4	4	4	47.9	47.9	47.9	8.2206	0	24.305	919200000	4	31
P40471	P40471	NADPH-dependent 1-acyldihydroxyacetone phosphate reductase	AYR1	1196	108790000	79337000	110750000	100070000	80635000	92805000	58517000	68705000	84277000	107270000	0	80684000	105310000	95037000	78499000	114410000	11	11	11	50.8	50.8	50.8	32.814	0	56.91	2202700000	18	71
P41696	P41696	Asparagine-rich zinc finger protein AZF1	AZF1	1248	0	0	0	0	0	0	0	0	0	0	0	0	0	0	0	0	6	6	6	10.7	10.7	10.7	101.17	0	25.031	200780000	32	12
P12630	P12630	Barrierpepsin	BAR1	280	0	0	0	0	0	0	0	0	0	0	0	0	0	0	0	0	2	2	2	4.6	4.6	4.6	63.729	0	6.8326	28492000	18	2
P38891	P38891	Branched-chain-amino-acid aminotransferase, mitochondrial	BAT1	1033	457300000	477570000	496500000	519570000	246970000	266850000	241090000	240440000	620190000	345820000	541020000	365170000	375250000	350410000	281790000	339100000	28	28	24	84.5	84.5	77.1	43.596	0	323.31	30978000000	22	354
P47176	P47176	Branched-chain-amino-acid aminotransferase, cytosolic	BAT2	1373	101040000	165870000	95400000	96823000	62088000	47713000	46932000	53088000	134020000	266190000	302840000	459780000	190200000	205140000	340260000	465900000	23	19	19	60.9	52.9	52.9	41.624	0	160.15	7234000000	22	163
P47068	P47068	Myosin tail region-interacting protein MTI1	BBC1	1340	86639000	123570000	87675000	133470000	75834000	85165000	80423000	88217000	119800000	111910000	177580000	134900000	107580000	109430000	128600000	109090000	35	35	35	40.3	40.3	40.3	128.29	0	307.01	9874300000	60	293
P07278	P07278	cAMP-dependent protein kinase regulatory subunit	BCY1	174	223710000	231690000	214490000	203270000	209580000	213250000	211430000	211360000	267360000	239950000	432040000	392670000	261640000	245720000	380320000	404930000	22	22	22	60.8	60.8	60.8	47.218	0	323.31	16729000000	24	271
P39714	P39714	(R,R)-butanediol dehydrogenase	BDH1	1081	77371000	87914000	49903000	57694000	68787000	78502000	64766000	72038000	112310000	154430000	0	100840000	117890000	149180000	115460000	77274000	11	11	11	46.9	46.9	46.9	41.582	0	46	2087200000	16	95
P38934	P38934	Nuclear segregation protein BFR1	BFR1	1041	29877000	222050000	40731000	153830000	123170000	147940000	199480000	70650000	187290000	45732000	71732000	52396000	65785000	74888000	74654000	55496000	40	40	40	58.3	58.3	58.3	54.639	0	245.47	14176000000	28	363
Q06631	Q06631	Protein BFR2	BFR2	1872	17112000	21796000	19584000	22152000	17370000	14872000	19258000	23519000	0	0	0	0	13256000	0	16252000	0	6	6	6	15.9	15.9	15.9	61.202	0	14.693	423750000	31	26
P15703	P15703	Glucan 1,3-beta-glucosidase	BGL2	331	1717600000	1838300000	1820600000	1556400000	2409800000	2233700000	2603400000	2100600000	2484700000	2319200000	1072100000	2019100000	2575000000	2699300000	2029400000	1430300000	21	21	21	69.6	69.6	69.6	34.118	0	317.98	105090000000	12	316
P11709	P11709	Nuclear fusion protein BIK1	BIK1	270	35216000	0	38769000	0	0	0	0	0	0	0	0	0	0	0	0	0	6	6	6	24.8	24.8	24.8	51.091	0	22.96	221090000	26	8
P40013	P40013	Protein BIM1	BIM1	1120	0	0	0	0	0	0	0	0	0	0	0	0	0	0	0	0	2	2	2	4.1	4.1	4.1	38.361	0	4.9387	98513000	17	5
P32451	P32451	Biotin synthase, mitochondrial	BIO2	641	21218000	0	12397000	0	93982000	96864000	0	0	77709000	184090000	82547000	252910000	163280000	232940000	257850000	221210000	22	22	22	58.9	58.9	58.9	41.884	0	276.92	4829100000	17	112
P53630	P53630	Dethiobiotin synthetase	BIO4	1528	0	0	0	0	69083000	30090000	0	0	6468600	194090000	0	207780000	140050000	188960000	184630000	190990000	12	12	12	68.8	68.8	68.8	26.257	0	230.69	3994700000	10	93
Q06071	Q06071	Biogenesis of lysosome-related organelles complex 1 subunit BLS1	BLS1	1829	0	0	0	0	0	0	0	0	0	0	0	0	0	0	0	0	2	2	2	18.9	18.9	18.9	14.549	0.0081068	1.4323	18513000	8	2
P29311	P29311	Protein BMH1	BMH1	582	1361500000	1297300000	1337700000	2240600000	1605000000	1272500000	1009300000	1725100000	796650000	762460000	1037000000	1109300000	911220000	1177700000	1015800000	1303400000	30	30	8	95.5	95.5	40.8	30.091	0	323.31	70044000000	15	568
P34730	P34730	Protein BMH2	BMH2	776	1040100000	653640000	835380000	507380000	934780000	1099500000	1009000000	1092400000	284700000	346090000	1430300000	831320000	381280000	213480000	311810000	635760000	27	5	5	77.7	23.4	23.4	31.061	0	29.989	10135000000	15	43
P47096	P47096	3-hydroxyanthranilate 3,4-dioxygenase	BNA1	1349	226070000	180730000	228350000	195310000	297850000	249080000	202830000	211290000	232740000	354420000	264290000	393510000	451690000	453100000	388630000	503800000	16	16	16	89.3	89.3	89.3	20.235	0	317.17	14652000000	12	182
P47039	P47039	Probable kynurenine--oxoglutarate transaminase BNA3	BNA3	1335	21522000	17568000	20816000	18136000	0	0	0	0	0	0	0	0	0	0	0	0	6	6	6	18.7	18.7	18.7	50.082	0	9.479	189310000	21	19
Q05979	Q05979	Kynureninase	BNA5	1825	31730000	0	0	22713000	0	0	0	0	0	0	0	0	0	24868000	0	0	6	6	6	19.6	19.6	19.6	51.031	0	16.919	294280000	17	17
P53890	P53890	Bud neck protein 5	BNI5	1557	34969000	30301000	22875000	50429000	23146000	27351000	84899000	48687000	16037000	22701000	0	0	9340000	28969000	0	0	13	13	13	51.3	51.3	51.3	49.694	0	121.54	869500000	26	42
P25385	P25385	Protein transport protein BOS1	BOS1	507	0	0	0	0	0	0	0	0	0	0	0	0	0	0	0	0	3	3	3	15.2	15.2	15.2	27.5	0	6.5231	76559000	14	6
P53741	P53741	UBP3-associated protein BRE5	BRE5	1539	0	43165000	0	27866000	0	0	35746000	22671000	44598000	41699000	0	91306000	0	26819000	106190000	39377000	11	11	11	28.7	28.7	28.7	57.673	0	60.232	928740000	27	46
Q08235	Q08235	Ribosome biogenesis protein BRX1	BRX1	1924	0	21389000	0	23898000	0	0	0	23121000	0	0	0	0	0	0	0	0	3	3	3	12.4	12.4	12.4	33.531	0	14.278	130930000	17	8
Q06604	Q06604	Protein BSP1	BSP1	1868	0	25119000	0	26199000	30505000	0	40024000	29716000	26240000	28060000	0	0	38977000	34570000	49319000	0	8	8	8	21.2	21.2	21.2	64.665	0	30.166	673380000	39	34
P46947	P46947	Pre-mRNA-splicing factor CWC26	BUD13	1315	15770000	0	0	19430000	0	17466000	27390000	21168000	0	0	0	0	0	0	0	0	5	5	5	23.7	23.7	23.7	30.472	0	10.981	231360000	14	21
P27637	P27637	Bud site selection protein 14	BUD14	551	21829000	20699000	0	19518000	0	20929000	30088000	22724000	22714000	21459000	0	0	0	17051000	25561000	0	7	7	7	13.7	13.7	13.7	78.981	0	40.511	431530000	30	24
Q08004	Q08004	Bud site selection protein 20	BUD20	1910	22055000	24418000	0	29052000	0	24883000	43470000	27923000	0	0	0	0	0	0	0	0	5	5	5	37.3	37.3	37.3	18.517	0	27.949	392110000	8	17
Q08492	Q08492	Bud site selection protein 21	BUD21	1932	29808000	29086000	28933000	30042000	29434000	25643000	52243000	36280000	35939000	50797000	0	17707000	52266000	38378000	11386000	0	6	6	6	38.8	38.8	38.8	24.385	0	64.512	695820000	11	47
Q12191	Q12191	Binder of USO1 and GRH1 protein 1	BUG1	2006	28391000	34612000	31333000	36640000	0	40158000	52497000	0	43808000	65241000	0	66296000	29183000	50807000	67378000	0	7	7	7	42.5	42.5	42.5	38.294	0	209.21	1087000000	15	44
P40096	P40096	Negative cofactor 2 complex subunit alpha	BUR6	1158	62257000	97390000	66774000	105090000	96579000	98642000	105400000	89301000	80980000	82235000	78146000	70035000	101220000	123830000	112430000	127870000	6	6	6	29.6	29.6	29.6	15.516	0	39.911	2495200000	8	64
P38822	P38822	Protein BZZ1	BZZ1	1014	24161000	22977000	24344000	22388000	0	20938000	22920000	21124000	25073000	23946000	0	29654000	25837000	26323000	19480000	0	11	11	11	24	24	24	71.17	0	40.716	615450000	36	44
P40506	P40506	Phosphopantothenate--cysteine ligase CAB2	CAB2	1207	0	0	0	0	0	0	0	0	0	0	0	0	0	0	0	0	3	3	3	11	11	11	41.866	0.002474	1.9963	75999000	22	3
P12962	P12962	Cap-associated protein CAF20	CAF20	288	0	89130000	0	99858000	77407000	68928000	114980000	91210000	80088000	54421000	104590000	55918000	0	74067000	118730000	111990000	5	5	5	41.6	41.6	41.6	18.223	0	58.129	1592000000	7	37
P39101	P39101	Protein CAJ1	CAJ1	1062	0	0	0	0	0	0	0	0	0	0	0	0	0	0	0	0	4	4	4	14.6	14.6	14.6	44.854	0	25.455	275330000	22	10
P29547	P29547	Elongation factor 1-gamma 1	CAM1	586	107350000	52397000	105020000	106890000	70662000	75445000	27399000	93951000	53079000	49912000	0	31279000	30019000	45275000	66481000	6681500	18	16	16	53.5	51.1	51.1	47.087	0	144.09	3980200000	25	134
P28495	P28495	F-actin-capping protein subunit alpha	CAP1	572	78523000	130580000	92427000	124040000	93948000	94787000	104330000	86626000	115610000	129720000	118950000	96906000	137430000	117060000	78889000	102140000	16	16	16	67.2	67.2	67.2	30.699	0	79.521	5044300000	15	132
P13517	P13517	F-actin-capping protein subunit beta	CAP2	296	85588000	123440000	91766000	131120000	76613000	95187000	94815000	89594000	118550000	117940000	72586000	120880000	84313000	114090000	123630000	94790000	16	16	16	71.1	71.1	71.1	32.629	0	145.5	4670100000	15	119
P00812	P00812	Arginase	CAR1	52	235460000	220490000	229670000	200710000	175750000	178250000	208010000	170360000	211220000	230710000	362900000	347100000	174810000	195340000	248980000	331220000	24	24	24	78.4	78.4	78.4	35.662	0	176.37	12165000000	15	233
P07991	P07991	Ornithine aminotransferase	CAR2	186	104460000	112050000	94805000	94911000	83386000	87467000	85328000	91002000	192530000	165660000	137920000	149770000	120410000	140240000	221920000	139620000	26	26	26	81.4	81.4	81.4	46.085	0	216.19	10202000000	24	244
P32796-2;P32796	P32796-2;P32796	Carnitine O-acetyltransferase, mitochondrial	CAT2	705	27103000	133100000	11125000	47664000	42906000	56599000	0	0	102090000	118120000	0	130060000	178860000	172200000	195940000	118140000	32	32	32	68.5	68.5	68.5	74.69	0	224.97	6070500000	35	203
P41735	P41735	5-demethoxyubiquinone hydroxylase, mitochondrial	CAT5	1250	0	0	0	0	0	0	0	0	0	0	0	0	0	0	0	0	5	5	5	28.8	28.8	28.8	26.059	0	25.225	101890000	12	17
Q08920	Q08920	Nuclear cap-binding protein subunit 2	CBC2	1951	56556000	74941000	57703000	87193000	73180000	78542000	73985000	75113000	38040000	47991000	99004000	82558000	47604000	47434000	66864000	87496000	5	5	5	25.5	25.5	25.5	23.774	0	19.954	1668400000	13	47
P17106	P17106	Centromere-binding protein 1	CBF1	355	84596000	111570000	74817000	94310000	90543000	96933000	121830000	89697000	94911000	94910000	139000000	78381000	93477000	115570000	76671000	115050000	18	18	18	61	61	61	39.387	0	249.83	3726800000	19	159
P21560	P21560	Protein CBP3, mitochondrial	CBP3	420	0	0	0	41433000	31597000	27210000	0	24797000	0	0	0	0	0	0	0	0	9	9	9	29.6	29.6	29.6	39.083	0	37.524	345100000	19	22
P37267	P37267	Assembly factor CBP4	CBP4	867	44795000	31700000	42687000	37718000	45818000	44815000	35565000	46679000	0	9079800	0	13080000	0	23557000	0	19537000	5	5	5	29.3	29.3	29.3	17.532	0	12.944	1082700000	7	46
P07253	P07253	Cytochrome B pre-mRNA-processing protein 6	CBP6	158	111530000	115280000	109430000	124010000	159360000	129800000	154190000	137130000	71700000	93299000	145990000	127000000	122950000	121250000	129230000	170250000	18	18	18	63	63	63	18.678	0	120.84	5856700000	12	152
P38626	P38626	NADH-cytochrome b5 reductase 1	CBR1	965	56445000	45945000	59470000	50541000	48760000	49955000	39981000	42983000	46140000	39348000	0	47656000	52879000	49104000	49105000	61117000	11	11	11	55.6	55.6	55.6	31.493	0	38.841	2277200000	19	95
P21269-3;P21269-2;P21269	P21269-3;P21269-2;P21269	CCA tRNA nucleotidyltransferase, mitochondrial	CCA1	414	0	0	0	0	0	0	0	0	0	0	0	0	0	0	0	0	6	6	6	13	13	13	60.637	0	13.35	92777000	27	6
P00431	P00431	Cytochrome c peroxidase, mitochondrial	CCP1	42	312390000	451800000	327770000	379630000	348180000	320970000	353100000	306870000	298760000	319510000	470930000	384390000	307170000	336830000	399460000	420360000	28	28	28	76.5	76.5	76.5	40.352	0	323.31	29681000000	21	391
P40202	P40202	Superoxide dismutase 1 copper chaperone	CCS1	1169	93000000	104330000	102230000	105070000	110460000	120900000	159470000	151390000	123860000	127250000	118570000	107060000	171460000	130280000	107880000	149440000	11	11	11	51.8	51.8	51.8	27.33	0	122.47	4853400000	12	125
P39076	P39076	T-complex protein 1 subunit beta	CCT2	1058	81253000	52471000	77345000	62346000	45788000	44726000	44946000	57629000	64041000	55543000	0	68641000	39706000	46569000	56236000	47435000	24	24	24	68.7	68.7	68.7	57.203	0	171.09	4110800000	29	176
P39077	P39077	T-complex protein 1 subunit gamma	CCT3	1059	238590000	115210000	178310000	146550000	92151000	103650000	0	137660000	104860000	127490000	0	125090000	0	82083000	82062000	0	20	20	20	52.6	52.6	52.6	58.814	0	42.88	2678700000	33	76
P39078	P39078	T-complex protein 1 subunit delta	CCT4	1060	39682000	15624000	30029000	26244000	0	0	0	19976000	0	0	0	0	0	0	0	0	10	10	10	25.8	25.8	25.8	57.603	0	18.398	444130000	29	27
P40413	P40413	T-complex protein 1 subunit epsilon	CCT5	1191	51308000	7179500	25752000	32888000	7661900	4924300	0	19728000	0	0	0	0	0	0	0	0	16	16	16	43.6	43.6	43.6	61.913	0	37.408	679060000	33	39
P39079	P39079	T-complex protein 1 subunit zeta	CCT6	1061	34955000	0	26353000	15252000	0	0	0	12464000	0	0	0	0	0	0	0	0	7	7	7	17.8	17.8	17.8	59.923	0	61.728	297810000	26	19
P42943	P42943	T-complex protein 1 subunit eta	CCT7	1274	57493000	39255000	59273000	56094000	0	35878000	0	39750000	0	0	0	0	0	0	0	0	8	8	8	19.6	19.6	19.6	59.735	0	33.891	598760000	35	25
P47079	P47079	T-complex protein 1 subunit theta	CCT8	1342	58026000	29201000	56784000	39811000	0	17251000	0	33354000	22004000	26965000	0	0	0	0	23343000	0	14	14	14	34.7	34.7	34.7	61.662	0	82.422	1057600000	32	42
O13547	O13547	Covalently-linked cell wall protein 14	CCW14	14	0	0	48173000	0	45779000	0	0	43710000	104450000	68971000	177100000	82399000	100700000	89659000	88519000	106100000	3	3	3	18.1	18.1	18.1	23.268	0	64.884	917130000	11	29
P25342	P25342	Cell division control protein 10	CDC10	496	81974000	25760000	115170000	52149000	25824000	24861000	17368000	20893000	14587000	23548000	0	5211400	0	17441000	5466200	6841900	12	12	12	56.8	56.8	56.8	37.024	0	120.27	1427300000	17	78
P32458	P32458	Cell division control protein 11	CDC11	645	0	0	0	0	0	0	0	0	0	0	0	0	0	0	0	0	4	4	4	14.5	14.5	14.5	47.648	0	7.2074	66322000	17	2
P32468	P32468	Cell division control protein 12	CDC12	648	66742000	60283000	63248000	93314000	81515000	73503000	56865000	82959000	27172000	0	30497000	49569000	41817000	44458000	46313000	79713000	20	20	20	56.5	56.5	56.5	46.667	0	127.22	3256900000	25	120
P00549	P00549	Pyruvate kinase 1	CDC19	47	2050000000	1461400000	1667700000	1282300000	829280000	1182700000	896080000	1128400000	1803200000	1915900000	1340200000	1742000000	1329000000	1519200000	2148400000	1317400000	52	52	48	88.4	88.4	86.4	54.544	0	323.31	196620000000	28	991
P06785	P06785	Thymidylate synthase	CDC21	145	34615000	47389000	43121000	44057000	46834000	40999000	46399000	44612000	41135000	34661000	0	43852000	35380000	41816000	63245000	45907000	8	8	8	31.9	31.9	31.9	35.047	0	23.134	1322800000	16	55
P00546	P00546	Cyclin-dependent kinase 1	CDC28	46	0	0	14414000	17300000	0	0	0	0	0	0	0	0	0	0	0	0	4	4	3	20.1	20.1	16.4	34.061	0	16.718	71307000	22	6
P32457	P32457	Cell division control protein 3	CDC3	644	80985000	80552000	87854000	95533000	77869000	84501000	87107000	94504000	101940000	74027000	117850000	86606000	80513000	69551000	89388000	84370000	23	23	23	62.9	62.9	62.9	60.054	0	286.66	8305400000	29	259
P07260	P07260	Eukaryotic translation initiation factor 4E	CDC33	163	569230000	597140000	595710000	659630000	658990000	655270000	794720000	679200000	578390000	493280000	492370000	770900000	474650000	572090000	985540000	724020000	16	16	16	58.2	58.2	58.2	24.254	0	246.64	38969000000	12	306
P14682	P14682	Ubiquitin-conjugating enzyme E2-34 kDa	CDC34	307	0	0	0	0	0	0	0	0	0	0	0	0	0	0	0	0	2	2	2	10.2	10.2	10.2	34.064	0.0010293	2.7185	73587000	7	9
P06100	P06100	General negative regulator of transcription subunit 2	CDC36	128	23821000	24171000	27887000	30873000	32139000	33616000	34571000	33079000	28366000	31207000	0	18202000	0	38218000	15570000	0	3	3	3	27.2	27.2	27.2	22.362	0	24.51	586710000	8	29
P06101	P06101	Hsp90 co-chaperone Cdc37	CDC37	129	74423000	64623000	76523000	74803000	46641000	50013000	18635000	64792000	84367000	85294000	60059000	59537000	63224000	68628000	64974000	47020000	18	18	18	50.8	50.8	50.8	58.384	0	127.25	3180300000	27	136
P25655	P25655	General negative regulator of transcription subunit 1	CDC39	532	0	0	0	0	0	0	0	0	0	0	0	0	0	0	0	0	3	3	3	2.1	2.1	2.1	240.28	0.0043817	1.7511	111420000	115	3
P25694	P25694	Cell division control protein 48	CDC48	534	298630000	158640000	275520000	169880000	135510000	150810000	89622000	170060000	159710000	235270000	94260000	188380000	124970000	172000000	173470000	120390000	45	45	45	59.4	59.4	59.4	91.995	0	323.31	19757000000	45	433
P26637	P26637	Leucine--tRNA ligase, cytoplasmic	CDC60	538	150380000	62821000	105260000	327000000	38681000	123770000	92994000	87608000	37972000	37896000	0	76971000	0	23255000	51258000	78874000	28	28	26	32.4	32.4	31.7	124.14	0	121.73	2431800000	59	95
Q06697	Q06697	Cell division control protein 73	CDC73	1878	0	27098000	0	23776000	0	0	0	0	27109000	19759000	0	0	0	21085000	0	0	6	6	6	21.1	21.1	21.1	44.456	0	19.889	325470000	18	17
P38221	P38221	Phosphatidate cytidylyltransferase	CDS1	915	0	3444700000	0	3227200000	0	0	0	0	0	0	0	0	0	0	3633000000	0	3	3	3	6.1	6.1	6.1	51.822	0	4.2807	34299000000	20	29
P39525	P39525	3-oxoacyl-[acyl-carrier-protein] synthase homolog	CEM1	1073	0	0	0	0	0	0	0	0	0	0	0	0	0	0	0	0	6	6	6	18.6	18.6	18.6	47.555	0	14.933	146760000	20	8
O13297	O13297	mRNA-capping enzyme subunit beta	CET1	11	0	20974000	0	16551000	0	0	0	0	0	0	0	0	0	0	0	0	10	10	10	20.9	20.9	20.9	61.849	0	28.45	285830000	31	28
Q03705	Q03705	EKC/KEOPS complex subunit CGI121	CGI121	1716	16388000	17155000	22532000	22073000	15653000	16607000	17609000	20055000	0	0	0	15889000	0	0	17343000	0	6	6	6	40.3	40.3	40.3	20.662	0	15.292	400670000	12	26
P22137	P22137	Clathrin heavy chain	CHC1	431	14380000	0	0	13431000	0	0	0	0	0	0	0	0	0	0	0	0	6	6	6	6.8	6.8	6.8	187.23	0	9.8479	104800000	93	7
P08456	P08456	CDP-diacylglycerol--serine O-phosphatidyltransferase	CHO1	192	0	0	0	0	0	0	0	0	0	0	0	0	0	0	0	0	2	2	2	12	12	12	30.804	0	8.5653	110890000	10	4
Q12114	Q12114	Chitin biosynthesis protein CHS5	CHS5	1988	21141000	25194000	20361000	26037000	0	20769000	22877000	16577000	28378000	19142000	0	0	0	16364000	0	0	7	7	7	15.9	15.9	15.9	73.638	0	33.171	447370000	26	33
P40019	P40019	Histone H2A.Z-specific chaperone CHZ1	CHZ1	1124	228140000	514910000	220290000	445860000	352720000	379240000	384080000	380610000	245270000	263000000	686590000	0	380510000	309770000	660380000	840210000	7	7	7	54.9	54.9	54.9	17.462	0	85.379	7058700000	7	62
P38779	P38779	Proteasome-interacting protein CIC1	CIC1	995	6610400	4725400	0	5895000	0	0	5033000	0	0	0	0	0	0	0	0	0	4	4	4	17.6	17.6	17.6	42.529	0	25.768	54335000	21	16
P42940	P42940	Probable electron transfer flavoprotein subunit beta	CIR1	1272	241880000	238680000	239890000	251290000	253870000	248380000	230750000	228620000	194590000	181980000	197940000	240180000	205640000	207040000	231620000	240390000	20	20	20	75.5	75.5	75.5	28.758	0	212.96	13376000000	13	270
Q08822	Q08822	Probable electron transfer flavoprotein-ubiquinone oxidoreductase, mitochondrial	CIR2	1946	67883000	81059000	63803000	80830000	72928000	69667000	66045000	74380000	65823000	43592000	0	26623000	43654000	68225000	62703000	0	25	25	25	54.4	54.4	54.4	69.633	0	127.27	3500700000	33	151
P47001	P47001	Cell wall mannoprotein CIS3	CIS3	1325	0	0	0	0	301230000	268130000	0	259460000	212090000	253130000	254900000	200630000	340440000	96175000	135380000	222780000	4	4	3	12.3	12.3	8.8	23.241	0	43.625	3041100000	5	40
P00890	P00890	Citrate synthase, mitochondrial	CIT1	56	771500000	680920000	689630000	814130000	943370000	877490000	426980000	773470000	842100000	700890000	410880000	764390000	930840000	1137700000	779240000	934010000	35	35	34	64.3	64.3	64.3	53.359	0	323.31	66432000000	25	457
P08679	P08679	Citrate synthase, peroxisomal	CIT2	199	75264000	28673000	34922000	0	19719000	27408000	0	0	24248000	0	0	18010000	49435000	65151000	42365000	17550000	12	10	10	38.7	32	32	51.413	0	51.869	871630000	24	42
P43635	P43635	Citrate synthase 3	CIT3	1301	0	32383000	0	0	0	0	0	0	0	63163000	0	98696000	60226000	97004000	125860000	101540000	14	14	13	37.7	37.7	35.4	53.811	0	80.487	1725300000	24	69
P19454	P19454	Casein kinase II subunit alpha	CKA2	385	0	0	0	0	0	0	0	0	0	0	0	0	0	0	0	0	3	3	3	9.7	9.7	9.7	39.403	0.0099432	1.381	18460000	18	1
P43639	P43639	Casein kinase II subunit beta	CKB1	1303	0	0	0	0	0	0	0	0	0	0	0	0	0	0	0	0	4	4	4	18.7	18.7	18.7	32.264	0	11.837	111550000	12	5
P20486	P20486	Cyclin-dependent kinases regulatory subunit	CKS1	405	107280000	119820000	125810000	121280000	125030000	111920000	141380000	136840000	92790000	94262000	180450000	182760000	123740000	114100000	150470000	200050000	8	8	8	65.3	65.3	65.3	17.795	0	36.944	4524200000	7	92
P17891	P17891	Clathrin light chain	CLC1	367	461180000	547660000	523720000	564150000	580110000	559160000	743960000	586530000	400640000	430220000	782390000	672990000	556470000	587180000	837100000	1030900000	19	19	19	47.2	47.2	47.2	26.531	0	201.29	23852000000	12	199
Q03690	Q03690	Clustered mitochondria protein 1	CLU1	1713	0	0	0	0	0	0	0	0	0	0	0	0	0	0	0	0	4	4	4	4.5	4.5	4.5	145.16	0	18.396	223100000	64	7
P36064	P36064	COX assembly mitochondrial protein	CMC1	817	59226000	58775000	63268000	59051000	79768000	80350000	79808000	70597000	0	0	0	69182000	52789000	0	68275000	76051000	5	5	5	52.3	52.3	52.3	13.007	0	15.412	1053600000	5	40
Q3E7A4	Q3E7A4	COX assembly mitochondrial protein 2	CMC2	2107	33743000	73052000	0	61633000	63813000	0	83310000	74255000	0	0	0	67398000	0	50698000	64854000	85140000	8	8	8	56.9	56.9	56.9	12.947	0	22.972	1194300000	6	37
Q3E7A9	Q3E7A9	Cx9C motif-containing protein 4, mitochondrial	CMC4	2108	0	0	0	0	0	0	0	0	0	0	0	0	0	0	0	0	3	3	3	57.5	57.5	57.5	8.2024	0	11.087	109500000	5	5
P06787	P06787	Calmodulin	CMD1	146	353160000	314340000	355040000	272930000	167750000	191460000	327300000	170070000	320080000	338130000	15650000	74993000	90176000	272960000	159490000	8142900	14	14	14	97.3	97.3	97.3	16.135	0	323.31	11253000000	8	162
P27466	P27466	Calcium/calmodulin-dependent protein kinase I	CMK1	546	0	0	0	0	0	0	0	0	0	0	0	0	0	0	0	0	7	7	7	22	22	22	50.296	0	15.389	143530000	26	9
P14747	P14747	Serine/threonine-protein phosphatase 2B catalytic subunit A2	CMP2	311	0	0	0	0	0	0	0	0	0	0	0	0	0	0	0	0	3	3	3	7.3	7.3	7.3	68.527	0	21.715	19085000	32	4
P23287	P23287	Serine/threonine-protein phosphatase 2B catalytic subunit A1	CNA1	459	0	0	0	0	0	0	0	0	0	0	0	0	0	0	0	0	2	2	2	3.8	3.8	3.8	63.001	0	3.9877	23765000	30	2
Q06333	Q06333	Biogenesis of lysosome-related organelles complex 1 subunit CNL1	CNL1	1849	0	0	0	0	0	0	0	0	0	0	0	0	0	0	0	0	3	3	3	31.1	31.1	31.1	13.957	0	4.995	154090000	7	6
P33313	P33313	Hsp70/Hsp90 co-chaperone CNS1	CNS1	741	20834000	19569000	23321000	26100000	24070000	19882000	23662000	26503000	0	0	0	0	0	0	0	0	7	7	7	27	27	27	44.112	0	33.535	483310000	21	31
P40452	P40452	Cytochrome c oxidase assembly factor 1	COA1	1194	15414000	17698000	17014000	21853000	0	17905000	0	0	0	0	0	0	0	0	0	0	4	4	4	21.8	21.8	21.8	22.044	0	13.942	208140000	11	18
Q3E7B2	Q3E7B2	Cytochrome c oxidase assembly factor 3, mitochondrial	COA3	2109	33069000	0	28902000	0	33879000	30258000	35276000	31099000	0	0	0	0	0	0	0	0	2	2	2	34.1	34.1	34.1	9.8814	0	5.4929	373720000	4	28
Q05809	Q05809	Cytochrome oxidase assembly factor 4	COA4	1811	21224000	0	20960000	24599000	23643000	26865000	26378000	31135000	22520000	24017000	0	0	0	27820000	0	0	4	4	4	49	49	49	11.239	0	17.483	483630000	6	29
Q3E846	Q3E846	Cytochrome c oxidase assembly factor 6	COA6	2120	26087000	56331000	27978000	39180000	55858000	64885000	57308000	59142000	0	37803000	43357000	43002000	0	64668000	62665000	81758000	8	8	8	54.8	54.8	54.8	12.445	0	30.453	1299900000	5	48
Q03048	Q03048	Cofilin	COF1	1674	1513100000	1957100000	1598200000	1660500000	1658800000	1505400000	2152100000	1637400000	2268200000	2077000000	2533600000	1617900000	2138700000	1793900000	1218200000	1599700000	19	19	19	90.9	90.9	90.9	15.901	0	323.31	74000000000	7	361
P18900	P18900	Hexaprenyl pyrophosphate synthase, mitochondrial	COQ1	377	21420000	21258000	22512000	26021000	23004000	17807000	0	19893000	25890000	0	0	26762000	0	27394000	14929000	0	5	5	5	15	15	15	52.559	0	14.952	498040000	31	35
O13525	O13525	Ubiquinone biosynthesis protein COQ4, mitochondrial	COQ4	13	0	0	0	0	0	0	0	0	0	0	0	0	0	0	0	0	2	2	2	6.6	6.6	6.6	38.627	0.0024777	2.0362	17433000	14	4
P49017	P49017	2-methoxy-6-polyprenyl-1,4-benzoquinol methylase, mitochondrial	COQ5	1396	100340000	104600000	117170000	95317000	89144000	97677000	91597000	78965000	104320000	105430000	0	54904000	129730000	108350000	58700000	0	13	13	13	53.4	53.4	53.4	34.684	0	176.83	2998500000	18	113
P53318	P53318	Ubiquinone biosynthesis monooxygenase COQ6, mitochondrial	COQ6	1508	0	0	0	0	0	0	0	0	0	0	0	0	0	0	0	0	2	2	2	6.1	6.1	6.1	53.527	0	13.589	51145000	26	5
Q05779	Q05779	Ubiquinone biosynthesis protein COQ9, mitochondrial	COQ9	1808	24087000	0	29352000	35549000	23853000	0	0	28365000	0	0	0	0	0	0	18534000	0	5	5	5	31.2	31.2	31.2	29.958	0	14.576	488050000	12	25
P07256	P07256	Cytochrome b-c1 complex subunit 1, mitochondrial	COR1	160	1188000000	1291000000	967950000	1331000000	1126400000	1184300000	977650000	1080000000	1059800000	803530000	525670000	785540000	946280000	1116200000	878500000	674220000	38	38	38	79.4	79.4	79.4	50.227	0	323.31	97977000000	23	506
Q01519	Q01519	Cytochrome c oxidase subunit 6B	COX12	1629	1335300000	1202300000	1448600000	1692100000	2590600000	1969600000	1706800000	1925000000	1134200000	1330400000	2537600000	2240100000	2652100000	2092900000	1807100000	3607200000	13	13	13	98.8	98.8	98.8	9.7878	0	211.2	68794000000	6	283
P32799	P32799	Cytochrome c oxidase subunit 6A, mitochondrial	COX13	706	198090000	185320000	209170000	239990000	304850000	299350000	287760000	306620000	190110000	212290000	266100000	249150000	330280000	303310000	286980000	323110000	11	11	11	68.2	68.2	68.2	15.021	0	79.416	14339000000	9	244
P40086	P40086	Cytochrome c oxidase assembly protein COX15	COX15	1153	0	0	0	0	0	0	0	0	0	0	0	0	0	0	0	0	2	2	2	4.9	4.9	4.9	54.658	0	4.6184	35800000	23	2
Q12287	Q12287	Cytochrome c oxidase copper chaperone	COX17	2027	92678000	75577000	157590000	100550000	127990000	117390000	198340000	140250000	71585000	59312000	126280000	85386000	80514000	89261000	125430000	86900000	4	4	4	52.2	52.2	52.2	8.056	0	29.187	1971300000	3	39
Q3E731	Q3E731	Cytochrome c oxidase assembly protein COX19	COX19	2094	67125000	77351000	0	100250000	164820000	146440000	152500000	130520000	0	0	0	0	82213000	66699000	57833000	76663000	4	4	4	65.3	65.3	65.3	11.105	0	11.793	1619500000	5	39
P00410	P00410	Cytochrome c oxidase subunit 2	COX2	38	63649000	47491000	73395000	92587000	52510000	48285000	15019000	50618000	30516000	0	0	0	43113000	47894000	0	25088000	5	5	5	25.1	25.1	25.1	28.567	0	16.2	1182300000	8	34
Q04935	Q04935	Cytochrome c oxidase protein 20, mitochondrial	COX20	1787	0	0	0	0	0	0	0	0	0	0	0	0	0	0	0	0	3	3	3	19.5	19.5	19.5	23.758	0	10.528	119060000	13	8
P38824	P38824	Cytochrome c oxidase-assembly factor COX23, mitochondrial	COX23	1015	34650000	0	0	46523000	74177000	61677000	92712000	55555000	0	0	0	35794000	0	0	0	59011000	5	5	5	35.1	35.1	35.1	17.318	0	67.511	916990000	5	28
P04037	P04037	Cytochrome c oxidase subunit 4, mitochondrial	COX4	87	2069500000	2814600000	1720500000	2428500000	2723000000	2930300000	3379000000	2111300000	2324000000	2075900000	1194100000	1326400000	2334100000	2313600000	2459500000	1294900000	15	15	15	85.8	85.8	85.8	17.142	0	323.31	145730000000	8	423
P00424	P00424	Cytochrome c oxidase polypeptide 5A, mitochondrial	COX5A	39	782030000	933320000	672240000	909110000	1041400000	913370000	978340000	948700000	619930000	589830000	823240000	1008600000	952110000	771350000	1068600000	1129300000	13	13	10	59.5	59.5	49	17.14	0	191.08	32784000000	8	214
P00427	P00427	Cytochrome c oxidase subunit 6, mitochondrial	COX6	41	813520000	973880000	1067700000	1225700000	1314700000	1231600000	1257800000	1231400000	897470000	817940000	949140000	648710000	1011900000	928440000	826600000	909850000	12	12	12	58.8	58.8	58.8	17.341	0	122.11	51302000000	10	214
P10174	P10174	Cytochrome c oxidase subunit 7	COX7	250	166770000	239790000	182270000	237160000	391730000	362260000	334310000	337010000	239740000	0	613530000	726540000	423810000	0	871500000	973750000	3	3	3	40	40	40	6.9323	0	14.797	6235500000	2	37
P07255	P07255	Cytochrome c oxidase subunit 7A	COX9	159	61501000	43305000	61655000	58306000	75327000	75667000	61012000	92693000	0	0	0	0	0	0	0	0	4	4	4	35.6	35.6	35.6	6.9631	0	5.4811	1029600000	3	37
P03965	P03965	Carbamoyl-phosphate synthase arginine-specific large chain	CPA2	86	151850000	43715000	96767000	62096000	4792500	10307000	0	24946000	18660000	0	0	0	0	0	22556000	0	35	33	33	42.5	40.7	40.7	123.91	0	283.06	2415500000	57	99
P14832	P14832	Peptidyl-prolyl cis-trans isomerase	CPR1	312	6733500000	6196800000	7920200000	5957300000	7864900000	6987800000	8080400000	7198900000	6484500000	8731400000	10699000000	13131000000	9334800000	8052000000	10083000000	12971000000	23	23	21	98.1	98.1	98.1	17.39	0	323.31	525340000000	8	1363
P23285	P23285	Peptidyl-prolyl cis-trans isomerase B	CPR2	458	17137000	13433000	17893000	14180000	0	13590000	26335000	21102000	0	0	0	0	0	12355000	0	0	6	6	6	42.9	42.9	42.9	22.769	0	27.37	417730000	9	24
P25719	P25719	Peptidyl-prolyl cis-trans isomerase C, mitochondrial	CPR3	535	941090000	932040000	1006200000	940380000	1087300000	979460000	1120300000	952460000	628610000	777760000	1055100000	825760000	982710000	727370000	780680000	854130000	20	18	18	81.3	78	78	19.919	0	189.37	45253000000	10	359
P35176	P35176	Peptidyl-prolyl cis-trans isomerase D	CPR5	781	574800000	530190000	518120000	496950000	560410000	510870000	709040000	538450000	703640000	679730000	1214900000	604810000	857420000	602450000	626840000	943140000	16	16	16	71.6	71.6	71.6	25.326	0	323.31	40647000000	12	391
P53691	P53691	Peptidyl-prolyl cis-trans isomerase CPR6	CPR6	1530	643240000	433020000	756900000	537880000	346930000	337430000	396510000	370030000	1377600000	796560000	959100000	852640000	564820000	656460000	844830000	617550000	31	31	31	85.2	85.2	85.2	42.071	0	323.31	28207000000	15	356
P27614	P27614	Carboxypeptidase S	CPS1	549	0	0	0	0	0	0	0	21092000	0	28722000	0	0	0	0	0	0	7	7	7	17	17	17	64.596	0	10.182	199990000	25	16
Q12289	Q12289	Mitochondrial carnitine carrier	CRC1	2029	0	32249000	0	0	0	0	0	0	0	0	0	0	0	39051000	24757000	0	3	3	3	16.2	16.2	16.2	34.754	0	123.08	226260000	16	18
P53301	P53301	Probable glycosidase CRH1	CRH1	1501	0	0	0	0	0	0	0	0	0	0	0	0	0	0	0	0	3	3	3	6.3	6.3	6.3	52.757	0	4.9602	169880000	17	10
Q06440	Q06440	Coronin-like protein	CRN1	1856	90829000	108230000	87589000	110460000	82671000	89050000	100040000	106080000	124460000	81104000	122910000	94408000	70206000	78976000	101820000	47994000	37	37	37	69	69	69	72.552	0	232.33	9002300000	38	342
P38845	P38845	Cruciform DNA-recognizing protein 1;CRP1 short N-terminal subpeptide;CRP1 short C-terminal subpeptide	CRP1	1022	76222000	180820000	78450000	124320000	82935000	98736000	128450000	89797000	90300000	115570000	33868000	156950000	95802000	96482000	122650000	147170000	21	21	21	54	54	54	51.115	0	173.07	6982800000	19	184
P53968	P53968	Transcriptional regulator CRZ1	CRZ1	1576	0	40686000	0	33888000	36005000	30859000	44941000	0	0	31194000	0	0	36963000	39461000	0	0	10	10	10	26.3	26.3	26.3	76.3	0	139.67	568930000	25	27
P33308	P33308	Mediator of RNA polymerase II transcription subunit 9	CSE2	740	30209000	43281000	35295000	41522000	55352000	38911000	42159000	40309000	0	39964000	0	0	53924000	43525000	53647000	57920000	5	5	5	52.3	52.3	52.3	17.376	0	43.837	1016200000	10	39
P53859	P53859	Exosome complex component CSL4	CSL4	1550	40639000	36178000	43321000	38587000	0	33767000	41682000	49405000	36106000	39528000	39141000	0	0	0	29749000	25562000	7	7	7	36.3	36.3	36.3	31.583	0	46.19	856920000	15	46
P25651	P25651	Monopolin complex subunit CSM1	CSM1	531	40218000	0	42480000	0	0	0	0	0	24386000	0	0	0	0	20396000	0	0	5	5	5	43.7	43.7	43.7	21.751	0	52.391	362320000	8	18
Q06705	Q06705	Phosphatidylinositol transfer protein CSR1	CSR1	1880	22958000	0	25120000	39329000	27157000	27903000	0	36147000	0	0	0	0	0	15486000	0	0	6	6	6	21.6	21.6	21.6	47.462	0	31.164	448840000	20	21
P40535	P40535	ATF/CREB activator 2	CST6	1219	43134000	50896000	0	51231000	74864000	0	0	58262000	0	0	0	0	69515000	60551000	0	0	6	6	6	21.3	21.3	21.3	65.263	0	78.626	944520000	22	27
P15202	P15202	Peroxisomal catalase A	CTA1	321	7698700	149200000	0	10535000	77537000	70944000	13908000	21219000	11581000	331020000	16914000	354780000	296790000	266960000	348000000	336880000	34	34	34	68.9	68.9	68.9	58.555	0	323.31	8400800000	25	210
P29029	P29029	Endochitinase	CTS1	581	0	0	0	0	84632000	0	105020000	0	0	0	0	0	0	0	0	0	4	4	4	6.6	6.6	6.6	59.014	0	36.156	424690000	12	15
P06115	P06115	Catalase T	CTT1	133	173290000	228740000	219490000	223140000	144580000	171190000	140690000	161530000	171660000	475520000	155660000	374220000	271150000	377110000	343240000	216190000	31	31	31	72.2	72.2	72.2	64.583	0	323.31	15022000000	28	330
P38428	P38428	Coupling of ubiquitin conjugation to ER degradation protein 1	CUE1	954	13347000	15283000	13637000	15951000	20012000	17093000	11236000	23260000	0	0	67814000	65749000	15397000	13885000	0	68864000	4	4	4	20.2	20.2	20.2	22.762	0	27.721	583970000	13	44
Q08412	Q08412	Ubiquitin-binding protein CUE5	CUE5	1927	209110000	257620000	210210000	233960000	216660000	202740000	276340000	201670000	201840000	193130000	211030000	236840000	209840000	217920000	261600000	216890000	26	26	26	74	74	74	46.869	0	323.31	13892000000	22	240
Q03772	Q03772	Pre-mRNA-splicing factor CWC15	CWC15	1719	0	30088000	26948000	38601000	41252000	43100000	59613000	49168000	22056000	25024000	0	0	29772000	33990000	0	0	6	6	6	41.1	41.1	41.1	19.935	0	16.674	717620000	9	40
Q03375	Q03375	Pre-mRNA-splicing factor CWC21	CWC21	1695	0	0	0	0	0	0	0	0	0	0	0	0	0	0	0	0	3	3	3	20.7	20.7	20.7	15.762	0	3.4313	33607000	10	3
P53854	P53854	Pre-mRNA-splicing factor CWC25	CWC25	1549	0	23826000	0	0	0	24134000	27763000	23196000	0	0	0	0	0	0	26381000	34165000	5	5	5	39.7	39.7	39.7	20.374	0	18.408	298010000	8	12
P28319	P28319	Cell wall protein CWP1	CWP1	569	66287000	0	69138000	0	0	0	0	0	0	0	0	0	0	0	0	0	2	2	2	13.8	13.8	13.8	24.268	0	30.471	370810000	11	11
P00175	P00175	Cytochrome b2, mitochondrial	CYB2	31	0	29042000	2038500	3228400	9127500	9217400	2101600	0	0	224380000	0	206210000	238810000	282380000	188370000	173110000	25	25	25	55.2	55.2	55.2	65.539	0	306.29	4708600000	31	122
P00044;CON__P62894	P00044	Cytochrome c iso-1	CYC1	27	1799400000	1450200000	1767900000	1955600000	2099900000	1905400000	2461800000	1965400000	1059400000	1720200000	1671100000	2399300000	1899900000	2273300000	2639300000	2411500000	13	13	10	78	78	66.1	12.182	0	243.42	75732000000	6	314
P06182	P06182	Cytochrome c heme lyase	CYC3	137	32611000	51365000	31846000	39117000	50102000	27374000	31045000	34964000	40552000	41822000	96363000	80753000	28986000	35925000	68129000	75521000	8	8	8	42	42	42	30.081	0	28.86	1252600000	13	60
P00045	P00045	Cytochrome c iso-2	CYC7	28	49797000	76584000	67113000	82895000	0	50961000	43074000	63841000	59402000	57544000	0	69135000	0	51058000	63560000	0	7	4	4	49.6	27.4	27.4	12.532	0	10.407	1167400000	6	35
P14922	P14922	General transcriptional corepressor CYC8	CYC8	317	59678000	36215000	44469000	43580000	36248000	39838000	0	36074000	33359000	25433000	0	0	0	36437000	78105000	0	9	9	9	15.8	15.8	15.8	107.2	0	134.66	1008100000	34	43
P32898	P32898	Mitochondrial presequence protease	CYM1	722	0	0	0	0	0	0	0	0	0	0	0	0	0	0	0	0	4	4	4	5.7	5.7	5.7	112.18	0	6.1886	143110000	53	2
P31373	P31373	Cystathionine gamma-lyase	CYS3	598	550870000	460890000	586770000	481920000	413710000	429390000	588800000	500340000	743100000	561050000	596330000	543560000	490460000	502780000	386050000	474210000	23	23	23	90.4	90.4	90.4	42.542	0	323.31	42258000000	16	442
P32582	P32582	Cystathionine beta-synthase	CYS4	673	790440000	543690000	834430000	555290000	657590000	695640000	820920000	776580000	699820000	711110000	495010000	742640000	545140000	586780000	626120000	567620000	60	60	60	91.3	91.3	91.3	56.021	0	323.31	83884000000	28	820
P07143	P07143	Cytochrome c1, heme protein, mitochondrial	CYT1	148	228520000	147910000	178550000	314400000	321840000	284070000	160290000	308490000	67325000	56011000	0	108980000	89987000	154970000	98565000	104330000	8	8	8	50.5	50.5	50.5	34.054	0	135.09	5819100000	11	97
Q00873	Q00873	Cytochrome c1 heme lyase	CYT2	1622	34516000	23462000	37964000	32653000	41265000	0	35044000	43466000	0	0	0	0	0	0	0	0	6	6	6	54	54	54	26.076	0	87.405	593700000	13	19
P36162	P36162	DASH complex subunit DAD2	DAD2	844	0	0	0	0	0	0	0	0	0	0	0	0	0	0	0	0	2	2	2	15	15	15	15.071	0	4.3397	177060000	6	10
P69850	P69850	DASH complex subunit DAD3	DAD3	1604	47599000	48285000	57938000	63125000	91448000	87945000	80986000	84207000	45222000	43092000	0	0	70096000	65672000	53268000	0	6	6	6	81.9	81.9	81.9	10.848	0	29.14	1550000000	8	52
P54838	P54838	Dihydroxyacetone kinase 1	DAK1	1590	194920000	183220000	164850000	141770000	110500000	122560000	128450000	126980000	213820000	227570000	93399000	219730000	170020000	173090000	194230000	190260000	27	27	27	55	55	55	62.206	0	264.85	13269000000	30	297
P53267	P53267	DASH complex subunit DAM1	DAM1	1489	0	0	0	0	0	0	0	0	0	0	0	0	0	0	0	0	4	4	4	21.9	21.9	21.9	38.421	0	39.35	177770000	14	9
Q12091	Q12091	Damage response protein 1	DAP1	1984	82057000	119920000	91133000	116260000	100370000	88828000	115320000	100630000	86915000	91811000	204430000	181450000	119450000	100410000	176260000	199920000	7	7	7	61.8	61.8	61.8	16.757	0	190.45	3269200000	9	81
P24783	P24783	ATP-dependent RNA helicase DBP2	DBP2	480	120970000	130790000	120370000	119840000	107740000	131530000	144080000	133920000	99775000	65404000	33302000	50789000	46392000	46811000	71630000	32710000	31	31	30	60.8	60.8	60.8	60.999	0	198.36	7996500000	29	255
P20447	P20447	ATP-dependent RNA helicase DBP3	DBP3	401	30641000	41923000	29099000	21357000	30068000	37894000	41926000	36879000	49719000	0	0	0	0	25775000	30967000	0	16	16	16	39.4	39.4	39.4	58.826	0	42.436	943590000	26	56
P20449	P20449	ATP-dependent RNA helicase DBP5	DBP5	402	61567000	46451000	58518000	54093000	39794000	39601000	36816000	41570000	79220000	75897000	37185000	54793000	49546000	54952000	62114000	31740000	21	21	21	56.4	56.4	56.4	53.873	0	138.24	2482200000	24	109
Q12517	Q12517	mRNA-decapping enzyme subunit 1	DCP1	2079	0	23621000	0	24279000	22229000	21028000	0	23441000	0	0	0	0	0	0	0	0	3	3	3	12.6	12.6	12.6	26.266	0	9.2161	293660000	13	20
P53550	P53550	mRNA-decapping enzyme subunit 2	DCP2	1519	0	0	21094000	27862000	0	0	27050000	0	0	0	0	0	0	0	0	0	7	7	7	8.8	8.8	8.8	108.67	0	15.44	223160000	53	15
Q06151	Q06151	m7GpppX diphosphatase	DCS1	1838	124400000	67748000	130160000	104300000	76717000	65565000	38975000	75886000	102290000	62855000	99898000	87279000	50845000	60636000	89598000	74465000	17	17	17	47.1	47.1	47.1	40.769	0	62.238	5363600000	23	150
Q12123	Q12123	Inactive diphosphatase DCS2	DCS2	1992	21464000	0	26346000	0	20056000	0	0	0	26556000	28502000	0	0	35676000	28910000	20399000	0	7	7	7	25.8	25.8	25.8	40.94	0	26.894	478890000	24	29
P40087	P40087	DNA damage-inducible protein 1	DDI1	1154	24204000	35251000	29863000	49263000	0	22608000	0	24844000	29204000	33806000	0	0	0	33153000	0	0	8	8	7	31.5	31.5	28	47.354	0	75.279	656140000	22	30
Q99321	Q99321	Diphosphoinositol polyphosphate phosphohydrolase DDP1	DDP1	2140	72622000	83745000	60810000	82388000	85183000	71422000	89074000	78406000	59879000	77769000	42404000	76414000	81905000	77319000	97941000	72136000	8	8	8	53.2	53.2	53.2	21.572	0	28.97	2948500000	11	65
P18899	P18899	Stress protein DDR48	DDR48	376	321510000	454540000	305610000	532850000	578910000	462540000	539510000	450760000	527290000	502770000	547750000	645750000	903620000	912730000	1295500000	994850000	30	30	30	68.6	68.6	68.6	46.233	0	323.31	41760000000	8	395
P06634	P06634	ATP-dependent RNA helicase DED1	DED1	140	183140000	194530000	170320000	181280000	162490000	179420000	197030000	184180000	194180000	228620000	125170000	148540000	155950000	165980000	189050000	139200000	27	26	21	55.5	55.5	47.2	65.552	0	323.31	14616000000	33	341
P38707	P38707	Asparagine--tRNA ligase, cytoplasmic	DED81	977	102290000	69908000	79508000	132990000	0	52860000	57620000	57952000	44724000	0	0	0	22904000	34954000	54943000	0	10	10	10	27.8	27.8	27.8	62.206	0	79.869	1660600000	28	42
P35732	P35732	RNA polymerase II degradation factor 1	DEF1	793	221130000	240500000	213060000	220310000	225650000	239860000	294910000	238150000	297990000	292560000	448600000	504000000	285440000	335660000	492400000	396310000	15	15	15	27.8	27.8	27.8	83.972	0	323.31	11623000000	16	218
P39517	P39517	ATP-dependent RNA helicase DHH1	DHH1	1069	45757000	0	47171000	49127000	31886000	25537000	0	46745000	0	0	0	0	16060000	14839000	0	0	8	8	8	21.9	21.9	21.9	57.543	0	47.617	1023400000	24	49
P69771	P69771	Vacuolar protein-sorting-associated protein 46	DID2	1603	127140000	113230000	151590000	148530000	195300000	152910000	170280000	196200000	116050000	134050000	144250000	116230000	175460000	111390000	141470000	194930000	9	9	9	43.1	43.1	43.1	23.091	0	42.683	4091300000	11	137
P36108	P36108	DOA4-independent degradation protein 4	DID4	827	0	52701000	0	53183000	52397000	48499000	67837000	58997000	61957000	76525000	79601000	124360000	68516000	67683000	106290000	130140000	5	5	5	28.9	28.9	28.9	26.29	0	57.056	1814000000	10	54
Q03063	Q03063	Down-regulator of invasive growth 1	DIG1	1675	35389000	37803000	0	0	43414000	42837000	46667000	49353000	33981000	0	67780000	0	36994000	0	58606000	0	5	5	5	21.7	21.7	21.7	49.356	0	58.337	827580000	24	30
P41819	P41819	Dimethyladenosine transferase	DIM1	1256	0	0	0	0	0	0	0	0	0	0	0	0	0	0	0	0	3	3	3	13.8	13.8	13.8	35.95	0	5.2015	144410000	21	7
P40564	P40564	DnaJ-like protein 1	DJP1	1226	7988500	5352900	6796700	8771400	7631500	10342000	7899200	11448000	0	2817100	0	0	3034100	3346600	0	0	2	2	2	8.1	8.1	8.1	48.574	0	11.217	104370000	24	24
P32891	P32891	D-lactate dehydrogenase [cytochrome] 1, mitochondrial	DLD1	719	72368000	77426000	51277000	69930000	71941000	81091000	41585000	57141000	50109000	58687000	25377000	93545000	84206000	114770000	105200000	114400000	26	26	26	58.6	58.6	58.6	65.292	0	195.4	5618600000	25	207
P46681	P46681	D-lactate dehydrogenase [cytochrome] 2, mitochondrial	DLD2	1313	76627000	104760000	67518000	88726000	81700000	76094000	61376000	65946000	91838000	85002000	105560000	110980000	100240000	96608000	85853000	100730000	18	18	18	45.3	45.3	45.3	59.268	0	136.7	4575400000	26	154
P39976	P39976	D-lactate dehydrogenase [cytochrome] 3	DLD3	1105	0	0	0	0	0	0	0	0	41113000	0	0	0	0	36439000	0	0	7	7	7	23.2	23.2	23.2	55.224	0	20.766	342340000	25	12
P54861	P54861	Dynamin-related protein DNM1	DNM1	1593	32389000	0	21433000	33622000	0	14944000	0	10385000	0	0	0	0	0	0	0	0	10	10	10	21.7	21.7	21.7	84.971	0	40.914	443150000	43	25
P38773;P38774	P38773;P38774	2-deoxyglucose-6-phosphate phosphatase 2;2-deoxyglucose-6-phosphate phosphatase 1	DOG2;DOG1	993	57677000	59943000	75324000	69898000	68522000	57360000	58210000	52918000	54021000	48970000	132040000	108570000	46824000	50239000	66695000	151800000	12	12	12	59.8	59.8	59.8	27.165	0	42.584	2165200000	12	84
P54858	P54858	Protein DOS2	DOS2	1592	27082000	20865000	28136000	23761000	27295000	25661000	29859000	24693000	33712000	36245000	0	0	27066000	32081000	12246000	0	7	7	7	43.5	43.5	43.5	35.964	0	82.109	614680000	19	38
P40553	P40553	Peroxiredoxin DOT5	DOT5	1221	78478000	97434000	78539000	69996000	64959000	67502000	78986000	77421000	56171000	49008000	5794400	72384000	52889000	53535000	96576000	68422000	14	14	14	70.7	70.7	70.7	24.119	0	101.25	4093300000	14	142
P40059	P40059	Transcriptional regulatory protein DOT6	DOT6	1142	0	25766000	0	25953000	0	0	25664000	21103000	0	0	0	0	0	0	0	0	4	4	4	11	11	11	73.048	0	16.38	174670000	26	7
Q04603	Q04603	DNA polymerase epsilon subunit D	DPB4	1772	51918000	50751000	50343000	65346000	47697000	45135000	65091000	54578000	39859000	40539000	46654000	37420000	46058000	54699000	49736000	41712000	14	14	14	75.5	75.5	75.5	21.997	0	110.97	2380100000	13	101
P32469	P32469	Diphthine synthase	DPH5	649	0	0	30903000	38044000	0	0	0	0	45646000	29640000	0	0	0	0	0	0	3	3	3	22.7	22.7	22.7	33.847	0	26.387	511910000	17	20
P14020	P14020	Dolichol-phosphate mannosyltransferase	DPM1	299	95306000	29069000	165590000	184310000	71707000	43244000	14097000	63948000	25135000	0	0	11644000	0	26938000	22102000	0	14	14	14	65.9	65.9	65.9	30.362	0	95.23	2785700000	15	83
P04802	P04802	Aspartate--tRNA ligase, cytoplasmic	DPS1	100	109580000	98490000	91630000	158260000	76352000	86580000	34722000	94248000	89553000	0	66879000	0	0	0	25809000	0	20	20	20	39.9	39.9	39.9	63.515	0	92.326	2404800000	32	87
P36152	P36152	Fe-S cluster assembly protein DRE2	DRE2	841	0	0	0	0	0	0	0	0	0	0	0	0	0	0	0	0	5	5	5	20.7	20.7	20.7	38.542	0	16.44	172570000	18	9
P53753	P53753	Endo-1,3(4)-beta-glucanase 1	DSE4	1542	28360000	42107000	0	36037000	52510000	45341000	47647000	34332000	46696000	0	45154000	24189000	61717000	29639000	29473000	0	4	4	4	8.2	8.2	8.2	121.06	0	73.037	763770000	28	41
P48510	P48510	Ubiquitin domain-containing protein DSK2	DSK2	1388	395820000	446320000	479150000	503490000	448660000	480300000	521930000	553320000	504010000	723350000	1075600000	632800000	632890000	585510000	537020000	611750000	18	18	18	66.2	66.2	66.2	39.345	0	323.31	22952000000	9	214
P07273	P07273	Transcription elongation factor S-II	DST1	170	56525000	68045000	61440000	70538000	60626000	65725000	72077000	73520000	70632000	59463000	49924000	55559000	56398000	68041000	63495000	56323000	14	14	14	60.8	60.8	60.8	34.843	0	71.788	2494200000	18	99
P43616	P43616	Cys-Gly metallodipeptidase DUG1	DUG1	1299	408640000	373440000	423320000	342710000	359970000	365470000	373340000	371940000	481040000	502670000	631000000	738110000	514950000	501140000	476550000	645410000	33	33	33	74.2	74.2	74.2	52.871	0	323.31	38155000000	25	456
P53168	P53168	DASH complex subunit DUO1	DUO1	1467	0	33308000	20993000	34105000	27026000	0	40647000	30004000	0	31536000	0	0	33152000	0	46527000	31127000	7	7	7	46.2	46.2	46.2	27.473	0	118.5	599370000	16	42
Q06053	Q06053	tRNA-dihydrouridine(47) synthase [NAD(P)(+)]	DUS3	1827	0	0	0	0	0	0	0	0	0	0	0	0	0	0	0	0	2	2	2	3.3	3.3	3.3	76.595	0.0024655	1.9456	78328000	41	2
P33317	P33317	Deoxyuridine 5-triphosphate nucleotidohydrolase	DUT1	743	135400000	139920000	0	128710000	193490000	174240000	196620000	194900000	116130000	131300000	154480000	191760000	141600000	141240000	141110000	198440000	7	7	7	70.7	70.7	70.7	15.307	0	44.923	2907600000	8	60
Q02647	Q02647	Dynein light chain 1, cytoplasmic	DYN2	1654	90271000	106770000	102230000	105650000	123620000	118490000	122620000	122960000	76890000	87199000	0	154930000	83659000	100470000	162450000	100430000	6	6	6	64.1	64.1	64.1	10.441	0	38.911	4619400000	6	101
P38791	P38791	Deoxyhypusine synthase	DYS1	1001	125970000	75699000	132450000	96178000	84886000	90803000	92329000	112720000	90109000	105300000	89976000	81433000	85312000	94366000	91637000	90848000	18	18	18	64.9	64.9	64.9	42.892	0	129.91	3820000000	25	138
P47128	P47128	Chromatin modification-related protein EAF6	EAF6	1359	0	0	0	0	0	0	0	0	0	0	0	0	0	0	0	0	2	2	2	19.5	19.5	19.5	12.895	0	4.6214	292700000	7	12
P36041	P36041	Protein EAP1	EAP1	808	119940000	163390000	148520000	173240000	168480000	143800000	203010000	166890000	129450000	116470000	285500000	186330000	163950000	156530000	179730000	222300000	21	21	21	55.2	55.2	55.2	69.761	0	291.07	8446700000	21	169
P36049	P36049	rRNA-processing protein EBP2	EBP2	811	0	0	0	0	0	0	0	0	0	0	0	0	0	0	0	0	3	3	3	9.6	9.6	9.6	49.734	0	4.4653	59350000	19	2
P39715	P39715	Shuttling pre-60S factor ECM1	ECM1	1082	50398000	40766000	49581000	54764000	60544000	58765000	79837000	64852000	48083000	0	0	0	0	0	42877000	0	13	13	13	63.7	63.7	63.7	23.891	0	59.296	1231800000	12	52
P35195	P35195	UPF0045 protein ECM15	ECM15	787	134990000	132070000	144530000	108580000	168190000	160130000	138960000	123790000	242290000	289110000	107300000	145850000	287630000	310540000	244070000	196960000	6	6	6	79.8	79.8	79.8	11.518	0	112.22	7465900000	2	108
Q06011	Q06011	Protein ECM19	ECM19	1826	0	0	0	0	0	0	0	0	0	0	0	0	0	0	0	0	2	2	2	22.3	22.3	22.3	12.515	0	9.112	437670000	6	11
P32644	P32644	Putative ATP-dependent RNA helicase ECM32	ECM32	694	0	0	0	0	0	0	0	0	0	0	0	0	0	0	0	0	3	3	3	3.5	3.5	3.5	126.97	0.0015106	2.2485	82945000	59	2
P38248	P38248	Cell wall protein ECM33	ECM33	922	296470000	434300000	333170000	471130000	525450000	523100000	585190000	591040000	339500000	398680000	563050000	635660000	461200000	453120000	629860000	531420000	6	6	6	11.4	11.4	11.4	43.768	0	87.69	19264000000	10	111
Q05902	Q05902	Gamma-glutamyltransferase;Gamma-glutamyltransferase heavy chain;Gamma-glutamyltransferase light chain	ECM38	1817	0	17805000	0	15084000	0	0	15796000	0	0	0	0	0	0	0	0	0	2	2	2	6.1	6.1	6.1	73.18	0	7.9248	83344000	38	6
P36156	P36156	Glutathione S-transferase omega-like 2	ECM4	843	0	0	0	0	0	0	0	0	0	0	0	0	0	0	0	0	2	2	2	11.4	11.4	11.4	43.273	0	5.7538	18879000	20	3
P53080	P53080	Enhancer of mRNA-decapping protein 1	EDC1	1451	0	0	0	12401000	23871000	0	0	0	0	0	25473000	0	0	0	39645000	62949000	3	3	3	13.7	13.7	13.7	19.237	0	10.761	244010000	9	14
P39998	P39998	Enhancer of mRNA-decapping protein 3	EDC3	1111	0	0	0	0	0	0	0	0	0	0	0	0	0	0	0	0	2	2	2	4	4	4	61.339	0.0010315	2.7682	59658000	20	3
P34216	P34216	EH domain-containing and endocytosis protein 1	EDE1	769	190400000	203900000	195450000	218170000	178160000	167160000	175810000	194400000	251640000	219740000	269490000	243980000	207450000	275110000	226260000	246760000	42	42	42	43.4	43.4	43.4	150.78	0	323.31	13263000000	59	305
P32471	P32471	Elongation factor 1-beta	EFB1	650	4611900000	3806600000	4252700000	4572200000	3990100000	4163400000	5475300000	5449800000	4873000000	4593700000	4434600000	2154500000	5903400000	3551100000	2073200000	1908200000	20	20	20	92.7	92.7	92.7	22.627	0	323.31	142030000000	11	581
P40516	P40516	Protein-lysine N-methyltransferase EFM4	EFM4	1213	0	0	0	0	0	0	0	0	0	0	0	0	0	0	0	0	2	2	2	9.7	9.7	9.7	28.689	0	3.932	66110000	14	4
P53200	P53200	Protein-lysine N-methyltransferase EFM5	EFM5	1476	0	0	0	0	0	0	0	0	0	0	0	0	23717000	0	31839000	38166000	5	5	5	25.4	25.4	25.4	28.582	0	18.43	181000000	13	12
P32324	P32324	Elongation factor 2	EFT1	617	811670000	325660000	694680000	621110000	457220000	482240000	275420000	622850000	276450000	263800000	389750000	317100000	258790000	235140000	489530000	309800000	56	56	56	70.1	70.1	70.1	93.288	0	323.31	35228000000	46	641
Q02642	Q02642	Nascent polypeptide-associated complex subunit beta-1	EGD1	1653	1769900000	1858100000	1895900000	1884100000	2491500000	2548500000	3271700000	2238200000	2372200000	2231400000	2039600000	1348000000	2536800000	2342200000	1568300000	2008800000	15	15	15	95.5	95.5	95.5	17.02	0	323.31	102960000000	8	385
P38879	P38879	Nascent polypeptide-associated complex subunit alpha	EGD2	1027	3022200000	3113500000	3260900000	3145600000	4100600000	3870700000	4765100000	3929700000	2981600000	2549200000	6089900000	3537100000	3355300000	3200100000	3738200000	5562100000	15	15	15	64.4	64.4	64.4	18.709	0	323.31	196390000000	8	413
P28817	P28817	3-hydroxyisobutyryl-CoA hydrolase, mitochondrial	EHD3	579	32010000	48378000	0	0	37976000	39392000	28786000	33776000	38376000	46207000	0	49995000	48924000	44351000	45193000	43814000	9	9	9	21	21	21	56.288	0	40.353	1055900000	27	57
P38295	P38295	Medium-chain fatty acid ethyl ester synthase/esterase 2	EHT1	936	761140000	1234200000	223680000	8103300000	5808700000	1342600000	6149100000	6895600000	1672200000	665180000	721400000	574430000	834300000	481930000	1194200000	1045400000	24	24	24	64.1	64.1	64.1	51.255	0	131.56	34775000000	25	113
Q05050	Q05050	Eisosome protein 1	EIS1	1796	136900000	215860000	130590000	189940000	155860000	162070000	159380000	146810000	102160000	159070000	66810000	159350000	126740000	158860000	195630000	161580000	54	54	54	62.3	62.3	62.3	93.344	0	323.31	18819000000	51	499
P36053	P36053	Transcription elongation factor 1	ELF1	812	0	0	0	0	31092000	0	40552000	26374000	19305000	26075000	0	0	0	17192000	0	0	2	2	2	13.1	13.1	13.1	16.157	0	4.7419	363490000	8	22
P39540	P39540	Elongation of fatty acids protein 1	ELO1	1075	0	0	0	0	0	0	0	0	0	0	0	0	0	0	0	0	2	2	2	5.5	5.5	5.5	36.233	0.0024667	1.9572	44558000	9	2
P40319	P40319	Elongation of fatty acids protein 3	ELO3	1179	0	0	0	0	0	0	0	0	0	0	0	0	0	0	0	0	3	3	3	11	11	11	39.465	0	20.871	100290000	12	2
P25574	P25574	ER membrane protein complex subunit 1	EMC1	518	0	0	0	0	0	0	0	0	0	0	0	0	0	0	0	0	3	3	3	10.9	10.9	10.9	87.18	0	11.258	138860000	25	5
P47133	P47133	ER membrane protein complex subunit 2	EMC2	1362	0	0	0	0	0	0	0	0	0	0	0	0	0	0	0	0	2	2	2	16.8	16.8	16.8	33.855	0.001506	2.2194	66795000	15	2
P53073	P53073	ER membrane protein complex subunit 4	EMC4	1449	16182000	0	18051000	16595000	0	0	0	18233000	0	0	0	0	0	0	0	0	6	6	6	33.2	33.2	33.2	21.46	0	8.6072	248970000	9	18
P40540	P40540	ER membrane protein complex subunit 5	EMC5	1220	0	0	0	0	0	0	0	0	0	0	0	0	0	0	0	0	3	3	3	35.5	35.5	35.5	15.907	0	19.968	75865000	7	5
Q06287	Q06287	Ribosomal RNA small subunit methyltransferase NEP1	EMG1	1847	25216000	0	28228000	26629000	24715000	0	21133000	23025000	34319000	0	43720000	30084000	0	0	26216000	24605000	8	8	8	44.4	44.4	44.4	27.895	0	24.674	659610000	16	44
Q04406	Q04406	Early meiotic induction protein 1	EMI1	1758	0	0	0	0	0	0	0	0	0	0	0	0	0	0	0	0	2	2	2	11.2	11.2	11.2	21.071	0	4.6624	110940000	10	4
Q04409	Q04409	Putative glucokinase-2	EMI2	1759	81530000	0	71093000	69252000	0	0	0	59007000	0	0	0	0	0	0	0	0	13	12	12	30	27.2	27.2	55.92	0	25.575	719660000	29	28
P32803	P32803	Endosomal protein P24B	EMP24	707	24804000	0	0	25883000	29004000	23356000	0	0	0	0	0	0	0	0	0	0	2	2	2	12.8	12.8	12.8	23.332	0.0024789	2.0377	242530000	12	10
P39013	P39013	Actin cytoskeleton-regulatory complex protein END3	END3	1055	37365000	49680000	44487000	59553000	47759000	46550000	44318000	42559000	43324000	46067000	0	45898000	59939000	58685000	36751000	52177000	12	12	12	43	43	43	40.297	0	71.263	1757300000	22	68
P00924	P00924	Enolase 1	ENO1	59	2589700000	1792700000	1646400000	1148900000	1731100000	2212800000	1483100000	1493000000	4063500000	7569400000	3741300000	6515600000	4605900000	5433500000	6260700000	4747200000	59	32	32	88.8	52.6	52.6	46.816	0	323.31	150200000000	20	552
P00925	P00925	Enolase 2	ENO2	60	9969600000	6785700000	8866200000	5750300000	6267000000	7510500000	6724700000	6730500000	11000000000	17163000000	9403100000	15765000000	10917000000	12435000000	12636000000	10999000000	60	60	33	94.3	94.3	56.1	46.914	0	323.31	1055400000000	20	2788
Q12518	Q12518	Epsin-1	ENT1	2080	0	0	0	0	0	0	0	0	0	0	0	0	0	0	0	0	6	5	5	15.2	13	13	52.351	0	27.68	111220000	20	9
Q05785	Q05785	Epsin-2	ENT2	1809	0	31847000	27071000	36341000	35581000	31046000	27478000	32160000	54210000	38102000	0	0	0	0	20097000	0	8	8	7	26.3	26.3	24.6	71.806	0	83.493	706290000	22	38
P47160	P47160	Epsin-3	ENT3	1370	37219000	43342000	38766000	53869000	49582000	36956000	35553000	48206000	36732000	28462000	0	41276000	49423000	38623000	41848000	51966000	8	8	8	26.7	26.7	26.7	45.091	0	24.031	995390000	18	51
P41338	P41338	Acetyl-CoA acetyltransferase	ERG10	1246	290370000	323040000	274280000	249660000	194160000	205210000	254140000	203180000	295310000	355750000	373620000	315750000	247630000	275290000	313790000	266940000	27	27	27	84.4	84.4	84.4	41.728	0	323.31	22325000000	20	306
P54839	P54839	Hydroxymethylglutaryl-CoA synthase	ERG13	1591	192710000	153060000	198150000	146720000	95752000	122460000	100240000	132370000	188860000	138880000	91249000	150750000	121060000	138380000	141350000	100070000	20	20	20	55.2	55.2	55.2	55.013	0	168.02	8593000000	25	166
P08524	P08524	Farnesyl pyrophosphate synthase	ERG20	195	106810000	48348000	146680000	175930000	83079000	76056000	15530000	78805000	17499000	14882000	0	0	0	32171000	0	0	14	14	14	38.4	38.4	38.4	40.483	0	74.632	2495200000	19	63
P53199	P53199	Sterol-4-alpha-carboxylate 3-dehydrogenase, decarboxylating	ERG26	1475	95785000	83524000	95688000	96280000	77811000	88098000	65865000	79219000	77492000	66084000	54110000	46092000	56591000	79271000	71375000	51350000	9	9	9	43.6	43.6	43.6	38.706	0	104.21	2387900000	18	79
P32353	P32353	C-5 sterol desaturase	ERG3	626	0	0	0	0	0	0	0	0	0	0	0	0	0	0	0	0	2	2	2	5.8	5.8	5.8	42.73	0.0081107	1.4326	34377000	14	3
P25087	P25087	Sterol 24-C-methyltransferase	ERG6	489	125950000	95289000	122780000	132540000	100960000	100960000	93417000	114110000	108910000	136690000	109580000	120480000	122270000	104630000	124900000	92768000	23	23	23	60.3	60.3	60.3	43.43	0	187.92	8389100000	22	265
P24521	P24521	Phosphomevalonate kinase	ERG8	479	0	0	0	0	0	0	0	0	0	0	0	0	0	0	0	0	2	2	2	5.8	5.8	5.8	50.454	0.0043796	1.7441	54934000	28	4
P29704	P29704	Squalene synthase	ERG9	587	0	0	0	0	0	0	0	0	0	0	0	0	0	0	0	0	3	3	3	8.1	8.1	8.1	51.719	0	7.9184	68123000	21	6
Q03103	Q03103	Endoplasmic oxidoreductin-1	ERO1	1680	0	0	0	0	0	0	0	0	0	0	0	0	0	0	0	0	3	3	3	7.1	7.1	7.1	65.032	0	4.5136	42738000	30	2
Q05359	Q05359	Protein ERP1	ERP1	1798	0	0	0	0	0	0	0	0	0	0	0	0	0	0	0	0	2	2	2	17.8	17.8	17.8	24.723	0	14.144	80948000	10	4
P42222;P0CX11;P0CX10	P42222;P0CX11;P0CX10	Enolase-related protein 3;Enolase-related protein 2;Enolase-related protein 1	ERR3;ERR2;ERR1	229	0	0	0	0	0	0	0	0	0	84347000	0	82552000	45613000	58017000	48493000	45497000	9	9	9	39.8	39.8	39.8	47.312	0	64.646	683430000	19	33
P27882	P27882	Mitochondrial FAD-linked sulfhydryl oxidase ERV1	ERV1	557	89759000	78357000	85059000	87632000	90745000	85016000	94510000	87177000	60308000	59022000	154430000	106100000	70953000	81447000	96233000	141360000	12	12	12	63.5	63.5	63.5	21.639	0	93.557	3167600000	11	95
P54837	P54837	Endoplasmic reticulum vesicle protein 25	ERV25	1589	0	0	0	0	0	0	0	0	0	0	0	0	0	0	0	0	3	3	3	22.7	22.7	22.7	24.106	0	9.9417	88170000	9	5
P53337	P53337	ER-derived vesicles protein ERV29	ERV29	1513	0	0	0	0	0	0	0	0	0	0	0	0	0	0	0	0	2	2	2	7.7	7.7	7.7	35.012	0	3.916	67569000	14	3
P39727	P39727	ER-derived vesicles protein ERV46	ERV46	1086	0	0	0	0	0	0	0	0	0	0	0	0	0	0	0	0	2	2	2	6	6	6	46.235	0.0024606	1.9159	10539000	19	2
Q06344	Q06344	Pre-rRNA-processing protein ESF1	ESF1	1851	0	0	0	0	0	0	0	0	0	0	0	0	0	0	0	0	2	2	2	4.5	4.5	4.5	72.409	0	14.799	33643000	30	1
P53743	P53743	Pre-rRNA-processing protein ESF2	ESF2	1541	0	26906000	0	23743000	0	0	32019000	0	13537000	14956000	0	0	0	0	26376000	0	4	4	4	17.1	17.1	17.1	36.407	0	4.9369	310110000	15	19
P22696	P22696	Peptidyl-prolyl cis-trans isomerase ESS1	ESS1	448	122780000	151450000	122960000	135370000	173410000	153810000	197720000	159580000	117970000	124360000	280510000	244940000	163050000	119720000	270670000	295630000	14	14	14	70.6	70.6	70.6	19.404	0	143.82	7381100000	12	152
P38071	P38071	Enoyl-[acyl-carrier protein] reductase [NADPH, B-specific], mitochondrial	ETR1	883	278370000	348010000	255440000	237350000	244470000	268790000	233430000	205560000	321520000	393080000	349670000	495520000	299310000	327540000	367260000	329840000	22	22	22	61.8	61.8	61.8	42.066	0	283.36	16971000000	19	251
P32474	P32474	Protein disulfide-isomerase EUG1	EUG1	653	23350000	0	28379000	21593000	0	0	0	0	0	0	0	0	0	31155000	0	0	5	5	5	14.7	14.7	14.7	58.981	0	21.33	286500000	17	15
P23776	P23776	Glucan 1,3-beta-glucosidase I/II	EXG1	473	125860000	138770000	121250000	128410000	165320000	131480000	149000000	150940000	258670000	172850000	267320000	185710000	234450000	147790000	130940000	176160000	16	16	16	42.9	42.9	42.9	51.31	0	142.69	6903300000	18	159
P30624	P30624	Long-chain-fatty-acid--CoA ligase 1	FAA1	589	0	18843000	0	26341000	0	0	0	0	18526000	0	0	0	0	0	0	0	2	2	2	4.7	4.7	4.7	77.865	0	7.2224	238970000	38	10
P39518	P39518	Long-chain-fatty-acid--CoA ligase 2	FAA2	1070	16195000	29907000	0	17893000	0	0	0	0	0	0	0	0	0	25777000	0	0	17	17	17	29.4	29.4	29.4	83.437	0	62.589	365050000	38	26
Q12055	Q12055	Adenylate kinase isoenzyme 6 homolog FAP7	FAP7	1978	23118000	25712000	23668000	34242000	32786000	29198000	34010000	30308000	0	35745000	0	0	33391000	28227000	29504000	0	6	6	6	35	35	35	22.723	0	31.686	633400000	14	34
P07149	P07149	Fatty acid synthase subunit beta;3-hydroxyacyl-[acyl-carrier-protein] dehydratase;Enoyl-[acyl-carrier-protein] reductase [NADH];[Acyl-carrier-protein] acetyltransferase;[Acyl-carrier-protein] malonyltransferase;S-acyl fatty acid synthase thioesterase	FAS1	149	40181000	0	25903000	23458000	0	0	0	0	0	0	0	0	0	0	0	0	28	28	28	22.7	22.7	22.7	228.69	0	108.23	966680000	103	45
P19097	P19097	Fatty acid synthase subunit alpha;Acyl carrier;3-oxoacyl-[acyl-carrier-protein] reductase;3-oxoacyl-[acyl-carrier-protein] synthase	FAS2	379	121880000	36061000	53432000	52140000	10727000	41551000	0	40736000	0	0	0	0	0	0	0	0	41	41	41	29.7	29.7	29.7	206.94	0	159.1	2387000000	104	104
P40099	P40099	5-formyltetrahydrofolate cyclo-ligase	FAU1	1160	0	0	0	0	0	0	0	0	0	0	0	0	0	0	0	0	2	2	2	16.6	16.6	16.6	24.058	0	13.622	99741000	13	4
P14540	P14540	Fructose-bisphosphate aldolase	FBA1	306	6173500000	4660200000	5245800000	3916100000	4737100000	5337400000	5363200000	4935900000	6805600000	8847400000	5638100000	7606500000	6568900000	7023800000	6007800000	5970400000	41	41	41	89.7	89.7	89.7	39.62	0	323.31	762130000000	16	1948
P09201	P09201	Fructose-1,6-bisphosphatase	FBP1	202	48484000	33266000	0	0	51208000	48097000	0	0	68432000	25218000	0	40439000	65181000	54853000	62023000	30735000	9	9	9	37.4	37.4	37.4	38.262	0	38.487	1043100000	16	66
Q12178	Q12178	Cytosine deaminase	FCY1	2004	203250000	215720000	198930000	233700000	267370000	264570000	308340000	262060000	143760000	145560000	155080000	97529000	246000000	214680000	129220000	112700000	12	12	12	75.9	75.9	75.9	17.507	0	169.76	8144000000	9	105
Q08911;P0CF35;P0CF36	Q08911;P0CF35	Formate dehydrogenase 1;Putative formate dehydrogenase 2	FDH1;FDH2	1950	0	516310000	0	0	0	0	0	0	0	709440000	0	664950000	345460000	432650000	435590000	363760000	38	38	38	90.4	90.4	90.4	41.714	0	323.31	24665000000	21	267
P38260	P38260	Hsp70 nucleotide exchange factor FES1	FES1	926	29659000	17129000	57999000	73693000	25164000	0	0	25253000	23735000	0	0	10692000	20023000	38476000	10379000	9258800	9	9	9	43.4	43.4	43.4	32.604	0	59.739	977450000	16	50
P38993	P38993	Iron transport multicopper oxidase FET3	FET3	1047	30299000	0	0	0	58277000	53186000	38924000	0	0	0	0	24538000	0	56239000	21557000	0	3	3	3	8.5	8.5	8.5	72.359	0	23.202	489250000	13	19
P43561	P43561	Iron transport multicopper oxidase FET5	FET5	1285	18637000	0	21925000	14387000	0	0	0	0	0	0	0	0	0	0	0	0	4	4	4	9.2	9.2	9.2	70.879	0	11.466	226030000	23	14
P45976	P45976	Pre-mRNA polyadenylation factor FIP1	FIP1	1304	0	0	0	0	0	34012000	46528000	0	39958000	45268000	0	40401000	30342000	37607000	22109000	0	9	9	9	44.6	44.6	44.6	35.777	0	94.789	706320000	14	39
P40515	P40515	Mitochondria fission 1 protein	FIS1	1212	56232000	40396000	57020000	55441000	46075000	44063000	0	45104000	0	0	0	0	0	0	0	0	4	4	4	27.1	27.1	27.1	17.733	0	13.26	619580000	10	22
P40491	P40491	ATP synthase assembly factor FMC1, mitochondrial	FMC1	1202	27805000	27516000	31336000	33932000	53721000	39852000	44517000	47948000	0	38317000	0	0	53520000	0	14278000	0	8	8	8	47.7	47.7	47.7	18.364	0	38.594	1193000000	8	51
P40098	P40098	Uncharacterized mitochondrial membrane protein FMP10	FMP10	1159	30068000	54007000	25079000	60797000	26518000	30601000	23077000	16859000	31622000	0	0	15724000	48768000	25888000	9513900	0	9	9	9	40.6	40.6	40.6	27.698	0	60.783	801690000	16	52
Q12497	Q12497	Protein FMP16, mitochondrial	FMP16	2073	740620000	890080000	703570000	561630000	793110000	791430000	644010000	537090000	433020000	2211500000	0	2238700000	1685400000	1667100000	2798400000	1128100000	9	9	9	62.4	62.4	62.4	10.845	0	98.028	18073000000	6	139
Q08023	Q08023	Protein FMP25, mitochondrial	FMP25	1911	0	0	0	0	0	0	0	0	0	0	0	0	0	0	0	0	3	3	3	9.4	9.4	9.4	66.689	0	17.103	775490000	32	4
P53889	P53889	Uncharacterized mitochondrial hydrolase FMP41	FMP41	1556	137410000	141710000	141960000	138870000	143140000	138230000	157000000	137180000	208080000	182310000	98862000	115130000	236370000	215530000	84104000	103570000	13	13	13	80.3	80.3	80.3	28.792	0	133.05	6694800000	18	139
P36141	P36141	Putative redox protein FMP46, mitochondrial	FMP46	837	175470000	175510000	162310000	164060000	155310000	160390000	150980000	123100000	125550000	187960000	311120000	200070000	230600000	224950000	284640000	297870000	13	13	13	75.9	75.9	75.9	15.65	0	153.21	6562000000	7	147
P40008	P40008	Protein FMP52, mitochondrial	FMP52	1116	99877000	149900000	95441000	123480000	72476000	75219000	83942000	72680000	109910000	137890000	95656000	169860000	97437000	86845000	117560000	78341000	17	17	17	86.6	86.6	86.6	25.086	0	139.06	5742700000	15	132
P32785	P32785	Methionyl-tRNA formyltransferase, mitochondrial	FMT1	699	0	0	0	0	0	0	0	0	0	0	0	0	0	0	0	0	2	2	2	5.5	5.5	5.5	44.616	0	4.1446	599970000	23	16
P51601	P51601	GTP cyclohydrolase 1	FOL2	1432	16317000	0	18250000	17852000	0	0	13225000	0	0	0	0	0	0	0	0	0	5	5	5	20.6	20.6	20.6	27.769	0	13.954	175540000	17	13
Q12676	Q12676	Dihydrofolate synthetase	FOL3	2083	0	0	0	0	0	0	0	0	0	0	0	0	0	0	0	0	2	2	2	6.8	6.8	6.8	47.851	0	5.2441	214820000	24	6
Q02207	Q02207	Peroxisomal hydratase-dehydrogenase-epimerase;2-enoyl-CoA hydratase;(3R)-3-hydroxyacyl-CoA dehydrogenase	FOX2	1645	6293700	23906000	0	0	0	5350400	0	0	0	88818000	0	66609000	38263000	142680000	106870000	45613000	19	19	19	28.1	28.1	28.1	98.702	0	112.07	1539300000	55	61
P20081	P20081	FK506-binding protein 1	FPR1	393	3531000000	3534700000	5043100000	3795700000	3935200000	4051300000	5234400000	3471200000	4327200000	3769800000	7842600000	4976700000	5535700000	4274700000	5936000000	7267500000	18	18	18	97.4	97.4	97.4	12.158	0	323.31	155300000000	8	296
P32472	P32472	Peptidyl-prolyl cis-trans isomerase FPR2	FPR2	651	304690000	296270000	335900000	287600000	278740000	275660000	321760000	287740000	308710000	269650000	402730000	425720000	289140000	252950000	433950000	445150000	10	10	10	70.4	70.4	70.4	14.487	0	125.49	10149000000	7	123
P38911	P38911	FK506-binding nuclear protein	FPR3	1036	277240000	268710000	331530000	206210000	254250000	219700000	335250000	301970000	297920000	210810000	581610000	583520000	284710000	215500000	416960000	480770000	10	10	9	26.5	26.5	22.4	46.553	0	49.626	8317300000	8	105
Q06205	Q06205	FK506-binding protein 4	FPR4	1842	93613000	100170000	117090000	0	70352000	0	81753000	74331000	236510000	125790000	573900000	208170000	78970000	75127000	128610000	126890000	8	7	7	23.7	19.4	19.4	43.903	0	30.79	2622500000	9	57
Q07825	Q07825	Putative Xaa-Pro aminopeptidase FRA1	FRA1	1904	0	0	0	0	0	0	0	0	0	0	0	0	0	0	0	0	3	3	3	7.9	7.9	7.9	84.923	0.0048426	1.6698	23090000	40	1
P32614	P32614	Fumarate reductase 1	FRD1	685	78596000	151740000	70046000	107190000	60545000	86822000	74931000	74343000	129580000	120500000	139710000	90230000	82296000	97448000	107490000	87494000	33	33	33	70	70	70	50.843	0	204.52	7644300000	25	262
P37261	P37261	Fatty acid repression mutant protein 2	FRM2	864	0	0	0	0	0	0	0	0	0	0	0	0	0	0	0	0	3	3	3	17.6	17.6	17.6	21.232	0	4.1062	47990000	9	3
P15624	P15624	Phenylalanine--tRNA ligase beta subunit	FRS1	327	120190000	96748000	104150000	118450000	76500000	82013000	57888000	84181000	149780000	96859000	41157000	69557000	57945000	79794000	84211000	32221000	29	29	29	60.8	60.8	60.8	67.364	0	235.7	7428900000	32	227
P15625	P15625	Phenylalanine--tRNA ligase alpha subunit	FRS2	328	114200000	114830000	120980000	148280000	107150000	87260000	76859000	114500000	143630000	120690000	15058000	77000000	117020000	122580000	82855000	76233000	28	28	28	69.6	69.6	69.6	57.511	0	323.31	9827400000	29	282
Q12029	Q12029	Probable mitochondrial transport protein FSF1	FSF1	1970	32179000	34244000	33769000	45135000	20950000	23700000	21436000	23811000	0	15881000	0	26782000	0	18877000	24110000	29222000	13	13	13	38.8	38.8	38.8	35.414	0	35.413	952610000	14	55
P38777	P38777	Family of serine hydrolases 1	FSH1	994	100900000	109770000	112170000	120820000	159630000	169720000	212900000	196610000	147690000	142940000	250650000	184020000	156210000	140920000	216110000	244990000	17	17	17	77	77	77	27.339	0	186.68	10124000000	14	270
Q05015	Q05015	Family of serine hydrolases 2	FSH2	1792	57332000	66653000	70898000	65265000	76361000	67641000	66913000	53683000	58691000	69257000	106180000	105240000	64052000	68378000	94281000	134100000	7	7	7	41.3	41.3	41.3	24.533	0	39.536	2259200000	4	61
Q99369	Q99369	Family of serine hydrolases 3	FSH3	2141	28681000	24804000	33462000	25821000	30839000	24204000	21746000	0	32814000	33656000	0	32316000	26403000	24041000	27406000	0	6	6	6	28.9	28.9	28.9	30.418	0	30.459	769300000	15	39
P25659	P25659	Silencing boundary-establishment protein FUB1	FUB1	533	0	0	0	0	0	0	0	0	43346000	0	0	0	25780000	0	0	0	5	5	5	22.8	22.8	22.8	26.756	0	13.408	180140000	10	7
P08417	P08417	Fumarate hydratase, mitochondrial	FUM1	190	592060000	498990000	524650000	414480000	535600000	551230000	452970000	418590000	678390000	807490000	450540000	552230000	732530000	820800000	540130000	449650000	27	27	27	61.1	61.1	61.1	53.151	0	323.31	49802000000	24	472
P39730	P39730	Eukaryotic translation initiation factor 5B	FUN12	1087	0	0	0	0	0	0	0	0	0	0	0	0	0	0	0	0	3	3	3	4.2	4.2	4.2	112.27	0.0015291	2.4224	71263000	40	5
P18562	P18562	Uracil phosphoribosyltransferase	FUR1	373	117360000	114360000	161540000	119130000	110960000	134470000	157030000	140860000	181090000	121600000	57855000	185950000	124310000	91746000	140960000	143430000	18	18	18	74.1	74.1	74.1	24.594	0	108.28	4348600000	14	146
P38783	P38783	Protein FYV4, mitochondrial	FYV4	997	0	0	0	0	0	0	0	0	0	0	0	0	0	0	0	0	3	3	3	33.1	33.1	33.1	15.291	0	23.47	242250000	6	15
P53913	P53913	Protein FYV6	FYV6	1567	0	0	0	0	0	0	0	0	0	0	0	0	0	0	0	0	4	4	4	28.3	28.3	28.3	20.025	0	8.4813	187650000	7	4
P46949	P46949	Protein FYV8	FYV8	1316	0	0	0	0	0	0	0	0	17755000	26304000	0	41768000	22040000	25144000	53635000	45716000	4	4	4	8.1	8.1	8.1	90.797	0	44.961	282260000	41	17
P32805	P32805	Zinc finger protein FZF1	FZF1	708	0	0	0	0	0	0	0	0	37660000	0	0	0	0	31985000	30845000	0	4	4	4	15.7	15.7	15.7	33.994	0	8.405	428000000	14	20
P04385	P04385	Galactokinase	GAL1	93	768380000	650790000	523280000	680020000	768520000	969610000	642970000	1069500000	750450000	919720000	638080000	1144900000	725630000	832070000	1426400000	1070700000	35	35	33	68.2	68.2	64.4	57.944	0	323.31	67293000000	25	542
P04397	P04397	Bifunctional protein GAL10;UDP-glucose 4-epimerase;Aldose 1-epimerase	GAL10	94	399770000	259960000	207390000	268360000	255060000	392960000	224860000	379340000	468300000	599750000	142420000	451040000	335010000	458940000	844180000	282310000	47	47	47	80.3	80.3	80.3	78.194	0	323.31	33775000000	36	538
P19659	P19659	Mediator of RNA polymerase II transcription subunit 15	GAL11	386	0	0	0	0	0	0	0	0	0	0	0	0	0	0	0	0	2	2	2	3.7	3.7	3.7	120.31	0	16.924	166730000	39	7
P13181	P13181	Galactose transporter	GAL2	291	33103000	30889000	20721000	42397000	41801000	28991000	23857000	22015000	17405000	0	0	0	0	0	33891000	0	6	6	6	13.6	13.6	13.6	63.625	0	20.379	634140000	21	32
P13045	P13045	Protein GAL3	GAL3	289	0	0	0	0	0	0	0	0	0	0	0	0	0	0	0	0	4	2	2	8.1	4.2	4.2	58.128	0	3.0383	20736000	24	3
P08431	P08431	Galactose-1-phosphate uridylyltransferase	GAL7	191	283280000	327010000	239550000	390160000	467210000	464210000	364230000	478560000	529220000	599730000	386980000	586700000	591020000	572630000	762110000	550020000	29	29	29	68.9	68.9	68.9	42.385	0	323.31	42627000000	19	440
Q04739	Q04739	SNF1 protein kinase subunit beta-3	GAL83	1776	0	0	0	0	0	0	0	0	0	0	0	0	0	0	0	0	4	3	3	18	16.1	16.1	46.648	0	11.309	327350000	13	11
P28007	P28007	H/ACA ribonucleoprotein complex subunit 1	GAR1	562	317860000	418230000	369000000	433620000	524320000	471520000	607330000	466780000	453580000	409570000	373980000	217040000	559050000	523320000	240080000	279440000	9	9	9	45.9	45.9	45.9	21.48	0	117.71	11732000000	7	126
P22146	P22146	1,3-beta-glucanosyltransferase GAS1	GAS1	434	429910000	588850000	384130000	571690000	457690000	490230000	752040000	522840000	386490000	473080000	710280000	499610000	374200000	447820000	466570000	646840000	14	14	14	22.5	22.5	22.5	59.582	0	136.57	15230000000	22	185
Q03655	Q03655	Probable 1,3-beta-glucanosyltransferase GAS3	GAS3	1709	0	0	0	0	29320000	32156000	0	29460000	0	0	0	0	0	0	0	0	9	9	9	26.9	26.9	26.9	56.793	0	35.391	536930000	26	27
Q08193	Q08193	1,3-beta-glucanosyltransferase GAS5	GAS5	1916	76609000	67391000	89110000	69382000	95814000	85879000	91521000	71801000	51934000	56736000	56450000	41299000	42810000	40858000	52269000	52575000	9	9	9	25.4	25.4	25.4	51.869	0	81.078	2529000000	16	95
P43574	P43574	Transcriptional regulatory protein GAT1	GAT1	1287	0	0	0	0	0	0	0	0	0	0	0	0	0	0	0	0	4	4	4	8.8	8.8	8.8	56.327	0	4.6549	113060000	18	10
P25555	P25555	Single-strand telomeric DNA-binding protein GBP2	GBP2	514	77439000	47347000	82385000	33370000	0	29644000	44119000	36658000	39234000	0	70387000	50164000	56090000	56276000	35248000	0	9	9	9	27.9	27.9	27.9	48.728	0	24.516	802390000	24	32
P32481	P32481	Eukaryotic translation initiation factor 2 subunit gamma	GCD11	656	139020000	239640000	123720000	233310000	88542000	84400000	118640000	112910000	153470000	74623000	30067000	62356000	78758000	85300000	87828000	51316000	19	19	19	49.7	49.7	49.7	57.865	0	134.1	7248500000	25	165
P32656	P32656	Glutathione-specific gamma-glutamylcyclotransferase	GCG1	695	0	49013000	31370000	60137000	0	24302000	29541000	28084000	31346000	0	0	0	0	0	0	0	5	5	5	28.9	28.9	28.9	26.293	0	16.154	535730000	12	24
P43535	P43535	Protein GCN20	GCN20	1280	18827000	0	0	9941100	0	0	0	0	0	0	0	0	0	0	0	0	5	5	5	10.2	10.2	10.2	85.026	0	25.358	140540000	36	14
Q01722	Q01722	Glycolytic genes transcriptional activator GCR2	GCR2	1634	0	0	0	0	0	0	0	0	0	0	0	0	0	0	0	0	3	3	3	10.7	10.7	10.7	58.061	0.0043689	1.7102	116380000	15	3
P35197	P35197	ADP-ribosylation factor GTPase-activating protein GCS1	GCS1	788	142450000	175080000	157140000	191710000	163640000	174280000	233270000	206040000	123480000	147340000	183860000	205520000	147620000	150630000	198610000	264250000	24	24	24	77.3	77.3	77.3	39.296	0	314.02	13484000000	23	284
P48015	P48015	Aminomethyltransferase, mitochondrial	GCV1	1379	37525000	74577000	44021000	58672000	69351000	53488000	0	6900200	92492000	108610000	112740000	111260000	101880000	97956000	87193000	84498000	15	15	15	45.8	45.8	45.8	44.468	0	82.36	4017200000	18	147
P49095	P49095	Glycine dehydrogenase (decarboxylating), mitochondrial	GCV2	1399	0	325080000	0	387110000	0	0	0	0	0	0	0	0	0	0	0	0	6	6	6	9.2	9.2	9.2	114.45	0	33.831	1051900000	45	8
P39726	P39726	Glycine cleavage system H protein, mitochondrial	GCV3	1085	534110000	784260000	557560000	709210000	684420000	663330000	609640000	460400000	621990000	806900000	701400000	755280000	650950000	883560000	1186200000	578560000	8	8	8	55.9	55.9	55.9	18.793	0	197.19	20808000000	5	144
P14065	P14065	Glycerol 2-dehydrogenase (NADP(+))	GCY1	301	1471600000	1249000000	1286700000	1151600000	1730800000	1587100000	1557900000	1545500000	1199000000	2106100000	1086900000	2103400000	2077100000	1780000000	1572900000	2012500000	49	49	47	92	92	92	35.079	0	323.31	135700000000	21	808
P32621	P32621	Guanosine-diphosphatase	GDA1	687	26939000	25887000	23818000	61696000	0	0	0	29634000	0	0	0	0	0	0	0	0	8	8	8	23.4	23.4	23.4	56.821	0	47.648	523020000	23	24
P07262	P07262	NADP-specific glutamate dehydrogenase 1	GDH1	164	811850000	828050000	680930000	789850000	431410000	579100000	566440000	576060000	396930000	358870000	343680000	377510000	192640000	231910000	349470000	253300000	37	37	26	90.3	90.3	75.3	49.569	0	323.31	62961000000	31	557
P33327	P33327	NAD-specific glutamate dehydrogenase	GDH2	746	59125000	0	30496000	17391000	0	0	0	0	0	0	0	0	0	0	0	0	9	9	9	14.7	14.7	14.7	124.33	0	85.418	404030000	49	17
P39708	P39708	NADP-specific glutamate dehydrogenase 2	GDH3	1080	0	0	0	0	0	0	0	0	0	0	0	0	0	0	0	0	15	4	4	32.4	13.6	13.6	49.627	0	5.4924	259230000	28	7
P39958	P39958	Rab GDP-dissociation inhibitor	GDI1	1099	72137000	160060000	71551000	121230000	32661000	51398000	43181000	54161000	112070000	90863000	60223000	49490000	79263000	99341000	44083000	39656000	20	20	20	62.5	62.5	62.5	51.206	0	144.45	4064200000	23	159
P38812	P38812	Phosphatidylglycerophosphatase GEP4, mitochondrial	GEP4	1009	0	0	0	0	0	0	0	0	0	0	0	0	0	0	0	0	4	4	4	39.5	39.5	39.5	20.945	0	22.897	346360000	12	14
P53171	P53171	Genetic interactor of prohibitin 7, mitochondrial	GEP7	1468	0	0	0	0	0	0	0	0	0	0	0	0	0	0	0	0	2	2	2	10.5	10.5	10.5	32.959	0	8.3812	13086000	16	2
P40056	P40056	Golgi to ER traffic protein 2	GET2	1141	0	18555000	16991000	0	0	0	0	0	0	0	0	0	0	0	0	0	4	4	4	26.3	26.3	26.3	31.493	0	36.347	473270000	13	9
Q12154	Q12154	ATPase GET3	GET3	1996	92445000	51066000	95169000	75519000	48518000	45947000	33324000	50477000	85068000	84477000	0	70223000	60521000	64386000	53045000	49330000	17	17	17	51.7	51.7	51.7	39.353	0	152.3	4291700000	18	133
Q12125	Q12125	Golgi to ER traffic protein 4	GET4	1994	0	0	0	0	0	0	0	0	0	0	0	0	0	0	0	0	4	4	4	18.9	18.9	18.9	36.28	0	7.5714	39265000	17	3
P14742	P14742	Glutamine--fructose-6-phosphate aminotransferase [isomerizing]	GFA1	309	43252000	0	31405000	26241000	0	0	0	0	0	0	0	0	0	0	0	0	7	7	7	13.8	13.8	13.8	80.046	0	12.813	249840000	39	13
Q04839	Q04839	mRNA transport factor GFD1	GFD1	1779	0	0	0	0	0	0	66956000	0	37818000	0	0	0	0	0	47113000	56277000	4	4	4	41	41	41	21.571	0	56.487	521710000	5	16
Q06336	Q06336	ADP-ribosylation factor-binding protein GGA1	GGA1	1850	14442000	0	0	13547000	0	0	0	10521000	0	0	0	0	0	0	0	0	6	6	6	18.1	18.1	18.1	62.319	0	16.196	175570000	30	13
P38817	P38817	ADP-ribosylation factor-binding protein GGA2	GGA2	1011	32492000	0	38530000	41730000	29998000	0	0	31913000	0	0	0	0	0	34449000	39209000	0	10	10	10	24.4	24.4	24.4	64.346	0	24.62	538180000	25	25
P38988	P38988	Mitochondrial GTP/GDP carrier protein 1	GGC1	1046	54133000	60556000	52450000	65302000	62733000	57611000	59924000	62963000	41227000	37559000	29395000	64181000	53546000	50991000	59729000	62490000	18	18	18	51.7	51.7	51.7	33.215	0	81.491	2806700000	18	130
P53900	P53900	Prefoldin subunit 4	GIM3	1560	42567000	56896000	62078000	69948000	63533000	71281000	84133000	76563000	41141000	26245000	69791000	49919000	38396000	33395000	61269000	54255000	12	12	12	81.4	81.4	81.4	15.18	0	69.571	1992400000	8	80
P40005	P40005	Prefoldin subunit 2	GIM4	1113	0	0	0	0	140410000	128650000	187470000	159120000	0	0	0	0	101630000	113910000	147170000	143030000	10	10	10	67.6	67.6	67.6	12.994	0	80.991	2131700000	7	56
Q04493	Q04493	Prefoldin subunit 5	GIM5	1767	185010000	162780000	192170000	196540000	207660000	183240000	230350000	218690000	140380000	118510000	104430000	153960000	139220000	152240000	177540000	189020000	10	10	10	60.1	60.1	60.1	18.356	0	39.867	6083900000	11	97
Q03833	Q03833	Transcriptional activator/repressor GIS1	GIS1	1725	0	0	0	0	0	0	0	0	0	0	0	0	0	0	0	0	3	3	3	4.8	4.8	4.8	99.48	0	22.385	101470000	37	5
P53849	P53849	Zinc finger protein GIS2	GIS2	1547	307460000	361420000	292770000	369690000	428900000	399080000	569230000	398700000	211130000	103320000	294830000	166540000	148280000	170410000	482980000	274150000	17	17	17	85	85	85	17.103	0	189.81	16464000000	11	274
P32775	P32775	1,4-alpha-glucan-branching enzyme	GLC3	698	19426000	29043000	12099000	68984000	0	12980000	0	0	0	0	0	0	0	0	0	0	13	13	13	19.3	19.3	19.3	81.115	0	36.624	587670000	36	27
P32598	P32598	Serine/threonine-protein phosphatase PP1-2	GLC7	679	174970000	129350000	156890000	294900000	99665000	99648000	0	114950000	107750000	89907000	0	0	0	104430000	57243000	0	9	9	9	40.4	40.4	40.4	35.907	0	58.893	1842200000	16	39
P41818	P41818	Protein GLC8	GLC8	1255	301310000	364210000	267350000	312030000	379210000	370790000	416160000	355420000	246250000	298280000	342210000	371370000	328240000	351750000	532150000	360100000	12	12	12	76.9	76.9	76.9	26.649	0	253.66	15207000000	12	179
P40066	P40066	Nucleoporin GLE2	GLE2	1144	35750000	0	0	0	38798000	0	36393000	0	0	0	0	41255000	0	0	52655000	0	4	4	4	15.3	15.3	15.3	40.522	0	24.872	499070000	18	21
P17709	P17709	Glucokinase-1	GLK1	365	1176900000	607340000	1056500000	500190000	415970000	435310000	395210000	403450000	846660000	981410000	580260000	768240000	833900000	827330000	831340000	874620000	41	41	40	78	78	75.2	55.377	0	323.31	91344000000	24	776
P32288	P32288	Glutamine synthetase	GLN1	613	140850000	125790000	115540000	211590000	147630000	151450000	65264000	107190000	65463000	60864000	0	20490000	44187000	58459000	40906000	29040000	13	13	13	47.3	47.3	47.3	41.766	0	142.4	3330500000	16	106
P18494	P18494	Nitrogen regulatory protein GLN3	GLN3	370	0	0	0	0	0	0	0	0	0	0	0	0	0	0	0	0	2	2	2	5.3	5.3	5.3	79.382	0.0015129	2.2721	35321000	25	1
P13188	P13188	Glutamine--tRNA ligase	GLN4	293	37141000	25699000	31260000	55626000	36299000	30528000	27798000	37205000	35952000	13242000	0	0	21318000	15006000	33417000	0	15	15	15	22.4	22.4	22.4	93.132	0	32.823	1043500000	50	69
P50107	P50107	Lactoylglutathione lyase	GLO1	1420	85894000	99478000	112170000	95407000	82469000	100060000	72927000	76120000	89892000	164790000	0	130980000	114370000	118870000	86707000	80261000	14	14	14	53.7	53.7	53.7	37.208	0	62.251	3552100000	16	97
Q05584	Q05584	Hydroxyacylglutathione hydrolase, cytoplasmic isozyme	GLO2	1804	142360000	166570000	126470000	126460000	138320000	145570000	160980000	145410000	144040000	126940000	137570000	144410000	133690000	112340000	115820000	149220000	19	19	19	67.2	67.2	67.2	31.326	0	134.04	7240100000	16	211
P38682	P38682	ADP-ribosylation factor GTPase-activating protein GLO3	GLO3	970	108100000	310250000	114800000	281970000	118720000	133880000	174390000	144210000	133410000	92400000	118010000	102070000	124920000	97776000	113760000	116180000	20	20	20	60.9	60.9	60.9	55.093	0	323.31	5560800000	27	130
Q12320	Q12320	Hydroxyacylglutathione hydrolase, mitochondrial	GLO4	2035	0	0	0	0	0	0	0	0	0	0	0	63568000	53382000	0	0	0	6	6	6	31.6	31.6	31.6	32.338	0	20.437	387710000	17	11
P41921-2;P41921	P41921-2;P41921	Glutathione reductase	GLR1	1262	161170000	168690000	149740000	144530000	102100000	138680000	132940000	132000000	208960000	195770000	54343000	159850000	143420000	155190000	170620000	43186000	22	22	22	60.4	60.4	60.4	51.577	0	230.56	8704700000	25	225
P37303	P37303	Low specificity L-threonine aldolase	GLY1	873	154500000	154830000	87173000	314550000	77426000	90211000	158930000	160960000	34732000	24810000	0	24484000	18047000	21761000	5307600	0	9	9	9	33.6	33.6	33.6	42.815	0	63.946	3535900000	22	73
P43577	P43577	Glucosamine 6-phosphate N-acetyltransferase	GNA1	1288	0	0	0	0	0	0	0	0	0	0	0	0	0	0	0	0	3	3	3	23.3	23.3	23.3	18.135	0	9.4093	97906000	11	6
P38720	P38720	6-phosphogluconate dehydrogenase, decarboxylating 1	GND1	980	508840000	267560000	441930000	458990000	276260000	280170000	179220000	376170000	141800000	237950000	55361000	310390000	183650000	231420000	321700000	244490000	37	37	28	76.1	76.1	59.7	53.543	0	255.01	28483000000	28	436
P46984	P46984	EKC/KEOPS complex subunit GON7	GON7	1321	154580000	156430000	162990000	168680000	175270000	166420000	197020000	162140000	107420000	116100000	133490000	153040000	207570000	155310000	164460000	207680000	8	8	8	79.7	79.7	79.7	13.605	0	110.29	7017600000	6	145
P53839	P53839	Glyoxylate reductase 1	GOR1	1545	193260000	181940000	183630000	172810000	171400000	153260000	139800000	153080000	247720000	293460000	292570000	314780000	212750000	254100000	260980000	263830000	26	26	26	90.6	90.6	90.6	38.831	0	323.31	20013000000	17	379
P38736	P38736	Golgi SNAP receptor complex member 1	GOS1	981	16171000	18778000	16546000	22081000	26019000	0	0	17913000	0	0	0	0	0	0	0	0	5	5	5	29.1	29.1	29.1	25.394	0	51.445	298490000	15	19
Q00055	Q00055	Glycerol-3-phosphate dehydrogenase [NAD(+)] 1	GPD1	1615	326190000	242900000	247950000	222550000	162280000	215080000	158960000	170420000	193900000	290610000	58213000	273650000	179120000	249050000	226750000	119790000	13	13	12	39.6	39.6	35.8	42.868	0	181.29	6916000000	20	131
P41911	P41911	Glycerol-3-phosphate dehydrogenase [NAD(+)] 2, mitochondrial	GPD2	1260	35111000	41375000	27543000	0	31812000	31481000	33873000	27376000	32648000	44410000	0	20610000	0	32935000	33520000	0	8	7	7	28.9	25.5	25.5	49.421	0	49.549	726240000	25	36
P06738	P06738	Glycogen phosphorylase	GPH1	141	48477000	0	23902000	8804500	8968700	0	0	0	0	0	0	0	0	0	0	0	14	14	14	22.9	22.9	22.9	103.27	0	63.894	440380000	52	27
P00950	P00950	Phosphoglycerate mutase 1	GPM1	65	10114000000	8321000000	10166000000	7423000000	9101800000	8497700000	9143900000	8884100000	9477800000	11213000000	15698000000	18880000000	12743000000	11913000000	14128000000	19075000000	50	50	50	99.2	99.2	99.2	27.608	0	323.31	839200000000	14	1602
Q12008;Q12326	Q12008	Phosphoglycerate mutase 2	GPM2	1965	30476000	24123000	31342000	0	18095000	24962000	0	0	43090000	89191000	0	48771000	51973000	65694000	72924000	41105000	14	14	14	55.6	55.6	55.6	36.073	0	50.768	1257400000	18	67
P41277	P41277	Glycerol-1-phosphate phosphohydrolase 1	GPP1	1245	346500000	380480000	456630000	601470000	286230000	339510000	303930000	357540000	461750000	492100000	501530000	622950000	362930000	405850000	561380000	517150000	27	27	17	86	86	60.4	27.947	0	204.72	27554000000	15	359
P40106	P40106	Glycerol-1-phosphate phosphohydrolase 2	GPP2	1161	69258000	213050000	146240000	385520000	73716000	62451000	119830000	90507000	65600000	50051000	0	80963000	32841000	31241000	65540000	55581000	23	13	13	79.6	58	58	27.813	0	110.41	3145500000	16	81
P38143	P38143	Glutathione peroxidase 2	GPX2	899	0	93467000	222420000	144590000	141770000	0	183130000	45339000	118700000	0	0	0	0	0	57563000	0	13	10	10	82.1	66	66	18.406	0	65.4	1857900000	10	35
Q08969	Q08969	Protein GRE1	GRE1	1959	120960000	72763000	113830000	41038000	78828000	80467000	30450000	40199000	92643000	71937000	313270000	477590000	133520000	108140000	240520000	452750000	6	6	6	63.1	63.1	63.1	19.025	0	205.06	3795900000	7	73
Q12068	Q12068	NADPH-dependent methylglyoxal reductase GRE2	GRE2	1980	111900000	52680000	106400000	157600000	59634000	62723000	59292000	114170000	0	65293000	0	67817000	31582000	47934000	63781000	0	16	16	16	50.6	50.6	50.6	38.169	0	97.01	3002500000	20	109
P38715	P38715	NADPH-dependent aldose reductase GRE3	GRE3	979	172500000	110890000	213240000	145310000	121720000	105570000	77342000	125530000	175800000	211310000	203720000	230390000	116220000	157350000	202310000	221150000	28	28	28	73.7	73.7	73.7	37.118	0	168.4	9740400000	23	260
Q04410	Q04410	GRASP65 homolog protein 1	GRH1	1760	0	0	0	0	0	0	0	0	0	0	0	0	0	0	0	0	4	4	4	14	14	14	41.118	0	5.4504	75469000	11	4
P38088-2;P38088	P38088-2;P38088	Glycine--tRNA ligase 1, mitochondrial	GRS1	890	122960000	64513000	122400000	145330000	91412000	106070000	36864000	133460000	9507000	7922600	0	3421300	0	8143500	21217000	0	35	35	35	57.6	57.6	57.6	75.338	0	147.75	6086300000	40	177
P25373	P25373	Glutaredoxin-1	GRX1	504	1219300000	521210000	1402100000	501980000	660480000	572290000	541430000	519110000	766930000	851770000	817170000	608950000	821230000	843690000	697580000	659560000	15	15	15	100	100	100	12.38	0	217.21	49300000000	8	342
P17695-2;P17695	P17695-2;P17695	Glutaredoxin-2, mitochondrial	GRX2	364	885100000	639600000	968620000	751270000	1137200000	1011600000	1087700000	831650000	745570000	935540000	1129400000	940260000	1127500000	958790000	1075700000	1156100000	17	17	17	98.2	98.2	98.2	11.965	0	284.36	39867000000	7	350
Q03835	Q03835	Monothiol glutaredoxin-3	GRX3	1726	34317000	28257000	27942000	27857000	0	24211000	25498000	0	40206000	38385000	0	0	27736000	30723000	0	0	6	4	4	23.2	20.4	20.4	28.261	0	23.058	709060000	10	36
P32642	P32642	Monothiol glutaredoxin-4	GRX4	692	49078000	60899000	45064000	55408000	0	0	36198000	0	38334000	0	0	0	0	0	0	0	9	9	7	40.6	40.6	37.7	27.493	0	73.319	763450000	14	32
Q02784	Q02784	Monothiol glutaredoxin-5, mitochondrial	GRX5	1661	363990000	483650000	439540000	517200000	517000000	494410000	575510000	434810000	431200000	452970000	353160000	256360000	459160000	462560000	339980000	304070000	12	12	12	76.7	76.7	76.7	16.931	0	184.87	12906000000	9	139
P38068	P38068	Monothiol glutaredoxin-7	GRX7	882	0	0	0	0	0	0	0	0	0	0	0	0	0	0	0	0	4	4	4	24.6	24.6	24.6	22.565	0	3.126	143580000	13	12
Q05926	Q05926	Glutaredoxin-8	GRX8	1820	0	0	0	0	0	0	0	0	21850000	0	0	41859000	18331000	0	41683000	29242000	4	4	4	39.4	39.4	39.4	12.519	0	8.29	359040000	6	24
Q04697	Q04697	Glucose-signaling factor 2	GSF2	1774	0	0	0	0	0	0	0	0	0	0	0	0	0	0	0	0	4	4	4	8.4	8.4	8.4	45.869	0	5.8299	209370000	20	10
Q08220	Q08220	Glutathione synthetase	GSH2	1920	0	0	0	0	0	0	0	0	0	0	0	0	0	0	0	0	2	2	2	5.1	5.1	5.1	55.815	0.0010283	2.6941	27819000	25	1
P32835	P32835	GTP-binding nuclear protein GSP1/CNR1	GSP1	712	337170000	483130000	368440000	386540000	368160000	390500000	416200000	380430000	716840000	457750000	1215300000	651730000	378060000	452190000	550410000	722730000	13	13	1	52.5	52.5	5.9	24.81	0	104.6	18992000000	11	154
P27472	P27472	Glycogen [starch] synthase isoform 2	GSY2	547	19491000	0	20416000	40171000	0	23769000	0	0	0	0	0	0	0	0	0	0	10	10	8	22.6	22.6	20	80.078	0	35.139	316740000	33	21
P53260	P53260	Glutamyl-tRNA(Gln) amidotransferase subunit F, mitochondrial	GTF1	1488	0	0	0	0	0	0	0	0	0	0	0	0	0	0	0	0	3	3	3	21.3	21.3	21.3	20.787	0	10.145	92122000	12	6
P40956	P40956	Protein GTS1	GTS1	1238	45912000	55166000	35391000	42239000	0	0	57198000	0	64168000	45145000	0	0	0	37311000	106650000	0	12	12	12	32.8	32.8	32.8	44.406	0	86.709	1093500000	15	43
P40582	P40582	Glutathione S-transferase 1	GTT1	1232	80229000	60512000	102160000	105870000	81574000	68497000	51867000	66060000	28625000	39534000	0	60226000	30704000	52813000	51090000	67748000	9	9	9	44	44	44	26.794	0	31.175	1914900000	11	54
P38625	P38625	GMP synthase [glutamine-hydrolyzing]	GUA1	964	172300000	39215000	168710000	145070000	68916000	59792000	25622000	150780000	24349000	18702000	0	16537000	23290000	40355000	62011000	15787000	25	25	25	62.7	62.7	62.7	58.482	0	177.75	4446600000	33	135
P15454	P15454	Guanylate kinase	GUK1	324	1123500000	1136100000	1229600000	1073300000	1147500000	1221600000	1519000000	1254800000	930170000	995570000	1640700000	1138200000	971490000	1044900000	1350700000	1084200000	23	23	23	90.4	90.4	90.4	20.637	0	308.43	47338000000	12	374
P46655	P46655	Glutamate--tRNA ligase, cytoplasmic	GUS1	1308	128270000	62785000	132620000	175330000	92952000	82480000	42937000	103440000	50200000	27304000	0	18387000	40919000	53360000	43992000	31283000	29	29	29	53.4	53.4	53.4	80.842	0	166.9	6322400000	45	199
P32190	P32190	Glycerol kinase	GUT1	610	0	0	0	0	0	0	0	0	0	0	0	0	0	0	0	0	2	2	2	3.9	3.9	3.9	79.823	0.0005211	2.9684	76766000	39	5
P32191	P32191	Glycerol-3-phosphate dehydrogenase, mitochondrial	GUT2	611	102690000	110400000	77314000	84497000	71161000	85231000	42746000	64272000	56365000	96027000	0	101960000	90233000	139640000	120210000	89893000	36	36	36	66.1	66.1	66.1	72.388	0	317.33	7824400000	40	280
P40531	P40531	Protein GVP36	GVP36	1218	657870000	472940000	624910000	581780000	494100000	478090000	465570000	538500000	398750000	465810000	375660000	384420000	335420000	454890000	395230000	388620000	21	21	21	82.8	82.8	82.8	36.67	0	279	39371000000	18	329
Q12753	Q12753	Transcriptional activator HAA1	HAA1	2087	0	0	0	39697000	0	0	36634000	0	0	0	0	0	0	0	0	0	10	10	10	21.2	21.2	21.2	76.67	0	51.042	348560000	26	17
P47119	P47119	Inosine triphosphate pyrophosphatase	HAM1	1354	139910000	140630000	152650000	158510000	136360000	142860000	177310000	151610000	112730000	102500000	51555000	110620000	82356000	104550000	116840000	53557000	14	14	14	78.2	78.2	78.2	22.093	0	227.61	7229900000	11	158
P06774	P06774	Transcriptional activator HAP2	HAP2	142	12499000	22927000	17685000	21060000	24609000	23474000	28503000	27329000	6458600	0	25978000	14920000	15427000	14563000	15610000	24170000	5	5	5	14.7	14.7	14.7	29.867	0	17.577	547910000	9	51
P39984	P39984	Histone acetyltransferase type B subunit 2	HAT2	1107	0	34576000	18746000	55762000	0	19616000	0	0	38761000	31754000	0	27082000	0	31547000	27125000	0	10	10	10	40.9	40.9	40.9	45.06	0	54.18	750730000	18	36
Q96VH4	Q96VH4	Putative nitroreductase HBN1	HBN1	2130	182110000	59475000	255580000	63186000	129780000	101770000	102590000	91489000	165460000	209290000	273700000	229990000	239810000	207730000	126110000	271420000	13	13	13	64.2	64.2	64.2	20.994	0	180.47	5903000000	9	142
Q07653	Q07653	Protein HBT1	HBT1	1897	205830000	270550000	248730000	204160000	250770000	242290000	258800000	202490000	210620000	864010000	315110000	807510000	653710000	778550000	630830000	605340000	73	73	73	69.3	69.3	69.3	113.61	0	323.31	55511000000	64	901
P53834	P53834	Hsp90 co-chaperone HCH1	HCH1	1544	262110000	303390000	273550000	297380000	212550000	153680000	269890000	217050000	691160000	806120000	289100000	388860000	534090000	595030000	388860000	114850000	17	17	17	99.3	99.3	99.3	17.246	0	264.59	11620000000	10	134
Q05775	Q05775	Eukaryotic translation initiation factor 3 subunit J	HCR1	1806	394870000	452240000	439930000	472200000	496580000	484340000	635260000	509990000	887690000	515020000	775560000	561570000	527840000	484950000	643880000	580440000	26	26	26	62.6	62.6	62.6	29.564	0	303.09	42555000000	11	374
P38199	P38199	Heterogeneous nuclear rnp K-like protein 2	HEK2	908	53538000	54240000	44005000	48997000	47355000	51024000	57739000	52361000	45070000	60857000	56493000	75926000	51052000	62853000	104070000	83127000	9	9	9	31	31	31	41.682	0	84.301	2447800000	16	89
P09950	P09950	5-aminolevulinate synthase, mitochondrial	HEM1	212	54708000	93861000	48218000	80251000	88857000	114660000	91139000	110030000	73704000	25428000	28820000	12867000	13798000	25647000	8065100	11927000	19	19	19	46.4	46.4	46.4	59.362	0	74.206	3287000000	22	133
P11353	P11353	Oxygen-dependent coproporphyrinogen-III oxidase	HEM13	264	74663000	74644000	82219000	76882000	71761000	86385000	107500000	94415000	106780000	82178000	0	57694000	59240000	67830000	54415000	57103000	15	15	15	63.1	63.1	63.1	37.711	0	162.98	3222400000	18	102
P40012	P40012	Protoporphyrinogen oxidase	HEM14	1119	7490800	59243000	11940000	34096000	0	0	0	0	22759000	24760000	0	9860300	24539000	26671000	9781600	0	19	19	19	40.1	40.1	40.1	59.702	0	71.183	699670000	36	57
P16622	P16622	Ferrochelatase, mitochondrial	HEM15	349	241930000	316760000	230140000	313840000	292110000	281200000	270140000	279270000	291530000	231840000	285730000	225630000	243770000	291750000	192690000	269010000	25	25	25	73	73	73	44.596	0	323.31	18609000000	19	315
P05373	P05373	Delta-aminolevulinic acid dehydratase	HEM2	110	106590000	88089000	102200000	95234000	88649000	92660000	85670000	102510000	74316000	86126000	45058000	54611000	82752000	88189000	60019000	36200000	11	11	11	44.2	44.2	44.2	37.74	0	115.07	2807200000	17	96
P28789	P28789	Porphobilinogen deaminase	HEM3	578	23942000	15874000	22407000	27477000	24705000	25158000	18400000	25913000	24842000	0	0	0	0	27821000	19035000	0	7	7	7	30.3	30.3	30.3	36.674	0	36.956	529250000	18	33
P06174	P06174	Uroporphyrinogen-III synthase	HEM4	136	0	0	0	0	0	0	0	0	0	0	0	0	0	0	0	0	4	4	4	17.1	17.1	17.1	30.911	0	4.0668	56146000	15	6
Q03557	Q03557	Glutamyl-tRNA(Gln) amidotransferase subunit A, mitochondrial	HER2	1704	0	0	0	0	0	0	0	0	0	0	0	0	0	0	0	0	2	2	2	5.6	5.6	5.6	50.918	0.0048473	1.6843	16106000	26	2
P48362	P48362	Protein HGH1	HGH1	1384	0	0	0	0	0	0	0	0	0	0	0	0	0	0	0	0	2	2	2	7.6	7.6	7.6	44.951	0	15.013	34536000	22	4
P02309	P02309	Histone H4	HHF1	74	270850000	705170000	237150000	560990000	775820000	691840000	857200000	777110000	374090000	367710000	331850000	437580000	617080000	642390000	663840000	530350000	13	13	13	64.1	64.1	64.1	11.368	0	59.95	21652000000	6	156
P53551	P53551	Histone H1	HHO1	1520	0	87988000	0	0	0	0	50952000	0	0	0	0	0	0	0	0	0	8	8	8	30.2	30.2	30.2	27.803	0	55.424	344730000	11	16
P61830	P61830	Histone H3	HHT1	1602	0	0	0	0	0	183570000	0	219930000	96401000	149960000	0	0	117800000	160290000	0	0	5	5	5	45.6	45.6	45.6	15.356	0	5.6747	1956300000	4	23
P00498	P00498	ATP phosphoribosyltransferase	HIS1	45	19541000	41411000	23690000	58255000	0	15843000	0	0	16572000	0	0	0	0	0	0	0	9	9	9	36.4	36.4	36.4	32.266	0	14.4	550810000	18	23
P00815	P00815	Histidine biosynthesis trifunctional protein;Phosphoribosyl-AMP cyclohydrolase;Phosphoribosyl-ATP pyrophosphohydrolase;Histidinol dehydrogenase	HIS4	53	255880000	17414000	115000000	15064000	7313500	12286000	0	0	10951000	1610200	0	0	1915900	10352000	22884000	0	26	26	26	46.4	46.4	46.4	87.72	0	212.48	3349500000	35	98
P07172	P07172	Histidinol-phosphate aminotransferase	HIS5	151	0	0	0	0	0	0	0	0	0	0	0	0	0	0	0	0	2	2	2	6	6	6	42.646	0	9.5996	78995000	18	5
P33734	P33734	Imidazole glycerol phosphate synthase hisHF;Glutamine amidotransferase;Cyclase	HIS7	759	104970000	101690000	88551000	88394000	72172000	72096000	86370000	71906000	93522000	78584000	36951000	83339000	62596000	86364000	86250000	82583000	29	29	29	76.1	76.1	76.1	61.067	0	218.58	4802600000	36	191
P40037	P40037	Protein HMF1	HMF1	1131	576480000	1152400000	600130000	1081200000	789360000	667810000	704660000	667820000	747220000	528160000	464880000	299240000	791550000	748740000	305380000	318420000	13	13	13	99.2	99.2	99.2	13.906	0	285.11	35047000000	7	271
Q03973	Q03973	High mobility group protein 1	HMO1	1732	86989000	138370000	85725000	103980000	116640000	122080000	181870000	132580000	144680000	142560000	89089000	162410000	155860000	134070000	157450000	161180000	6	6	6	22.8	22.8	22.8	27.544	0	40.936	3517200000	9	51
Q04344	Q04344	Hit family protein 1	HNT1	1754	379250000	488790000	466220000	480080000	494810000	493000000	607220000	524420000	978310000	830200000	731680000	854050000	915010000	769170000	798350000	793170000	14	14	14	73.4	73.4	73.4	17.679	0	164.04	24848000000	8	210
P49775	P49775	Bis(5-adenosyl)-triphosphatase	HNT2	1409	0	0	0	0	0	0	0	0	0	0	0	0	0	0	0	0	3	3	3	34	34	34	23.541	0	4.5996	51940000	12	6
P13663	P13663	Aspartate-semialdehyde dehydrogenase	HOM2	297	488480000	319870000	392540000	324710000	298010000	331700000	235880000	296410000	491470000	323930000	547130000	555110000	335320000	357230000	587480000	565760000	23	23	23	65.2	65.2	65.2	39.543	0	183.42	21668000000	20	296
P10869	P10869	Aspartokinase	HOM3	259	26755000	0	21803000	33551000	0	0	0	0	0	0	0	0	0	0	0	0	4	4	4	14	14	14	58.109	0	34.346	170350000	27	10
P31116	P31116	Homoserine dehydrogenase	HOM6	596	422220000	379130000	372900000	316110000	255030000	310550000	281610000	296970000	571920000	554660000	386860000	360260000	381980000	412190000	346630000	405880000	26	26	26	76.3	76.3	76.3	38.502	0	292.24	26890000000	20	386
P39979	P39979	D-amino-acid N-acetyltransferase HPA3	HPA3	1106	0	73655000	20158000	63707000	0	0	0	0	0	0	0	0	0	0	21262000	0	8	8	8	47.2	47.2	47.2	18.814	0	23.324	544930000	8	23
Q01448	Q01448	Histone promoter control protein 2	HPC2	1627	0	0	0	0	0	0	0	0	0	0	0	0	0	0	0	0	2	2	2	8.2	8.2	8.2	67.775	0	5.7413	31872000	25	5
Q04178	Q04178	Hypoxanthine-guanine phosphoribosyltransferase	HPT1	1742	99366000	75399000	85949000	92333000	85367000	68003000	38848000	58881000	54984000	52210000	71386000	74695000	48457000	59368000	64061000	76327000	13	13	13	72.4	72.4	72.4	25.19	0	75.926	2852600000	12	94
P38922	P38922	Protein HRB1	HRB1	1039	0	23710000	0	0	0	0	28658000	0	32537000	29753000	34179000	0	30705000	29307000	23343000	22783000	10	10	10	24.7	24.7	24.7	52.141	0	18.003	452030000	22	32
Q05905	Q05905	Protein HRI1	HRI1	1818	222110000	266250000	252680000	248260000	196060000	179770000	235450000	215730000	373450000	256050000	315560000	274010000	209920000	233000000	206950000	181120000	18	18	18	77.9	77.9	77.9	27.5	0	236.08	11743000000	14	188
Q99383	Q99383	Nuclear polyadenylated RNA-binding protein 4	HRP1	2142	160750000	204690000	173490000	184010000	158590000	169840000	211080000	165180000	253980000	236540000	110920000	195300000	150440000	216370000	173770000	161430000	14	14	14	32.2	32.2	32.2	59.649	0	243.4	8458600000	19	156
P15108	P15108	ATP-dependent molecular chaperone HSC82	HSC82	319	631880000	197120000	535530000	499660000	219840000	232180000	112420000	381140000	199120000	197500000	150110000	188540000	148810000	173840000	195080000	155400000	45	45	12	55.9	55.9	14	80.899	0	323.31	32094000000	37	470
P38753	P38753	Class E vacuolar protein-sorting machinery protein HSE1	HSE1	984	0	0	0	0	0	0	0	0	0	0	0	0	0	0	0	0	4	4	4	11.9	11.9	11.9	51.16	0	33.011	136000000	23	9
P10961	P10961	Heat shock factor protein	HSF1	260	0	0	0	0	0	0	0	0	29144000	26670000	0	0	0	29992000	0	0	3	3	2	5	5	4	93.281	0	7.342	169390000	40	7
P69852	P69852	DASH complex subunit HSK3	HSK3	1606	0	30782000	0	35917000	52669000	0	43557000	47187000	0	0	0	0	29935000	30622000	31997000	0	3	3	3	47.8	47.8	47.8	8.0881	0	10.844	670580000	5	24
P38910	P38910	10 kDa heat shock protein, mitochondrial	HSP10	1035	1366400000	1409600000	1612400000	1507500000	1791200000	1785500000	1958900000	1658100000	2052200000	2233300000	3402900000	2362800000	2775400000	2124700000	2824300000	2534900000	15	15	15	82.1	82.1	82.1	11.372	0	265.51	104130000000	6	313
P31539	P31539	Heat shock protein 104	HSP104	602	244010000	160320000	216260000	166100000	114980000	126170000	51393000	115940000	320620000	196410000	183410000	177090000	138600000	182470000	208650000	171610000	66	66	66	68.7	68.7	68.7	102.03	0	323.31	26716000000	52	575
P22943	P22943	12 kDa heat shock protein	HSP12	452	19209000000	11136000000	18142000000	10119000000	20252000000	18866000000	13277000000	15082000000	8353100000	20029000000	17273000000	30330000000	16373000000	19810000000	24304000000	26150000000	25	25	25	99.1	99.1	99.1	11.693	0	323.31	1083800000000	7	1165
P32478;P46999;Q03180	P32478	Cell wall mannoprotein HSP150	HSP150	655	0	0	0	0	0	0	0	0	128450000	0	166480000	0	0	0	121830000	0	4	3	3	11.4	9.4	9.4	41.059	0	19.775	971550000	13	21
P15992	P15992	Heat shock protein 26	HSP26	337	3961900000	3683700000	4297600000	2368500000	3156000000	3256700000	1986600000	1414300000	10825000000	24592000000	5736400000	19086000000	17566000000	18550000000	14202000000	10366000000	30	30	30	91.1	91.1	91.1	23.879	0	323.31	525730000000	12	787
Q04432	Q04432	Glutathione-independent glyoxalase HSP31	HSP31	1761	677860000	427110000	816780000	392780000	570050000	612910000	803620000	1091200000	1020600000	1127600000	552870000	492980000	852550000	886880000	570770000	677840000	21	21	21	86.9	86.9	86.9	25.67	0	315.99	28641000000	10	343
Q08992;Q08914;Q04902	Q08992;Q08914;Q04902	Probable glutathione-independent glyoxalase HSP32;Probable glutathione-independent glyoxalase HSP33;Probable glutathione-independent glyoxalase SNO4	HSP32;HSP33;SNO4	1783	0	0	0	0	0	0	0	0	0	38791000	0	29074000	29724000	48121000	30930000	0	6	6	6	40.1	40.1	40.1	25.94	0	28.919	232950000	13	16
Q12329	Q12329	Heat shock protein 42	HSP42	2037	367580000	414380000	347740000	305440000	279280000	278170000	254850000	193210000	523720000	507000000	808500000	500820000	378540000	424010000	493360000	473400000	19	19	19	64.3	64.3	64.3	42.816	0	203.88	21865000000	14	303
P19882	P19882	Heat shock protein 60, mitochondrial	HSP60	389	1351900000	1460500000	1230700000	1283500000	1256300000	1415600000	1259600000	1245500000	3375400000	2273600000	2345000000	2201200000	1682000000	1979500000	1938700000	1706500000	73	73	73	84.3	84.3	84.3	60.751	0	323.31	204200000000	32	1062
P33416	P33416	Heat shock protein 78, mitochondrial	HSP78	753	92340000	115430000	82030000	91516000	85264000	94596000	21833000	52035000	166330000	164030000	50582000	156350000	177360000	205530000	143520000	138730000	41	41	41	64.2	64.2	64.2	91.335	0	299.38	9184400000	45	311
P02829	P02829	ATP-dependent molecular chaperone HSP82	HSP82	80	61609000	6427700	39111000	29401000	0	0	0	0	45552000	21951000	31021000	22037000	24479000	26012000	0	14355000	40	7	7	55.4	12.3	12.3	81.405	0	50.247	695430000	36	40
P04912;P04911	P04912;P04911	Histone H2A.2;Histone H2A.1	HTA2;HTA1	105	1793400000	2828100000	1692400000	2240400000	3658100000	3453300000	5991200000	3644500000	2616600000	2270800000	2131500000	2703800000	5365500000	3291100000	2617100000	2403800000	10	10	9	40.9	40.9	40.9	13.989	0	323.31	103410000000	5	292
P02294	P02294	Histone H2B.2	HTB2	73	2974100000	5234200000	2759900000	4361800000	5900900000	6673900000	7206900000	6743900000	2926200000	3887200000	4239100000	5543900000	5464600000	5187400000	6959900000	8406500000	14	14	1	68.7	68.7	9.2	14.237	0	118.01	148100000000	10	341
Q9URQ5	Q9URQ5	High temperature lethal protein 1	HTL1	2146	60649000	64380000	0	74558000	95492000	71763000	71735000	65694000	0	0	0	0	0	0	53890000	49538000	5	5	5	65.4	65.4	65.4	9.1794	0	60.94	883650000	6	30
P07263-2;P07263	P07263-2;P07263	Histidine--tRNA ligase, mitochondrial	HTS1	165	161110000	60656000	93304000	94626000	52154000	55876000	21051000	54392000	59859000	0	0	42989000	43193000	51290000	45970000	0	15	15	15	42	42	42	57.75	0	116.05	2025100000	28	69
Q12692	Q12692	Histone H2A.Z	HTZ1	2085	0	52930000	0	31238000	56370000	45884000	50258000	39304000	30552000	34764000	0	61073000	35408000	43148000	78054000	79063000	5	4	4	29.9	29.9	29.9	14.282	0	24.732	1107300000	6	43
P40325	P40325	Proline-rich protein HUA1	HUA1	1180	0	0	0	0	34717000	27875000	0	0	0	0	0	0	0	0	0	0	5	5	5	42.9	42.9	42.9	22.435	0	19.583	530880000	11	18
Q6Q546	Q6Q546	Ubiquitin-like modifier HUB1	HUB1	2121	0	78613000	115860000	0	90743000	91312000	113850000	106670000	80070000	92939000	165530000	71905000	110300000	101940000	168310000	176720000	6	6	6	86.3	86.3	86.3	8.2715	0	20.757	1801800000	4	38
P04806	P04806	Hexokinase-1	HXK1	102	649310000	180130000	576660000	313720000	440050000	489080000	265570000	637120000	348220000	296060000	128660000	235720000	278050000	328890000	271800000	226150000	34	32	32	75.1	71.1	71.1	53.738	0	323.31	34564000000	27	423
P04807	P04807	Hexokinase-2	HXK2	103	920320000	868870000	944420000	973760000	862280000	880190000	920060000	1009500000	1316900000	1044500000	785990000	1165400000	1016600000	1072600000	1290600000	883850000	42	42	40	83.7	83.7	81.5	53.942	0	323.31	89171000000	27	715
P39004;P53631;P39924;P54854;P47185	P39004	High-affinity hexose transporter HXT6	HXT7	1053	60151000	43299000	45425000	71005000	55983000	44617000	50913000	41636000	0	0	0	0	0	0	0	0	7	7	2	16	16	3.3	62.734	0	25.232	1034000000	20	38
P23301	P23301	Eukaryotic translation initiation factor 5A-1	HYP2	462	2134200000	5062500000	2119600000	4358200000	3034800000	2904500000	3863700000	3081300000	3519100000	3419100000	7213100000	5086300000	3811100000	2955600000	3387300000	5568000000	20	20	16	90.4	90.4	86	17.114	0	323.31	150810000000	8	629
P40581	P40581	Peroxiredoxin HYR1	HYR1	1231	814730000	734170000	795930000	616910000	811460000	793360000	817490000	742220000	578460000	651930000	432410000	749060000	732580000	730270000	698460000	601590000	15	15	12	63.8	63.8	52.8	18.641	0	170.42	26123000000	7	209
P41734	P41734	Isoamyl acetate-hydrolyzing esterase	IAH1	1249	0	0	0	0	0	0	0	0	0	0	0	0	0	0	0	0	3	3	3	21.4	21.4	21.4	27.346	0	17.485	137520000	12	9
P28240	P28240	Isocitrate lyase	ICL1	564	271900000	363940000	115620000	242100000	342070000	384190000	47741000	57658000	617860000	132760000	418840000	124480000	390350000	370750000	392600000	321440000	31	31	31	62.1	62.1	62.1	62.408	0	323.31	20384000000	25	367
Q12031	Q12031	Mitochondrial 2-methylisocitrate lyase	ICL2	1972	0	48241000	0	0	0	0	0	0	0	54416000	0	47754000	45088000	63208000	121230000	0	18	18	18	43	43	43	64.975	0	65.845	996250000	33	49
P40051	P40051	Intermediate cleaving peptidase 55	ICP55	1136	0	30133000	0	31964000	0	0	0	0	0	0	0	0	0	0	0	0	4	4	4	11.4	11.4	11.4	57.989	0	23.245	133860000	26	8
P38284	P38284	Increased copper sensitivity protein 2	ICS2	932	0	0	0	0	0	0	0	0	0	0	0	0	0	0	0	0	2	2	2	11.8	11.8	11.8	28.771	0	4.3536	22576000	17	1
P28834	P28834	Isocitrate dehydrogenase [NAD] subunit 1, mitochondrial	IDH1	580	1580500000	1764300000	1467000000	1406500000	1600000000	1927300000	1911400000	1564400000	2339900000	2077900000	1252500000	1644100000	2066100000	2053900000	1710900000	1307800000	28	28	28	69.7	69.7	69.7	39.324	0	323.31	117350000000	19	620
P28241	P28241	Isocitrate dehydrogenase [NAD] subunit 2, mitochondrial	IDH2	565	986910000	1147700000	985170000	921730000	981300000	1081700000	1177500000	959740000	1406700000	1168800000	911090000	982640000	942410000	1071800000	915300000	553100000	24	24	24	72.4	72.4	72.4	39.739	0	323.31	78752000000	12	486
P15496	P15496	Isopentenyl-diphosphate Delta-isomerase	IDI1	325	91375000	87398000	77796000	111010000	93180000	97965000	81755000	97276000	59544000	55389000	77229000	70096000	70665000	83066000	100600000	107670000	12	12	12	66	66	66	33.351	0	110.39	2201400000	14	73
P21954	P21954	Isocitrate dehydrogenase [NADP], mitochondrial	IDP1	426	341320000	487290000	311450000	429140000	331060000	397650000	306570000	351770000	431170000	343730000	305230000	410230000	310180000	403680000	411020000	371000000	33	33	29	66.6	66.6	61.2	48.19	0	268.47	27746000000	23	397
P41939	P41939	Isocitrate dehydrogenase [NADP] cytoplasmic	IDP2	1263	114960000	64714000	72579000	41756000	42947000	60669000	0	0	81939000	40013000	45895000	51708000	0	43887000	77835000	42955000	19	16	15	52.9	47.3	44.7	46.562	0	74.742	2010800000	28	89
P53982	P53982	Isocitrate dehydrogenase [NADP]	IDP3	1580	0	0	0	0	0	0	0	0	0	0	0	0	0	0	0	0	7	2	2	18.6	5.7	5.7	47.856	0.0043774	1.7388	1060400000	27	15
P40154	P40154	Ino eighty subunit 2	IES2	1163	0	0	0	0	0	0	0	0	0	0	0	0	0	34093000	68229000	0	3	3	3	12.8	12.8	12.8	36.153	0	26.95	356400000	14	19
Q12345	Q12345	Ino eighty subunit 3	IES3	2040	0	0	0	0	0	0	0	0	0	0	0	0	0	0	0	0	3	3	3	18	18	18	28.242	0	3.6201	56269000	10	5
Q08561	Q08561	Ino eighty subunit 4	IES4	1933	20973000	24771000	24118000	27978000	32414000	28292000	36096000	37068000	16192000	0	0	27389000	17203000	13027000	27394000	28628000	7	7	7	69.8	69.8	69.8	13.092	0	21.438	869160000	7	52
P40060	P40060	Ino eighty subunit 5	IES5	1143	14846000	34355000	24960000	49060000	34159000	24458000	29935000	35851000	30054000	31683000	0	0	38664000	29457000	35917000	0	7	7	7	80	80	80	14.312	0	32.096	873680000	7	44
P32617	P32617	Chromatin-remodeling complex subunit IES6	IES6	686	0	48183000	23782000	38065000	38921000	39073000	50845000	38811000	0	0	0	0	27587000	0	40282000	0	5	5	5	36.1	36.1	36.1	18.533	0	14.878	801980000	11	31
P43598	P43598	Inhibitor of glycogen debranching 1	IGD1	1296	149930000	151200000	105380000	101200000	183220000	170500000	121170000	105870000	113830000	152530000	242310000	188720000	236440000	211770000	185260000	243940000	15	15	15	96.4	96.4	96.4	21.783	0	186.01	7294700000	8	172
P53897	P53897	mRNA stability protein IGO1	IGO1	1558	78246000	101660000	92471000	106460000	120140000	100400000	143000000	124500000	49049000	70674000	99252000	110900000	82849000	82768000	116090000	117530000	7	7	7	47.6	47.6	47.6	18.051	0	80.952	3551800000	7	86
Q9P305	Q9P305	mRNA stability protein IGO2	IGO2	2145	150950000	214600000	143230000	188920000	312210000	264910000	290510000	223370000	114370000	134860000	235390000	197220000	245510000	190210000	201170000	371940000	9	9	9	71.8	71.8	71.8	14.395	0	63.536	6017700000	8	88
P09436	P09436	Isoleucine--tRNA ligase, cytoplasmic	ILS1	205	49020000	18634000	33333000	126470000	0	20545000	25118000	34175000	15303000	0	0	0	0	0	0	0	20	20	20	25.2	25.2	25.2	122.98	0	104.42	931880000	62	44
P00927	P00927	Threonine dehydratase, mitochondrial	ILV1	61	121940000	316050000	126340000	278830000	119250000	119350000	98768000	107960000	186480000	136800000	120520000	118980000	135180000	142260000	125510000	101910000	36	36	36	76.9	76.9	76.9	63.83	0	323.31	12240000000	35	329
P07342	P07342	Acetolactate synthase catalytic subunit, mitochondrial	ILV2	180	479130000	639430000	506420000	685400000	434440000	461560000	402740000	408430000	762630000	512560000	723080000	551090000	531360000	581770000	581460000	609550000	46	46	46	66.1	66.1	66.1	74.936	0	323.31	58563000000	33	624
P39522	P39522	Dihydroxy-acid dehydratase, mitochondrial	ILV3	1071	459810000	538660000	438420000	518590000	345950000	377100000	361200000	319690000	458640000	271600000	374080000	322800000	329910000	360680000	324070000	272670000	37	37	37	72.5	72.5	72.5	62.86	0	323.31	40475000000	28	496
P06168	P06168	Ketol-acid reductoisomerase, mitochondrial	ILV5	134	2201000000	2358100000	2199200000	2172900000	1795000000	1998900000	2027900000	1747300000	4770700000	2485500000	3125600000	2146300000	2188700000	2084100000	1776000000	1557500000	45	45	45	79.5	79.5	79.5	44.368	0	323.31	261360000000	19	977
P25605	P25605	Acetolactate synthase small subunit, mitochondrial	ILV6	521	496520000	270560000	486960000	260560000	239380000	240360000	218310000	219590000	363720000	282270000	431470000	303290000	343030000	336420000	244280000	415130000	23	23	23	82.2	82.2	82.2	33.986	0	323.31	23071000000	16	295
P38697;P39567	P38697	Inosine-5-monophosphate dehydrogenase 2	IMD2	974	53201000	0	45027000	0	0	0	0	0	0	0	0	0	0	0	55342000	0	24	8	8	50.9	16.6	16.6	56.529	0	17.284	351140000	21	13
P50095	P50095	Inosine-5-monophosphate dehydrogenase 3	IMD3	1417	401760000	352840000	354410000	256630000	316120000	358830000	400160000	341710000	676980000	475970000	501650000	436910000	359610000	389670000	380280000	365540000	34	34	13	66	66	22.8	56.584	0	323.31	27187000000	21	469
P50094	P50094	Inosine-5-monophosphate dehydrogenase 4	IMD4	1416	0	0	0	0	0	0	0	0	0	0	0	0	0	0	0	0	18	6	6	41.2	17	17	56.393	0	38.069	438650000	24	20
P25626	P25626	54S ribosomal protein IMG1, mitochondrial	IMG1	525	23574000	39652000	27314000	37062000	44242000	37731000	45985000	38560000	32543000	30011000	0	55218000	35083000	37969000	42697000	61598000	9	9	9	50.3	50.3	50.3	19.393	0	20.367	1094300000	11	51
P25642	P25642	54S ribosomal protein IMG2, mitochondrial	IMG2	529	54230000	65576000	56965000	62056000	69976000	78676000	94708000	83809000	39280000	43552000	0	70706000	51280000	45142000	89239000	73719000	9	9	9	42.5	42.5	42.5	16.38	0	19.926	2180000000	10	61
Q06704	Q06704	Golgin IMH1	IMH1	1879	0	0	0	0	0	0	0	0	0	0	0	0	0	0	0	0	2	2	2	5.5	5.5	5.5	105.22	0	15.053	43323000	52	2
P53219	P53219	Abhydrolase domain-containing protein IMO32	IMO32	1481	0	0	0	0	0	0	0	0	0	0	0	0	0	0	45390000	35454000	7	7	7	30.4	30.4	30.4	38.51	0	30.499	265840000	21	20
P53941	P53941	U3 small nucleolar ribonucleoprotein protein IMP4	IMP4	1572	14455000	12193000	0	16055000	0	0	16819000	17201000	0	0	0	0	0	0	0	0	7	7	7	24.1	24.1	24.1	33.482	0	16.464	232670000	16	22
P01097	P01097	ATPase inhibitor, mitochondrial	INH1	68	1148100000	1312100000	1259900000	1561600000	2591600000	2319900000	2034000000	2250600000	1192600000	1403200000	7601700000	4121200000	2217600000	1772100000	2982000000	7247400000	11	11	11	72.9	72.9	72.9	9.87	0	129.21	45697000000	4	153
P53901	P53901	Ingression protein 1	INN1	1561	0	0	0	0	0	0	0	0	0	0	0	0	0	0	0	0	2	2	2	9.8	9.8	9.8	46.225	0	8.6897	50798000	24	7
P11986	P11986	Inositol-3-phosphate synthase	INO1	276	794670000	781850000	730390000	723180000	616610000	761320000	637280000	934670000	678840000	631840000	646420000	629580000	519220000	592730000	741840000	808350000	32	32	32	60.4	60.4	60.4	59.641	0	323.31	68050000000	23	557
P00817	P00817	Inorganic pyrophosphatase	IPP1	54	1424300000	1276400000	1544100000	1223200000	1451300000	1478700000	1650800000	1580900000	1840000000	1583200000	1364700000	1591500000	2139700000	1876500000	1584900000	1363300000	33	33	33	92	92	92	32.299	0	323.31	115490000000	17	611
P40580	P40580	Benzil reductase ((S)-benzoin forming) IRC24	IRC24	1230	435120000	440670000	392420000	217350000	388650000	323010000	0	280040000	327520000	382970000	0	460330000	345610000	321350000	403230000	416990000	13	13	13	54	54	54	28.804	0	29.878	5381000000	17	63
Q12425	Q12425	Iron-sulfur assembly protein 2	ISA2	2054	41768000	33178000	52247000	36992000	38851000	47734000	50671000	38831000	49142000	57268000	0	35290000	81719000	70511000	35654000	0	4	4	4	34.1	34.1	34.1	20.876	0	61.957	980150000	10	45
Q6Q560	Q6Q560	Protein ISD11	ISD11	2123	236450000	299060000	284310000	354150000	340630000	263780000	295760000	262180000	150210000	156250000	271440000	355300000	225530000	198690000	279600000	395870000	14	14	14	77.7	77.7	77.7	11.266	0	48.56	8122700000	8	102
P32488	P32488	Increasing suppression factor 1	ISF1	659	21743000	25182000	0	0	30201000	29340000	29841000	21225000	25730000	30852000	54693000	38372000	27784000	36126000	50121000	63979000	10	10	10	46.4	46.4	46.4	37.11	0	83.485	771460000	13	50
P38250	P38250	Increased sodium tolerance protein 2	IST2	924	22447000	35374000	27148000	37959000	33093000	30760000	36884000	30990000	0	0	0	0	0	0	0	0	5	5	5	7.5	7.5	7.5	105.85	0	93.782	552610000	38	28
P40565	P40565	U2 snRNP component IST3	IST3	1227	0	0	0	0	0	0	0	0	0	0	0	0	0	0	0	0	2	2	2	15.5	15.5	15.5	17.098	0.002004	2.1943	38862000	7	4
Q03020	Q03020	Iron sulfur cluster assembly protein 1, mitochondrial	ISU1	1672	61963000	45808000	71151000	58957000	59992000	49059000	65416000	64218000	47388000	45590000	0	46797000	0	0	68053000	91738000	6	6	5	50.3	50.3	43	17.895	0	19.769	1229800000	11	46
Q12056	Q12056	Iron sulfur cluster assembly protein 2, mitochondrial	ISU2	1979	0	23648000	30668000	0	0	0	0	0	0	0	0	0	0	0	0	0	3	2	2	25.6	17.9	17.9	16.93	0	16.449	109470000	11	5
Q04934	Q04934	Protein IVY1	IVY1	1786	0	0	0	0	0	0	0	0	0	0	0	0	0	0	0	0	6	6	6	16.8	16.8	16.8	49.975	0	26.517	965730000	21	10
P33417	P33417	Intrastrand cross-link recognition protein	IXR1	754	0	46890000	0	49225000	42403000	54902000	55983000	52552000	41025000	0	0	62936000	0	42543000	74582000	0	6	6	6	18.1	18.1	18.1	67.855	0	75.618	886330000	11	33
P53193	P53193	J-type co-chaperone JAC1, mitochondrial	JAC1	1474	42959000	39813000	44902000	44447000	46012000	43948000	42694000	44353000	54114000	49933000	0	46497000	58318000	63827000	46050000	41848000	4	4	4	40.2	40.2	40.2	21.778	0	63.904	1280100000	8	47
P40069	P40069	Importin subunit beta-4	KAP123	1145	30128000	0	42602000	66662000	0	0	0	8861400	0	0	0	0	0	0	0	0	26	26	26	34.9	34.9	34.9	122.6	0	159.82	1853500000	52	62
Q06142	Q06142	Importin subunit beta-1	KAP95	1834	0	0	0	0	0	0	0	0	0	0	0	0	0	0	0	0	3	3	3	4.4	4.4	4.4	94.775	0	5.798	41873000	28	4
P16474	P16474	78 kDa glucose-regulated protein homolog	KAR2	344	359320000	142820000	349750000	170420000	86356000	92218000	53711000	119290000	181210000	148980000	171010000	164070000	96189000	101050000	119100000	134640000	39	36	36	46.9	44.6	44.6	74.467	0	257.58	13403000000	33	277
P38853	P38853	Kelch repeat-containing protein 1	KEL1	1024	0	0	0	0	0	0	0	0	0	0	0	0	0	0	0	0	3	3	3	3.4	3.4	3.4	131.09	0	20.767	90287000	71	6
P35844	P35844	Protein KES1	KES1	795	94110000	112370000	84788000	98055000	63268000	83087000	52707000	75561000	105700000	95171000	114870000	108350000	45293000	80463000	74421000	121820000	13	13	13	38	38	38	49.491	0	74.611	3851900000	23	123
P20967	P20967	2-oxoglutarate dehydrogenase, mitochondrial	KGD1	409	329810000	541390000	256230000	410910000	413990000	467570000	238850000	330230000	440300000	352860000	121590000	357390000	356280000	492180000	471810000	281080000	57	57	57	58.9	58.9	58.9	114.41	0	323.31	49519000000	41	633
P19262	P19262	Dihydrolipoyllysine-residue succinyltransferase component of 2-oxoglutarate dehydrogenase complex, mitochondrial	KGD2	382	602610000	771660000	522370000	540940000	663190000	696000000	616280000	542740000	624840000	599770000	443350000	639780000	509140000	770820000	689110000	565400000	26	26	26	59	59	59	50.43	0	323.31	41295000000	23	455
P38692	P38692	Serine/threonine-protein kinase KIC1	KIC1	973	0	0	0	0	0	0	0	0	0	0	0	0	0	0	0	0	3	3	3	2.6	2.6	2.6	117.06	0	3.1734	43306000	40	5
P27809	P27809	Glycolipid 2-alpha-mannosyltransferase	KRE2	555	0	0	0	0	0	0	0	0	0	0	0	0	0	0	0	0	4	4	4	13.8	13.8	13.8	51.386	0	10.345	67637000	23	5
P32486	P32486	Beta-glucan synthesis-associated protein KRE6	KRE6	658	33017000	31208000	37240000	37046000	40670000	41676000	51250000	46913000	0	0	0	0	0	0	0	0	5	5	4	10.4	10.4	8.3	80.122	0	35.916	826640000	22	28
P39005	P39005	Cell wall synthesis protein KRE9	KRE9	1054	0	0	0	0	0	0	0	0	0	0	0	0	0	0	0	0	2	2	2	18.8	18.8	18.8	29.988	0	15.097	174840000	7	10
P42846	P42846	Protein KRI1	KRI1	1267	0	54331000	0	0	0	0	0	0	0	0	0	0	0	36364000	52776000	49789000	3	3	3	6.8	6.8	6.8	68.653	0	14.259	327510000	25	14
P15180	P15180	Lysine--tRNA ligase, cytoplasmic	KRS1	320	80037000	44752000	62344000	124580000	66338000	54585000	31831000	82210000	25194000	0	9973000	0	11406000	36272000	36083000	0	17	17	17	39.1	39.1	39.1	67.958	0	135.7	2806500000	27	111
P38691	P38691	Serine/threonine-protein kinase KSP1	KSP1	972	0	0	0	0	0	0	0	0	0	0	0	0	0	0	0	0	2	2	2	3.9	3.9	3.9	117.08	0	6.1744	48931000	46	3
P27810	P27810	Alpha-1,2 mannosyltransferase KTR1	KTR1	556	16080000	0	0	26407000	0	0	28162000	0	0	0	0	0	0	0	0	0	3	3	3	7.6	7.6	7.6	46.022	0	3.7012	192350000	22	13
Q10740	Q10740	Leukotriene A-4 hydrolase homolog	LAP2	1963	14464000	0	13568000	14087000	0	0	0	10097000	0	0	0	0	0	0	0	0	6	6	6	15.9	15.9	15.9	77.352	0	18.53	155090000	36	13
Q01532-2;Q01532	Q01532-2;Q01532	Cysteine proteinase 1, mitochondrial	LAP3	1630	97819000	41174000	76602000	158940000	55291000	53069000	11847000	56589000	0	0	0	11708000	0	20649000	10431000	0	12	12	12	35.2	35.2	35.2	52.088	0	103.83	2142100000	24	60
P12695	P12695	Dihydrolipoyllysine-residue acetyltransferase component of pyruvate dehydrogenase complex, mitochondrial	LAT1	283	502130000	564970000	502450000	565590000	469910000	472860000	537580000	415410000	418860000	477460000	289250000	416910000	417200000	508340000	416870000	440150000	31	31	31	65.8	65.8	65.8	51.817	0	323.31	36399000000	23	346
Q08045	Q08045	Long chronological lifespan protein 2	LCL2	1912	110330000	117090000	130870000	116490000	96271000	108410000	118020000	107310000	119050000	0	0	0	0	0	124410000	158610000	6	6	6	38.9	38.9	38.9	14.922	0	14.301	2024300000	5	37
P40079	P40079	U3 small nucleolar ribonucleoprotein protein LCP5	LCP5	1149	24696000	29673000	27210000	34015000	0	0	31320000	0	35702000	30458000	0	0	0	24902000	28288000	0	8	8	8	33.1	33.1	33.1	40.794	0	24.642	513800000	16	30
P38210	P38210	Chromatin structure-remodeling complex protein RSC14	LDB7	912	0	0	0	0	0	0	0	0	0	0	0	0	0	0	0	0	2	2	2	28.9	28.9	28.9	19.792	0	28.525	184620000	7	10
Q08963	Q08963	U2 small nuclear ribonucleoprotein A	LEA1	1958	27768000	29478000	32362000	34315000	27659000	0	26348000	25109000	28938000	35352000	0	0	29705000	0	0	0	5	5	5	34	34	34	27.193	0	29.429	596740000	12	27
P38439	P38439	RNA polymerase-associated protein LEO1	LEO1	957	36836000	0	0	0	0	0	55367000	38288000	0	0	0	0	0	0	0	0	6	6	6	15.3	15.3	15.3	53.919	0	46.715	642700000	22	22
P07264	P07264	3-isopropylmalate dehydratase	LEU1	166	248390000	214800000	233540000	231880000	51808000	70067000	59229000	48389000	174380000	114450000	249270000	147820000	59047000	95475000	138750000	107760000	40	40	40	60.8	60.8	60.8	85.793	0	323.31	13927000000	40	331
P06208-2;P06208	P06208-2;P06208	2-isopropylmalate synthase	LEU4	138	271620000	414790000	243500000	316010000	229440000	245800000	152120000	159770000	314620000	246120000	217060000	285440000	260900000	316030000	318200000	283610000	40	40	23	71.8	71.8	50.8	65.162	0	323.31	26252000000	29	414
Q12166	Q12166	2-isopropylmalate synthase 2, mitochondrial	LEU9	2003	23371000	31575000	0	27039000	0	0	22242000	23013000	45929000	0	0	0	26771000	0	25109000	0	22	5	5	39.9	12.9	12.9	67.199	0	37.176	416080000	30	30
Q02796	Q02796	Transcriptional regulatory protein LGE1	LGE1	1662	0	0	0	0	0	0	0	0	0	0	0	6339600	0	0	5496300	11942000	4	4	4	16.6	16.6	16.6	37.309	0	7.3005	41570000	27	7
P33399	P33399	La protein homolog	LHP1	751	149910000	185210000	178310000	171920000	181670000	174220000	222880000	171700000	232130000	192030000	308130000	229130000	187240000	163550000	163190000	259160000	16	16	16	66.9	66.9	66.9	32.104	0	195.28	7066000000	12	167
P47120	P47120	Deoxyhypusine hydroxylase	LIA1	1355	274490000	187320000	256270000	292880000	226540000	225540000	244270000	310020000	225260000	197250000	148020000	137840000	185120000	211360000	144940000	141040000	20	20	20	76.3	76.3	76.3	36.164	0	323.31	13428000000	20	228
P32875	P32875	Lipoyl synthase, mitochondrial	LIP5	718	0	21966000	16329000	27543000	0	18593000	25127000	19063000	15861000	0	0	0	0	0	0	0	8	8	8	25.8	25.8	25.8	46.247	0	45.617	421440000	22	20
P43586	P43586	60S ribosomal subunit assembly/export protein LOC1	LOC1	1290	0	46862000	0	38782000	33355000	34088000	29641000	27243000	0	0	0	0	0	0	0	0	3	3	3	18.1	18.1	18.1	23.59	0	9.2267	413900000	7	16
P09624	P09624	Dihydrolipoyl dehydrogenase, mitochondrial	LPD1	208	909330000	1037400000	799990000	812720000	850560000	956420000	791730000	784760000	1148300000	1013100000	540640000	1058900000	970460000	1057700000	1078000000	760560000	53	53	53	86	86	86	54.009	0	323.31	120170000000	28	973
Q12405	Q12405	Peroxisomal membrane protein LPX1	LPX1	2049	0	0	0	0	0	0	0	0	0	0	0	0	0	0	0	0	4	4	4	13.7	13.7	13.7	43.726	0	10.554	69339000	17	3
P38801	P38801	Exosome complex protein LRP1	LRP1	1006	0	20756000	0	0	20786000	16981000	25026000	21143000	0	0	0	0	0	17596000	0	0	3	3	3	21.7	21.7	21.7	21.045	0	12.249	274100000	8	17
P53281	P53281	LAS seventeen-binding protein 1	LSB1	1494	56110000	46945000	65465000	53080000	62544000	63270000	83743000	65594000	75672000	90903000	169570000	59253000	68256000	75275000	124420000	127260000	13	13	13	44.4	44.4	44.4	26.139	0	87.739	2535400000	8	100
P43603	P43603	LAS seventeen-binding protein 3	LSB3	1297	44500000	63756000	47331000	46632000	43613000	48028000	59420000	41092000	50645000	79976000	68653000	102700000	45990000	55780000	85175000	85096000	18	18	13	42	42	37.7	49.343	0	121.48	2209500000	23	100
P25369	P25369	LAS seventeen-binding protein 5	LSB5	502	42283000	26779000	41400000	26583000	0	0	0	0	0	0	0	0	0	0	0	0	3	3	3	13.6	13.6	13.6	39.872	0	14.849	366420000	15	17
P53598	P53598	Succinyl-CoA ligase [ADP-forming] subunit alpha, mitochondrial	LSC1	1521	663050000	962030000	643970000	660770000	680830000	759180000	855940000	656600000	656400000	729490000	699670000	926960000	537400000	621710000	952310000	945760000	28	28	28	90.9	90.9	90.9	35.032	0	323.31	45878000000	14	374
P53312	P53312	Succinyl-CoA ligase [ADP-forming] subunit beta, mitochondrial	LSC2	1504	410020000	570390000	356940000	415130000	420320000	460870000	389060000	353610000	349590000	447070000	352910000	533940000	389790000	471220000	557200000	369450000	29	29	29	63	63	63	46.9	0	294.34	29606000000	28	356
P38828	P38828	Protein LSM12	LSM12	1016	51231000	44164000	48908000	48555000	42517000	41981000	45672000	43502000	28778000	34072000	0	0	0	0	37017000	0	6	6	6	39.6	39.6	39.6	21.313	0	24.412	936400000	12	47
P38203	P38203	U6 snRNA-associated Sm-like protein LSm2	LSM2	910	0	0	0	0	0	0	0	0	0	0	0	0	0	0	0	0	2	2	2	28.4	28.4	28.4	11.163	0	4.3446	68164000	6	12
P57743	P57743	U6 snRNA-associated Sm-like protein LSm3	LSM3	1599	0	0	0	0	0	0	52634000	41088000	43094000	53942000	0	0	64610000	61538000	0	0	4	4	4	83.1	83.1	83.1	10.03	0	49.781	502210000	3	30
P40070	P40070	U6 snRNA-associated Sm-like protein LSm4	LSM4	1146	52565000	67424000	51841000	63559000	77555000	65200000	65770000	80136000	87387000	87962000	85655000	136210000	102810000	81085000	133830000	140200000	5	5	5	19.8	19.8	19.8	21.276	0	11.895	2022800000	6	65
P40089	P40089	U6 snRNA-associated Sm-like protein LSm5	LSM5	1155	0	0	82061000	95287000	0	79161000	0	75354000	150020000	154520000	0	110300000	133220000	0	142120000	96867000	3	3	3	28	28	28	10.423	0	23.149	1840600000	4	27
Q06406	Q06406	U6 snRNA-associated Sm-like protein LSm6	LSM6	1854	167640000	253760000	199600000	195430000	243440000	235500000	283790000	221750000	212260000	290110000	159780000	327120000	239870000	249970000	378250000	306060000	8	8	8	89.5	89.5	89.5	9.3975	0	118.95	9094700000	5	81
P53905	P53905	U6 snRNA-associated Sm-like protein LSm7	LSM7	1564	0	0	0	0	0	0	0	0	0	0	0	0	0	0	0	0	2	2	2	13.9	13.9	13.9	13.006	0.0015152	2.2811	296350000	5	9
Q12230	Q12230	Sphingolipid long chain base-responsive protein LSP1	LSP1	2015	519820000	697340000	457640000	698760000	715950000	679370000	525820000	685220000	252440000	476350000	158640000	540330000	514050000	606460000	500460000	596530000	26	24	24	62.2	60.4	60.4	38.071	0	219.25	30258000000	15	263
P40347	P40347	Low molecular weight phosphotyrosine protein phosphatase	LTP1	1185	69957000	78011000	69170000	74405000	68545000	74322000	101720000	78448000	50896000	57860000	55123000	103110000	41188000	59630000	92325000	0	6	6	6	40.4	40.4	40.4	18.675	0	60.807	2151800000	6	54
P34078	P34078	Protein LTV1	LTV1	766	0	0	0	0	0	0	0	0	0	0	0	0	0	0	0	0	3	3	3	6.5	6.5	6.5	53.39	0.0010309	2.7647	67395000	18	3
P38998	P38998	Saccharopine dehydrogenase [NAD(+), L-lysine-forming]	LYS1	1050	138150000	120740000	136430000	115210000	108500000	113060000	92921000	86358000	193210000	138260000	195290000	120280000	148630000	142090000	114090000	109840000	18	18	18	62.2	62.2	62.2	41.464	0	216.82	8185100000	20	229
P40495	P40495	Homoisocitrate dehydrogenase, mitochondrial	LYS12	1203	166790000	128220000	150520000	141220000	134070000	142790000	100640000	121870000	174110000	151860000	207260000	209960000	167230000	175250000	218350000	203170000	27	27	27	66.3	66.3	66.3	40.068	0	163.89	10359000000	22	261
P48570	P48570	Homocitrate synthase, cytosolic isozyme	LYS20	1391	47724000	0	42692000	0	0	0	0	0	0	0	0	0	0	0	0	0	22	4	4	64.7	19.2	19.2	47.098	0	20.708	394670000	24	15
Q12122	Q12122	Homocitrate synthase, mitochondrial	LYS21	1991	114860000	48638000	82163000	57916000	54346000	50088000	30790000	56466000	65213000	56350000	10006000	46176000	62516000	61919000	50628000	19868000	24	24	6	65	65	20.9	48.594	0	165.64	3827300000	23	169
P49367	P49367	Homoaconitase, mitochondrial	LYS4	1403	65251000	56414000	55384000	53943000	56258000	70448000	50442000	51136000	72192000	66404000	27150000	56793000	64136000	68411000	49231000	42795000	25	25	25	49.9	49.9	49.9	75.15	0	220.8	3522400000	33	157
P38999	P38999	Saccharopine dehydrogenase [NADP(+), L-glutamate-forming]	LYS9	1051	131240000	78292000	117280000	79915000	87982000	92312000	76241000	72182000	83204000	77657000	67042000	91361000	71601000	74841000	82450000	80728000	29	29	29	80	80	80	48.917	0	239.41	8199700000	26	272
P36013	P36013	NAD-dependent malic enzyme, mitochondrial	MAE1	802	36987000	86661000	35315000	48464000	32815000	37693000	0	0	49683000	30404000	35720000	21261000	27608000	30468000	74511000	22579000	24	24	24	57.8	57.8	57.8	74.375	0	140.99	1626100000	37	75
P41910	P41910	Repressor of RNA polymerase III transcription MAF1	MAF1	1259	0	0	0	0	0	0	0	0	0	0	0	0	0	0	0	0	2	2	2	5.1	5.1	5.1	44.732	0.0024558	1.8905	17290000	15	1
Q12296	Q12296	Protein MAM3	MAM3	2030	30604000	36839000	21039000	29754000	52530000	51342000	29387000	0	0	0	0	0	25510000	0	0	0	5	5	5	13.9	13.9	13.9	77.711	0	20.316	482110000	28	23
P40513	P40513	Mitochondrial acidic protein MAM33	MAM33	1211	244840000	253760000	260000000	227290000	299310000	297200000	301560000	293740000	405450000	371930000	246460000	378870000	265670000	328900000	373230000	417970000	11	11	11	39.5	39.5	39.5	30.132	0	221.28	10371000000	10	170
Q01662	Q01662	Methionine aminopeptidase 1	MAP1	1633	506810000	514780000	520990000	505330000	418130000	523510000	695200000	547290000	1974300000	719460000	723780000	411200000	575790000	504040000	588850000	454720000	20	20	20	58.4	58.4	58.4	43.373	0	241.12	12259000000	19	148
P38174	P38174	Methionine aminopeptidase 2	MAP2	903	31571000	49756000	28343000	33681000	28018000	28573000	43941000	36513000	61031000	60050000	73137000	73540000	58020000	56038000	79731000	76017000	10	10	10	38	38	38	47.518	0	65.302	1818500000	19	81
P10507	P10507	Mitochondrial-processing peptidase subunit beta	MAS1	251	60946000	64017000	60812000	80131000	63142000	65272000	58545000	66364000	97155000	81359000	0	53789000	71991000	83990000	63677000	0	13	13	13	36.1	36.1	36.1	51.083	0	57.722	2110100000	22	75
P11914	P11914	Mitochondrial-processing peptidase subunit alpha	MAS2	274	46552000	46369000	46659000	52733000	42257000	51118000	53481000	44513000	60093000	58453000	41700000	51552000	43864000	58624000	63217000	40003000	15	15	15	33	33	33	53.337	0	75.393	2131500000	25	87
P38300	P38300	Inner membrane mitoribosome receptor MBA1, mitochondrial	MBA1	937	13210000	14671000	0	15689000	16765000	0	0	13467000	0	0	0	7663400	0	14876000	8405600	0	4	4	4	23.7	23.7	23.7	31.811	0	12.704	226640000	14	21
O14467	O14467	Multiprotein-bridging factor 1	MBF1	18	4140400000	4821100000	4505400000	4413900000	5201600000	4562100000	5609500000	4926400000	4194500000	4012800000	11111000000	8156800000	4994800000	4164800000	5786300000	9916400000	17	17	17	80.1	80.1	80.1	16.403	0	94.843	152250000000	10	309
P23493	P23493	Mitochondrial biogenesis regulation protein 1	MBR1	464	57626000	52478000	47892000	52353000	81253000	78778000	83379000	67654000	50893000	48988000	0	80810000	71512000	53953000	70599000	99149000	11	11	11	51	51	51	36.934	0	133.66	2367300000	17	74
Q08601	Q08601	Metacaspase-1	MCA1	1935	178360000	209690000	188000000	236250000	182700000	178560000	242530000	190150000	281620000	230890000	213580000	157410000	273990000	280240000	167800000	189110000	15	15	15	46.1	46.1	46.1	47.982	0	323.31	13689000000	14	208
P21965	P21965	Protein kinase MCK1	MCK1	427	61113000	42632000	50768000	54736000	52237000	47762000	36046000	49305000	22837000	40242000	0	29896000	34965000	36668000	46132000	0	11	11	11	37.1	37.1	37.1	43.135	0	58.598	1913500000	23	67
P24279	P24279	DNA replication licensing factor MCM3	MCM3	477	0	1428500000	0	1271600000	0	0	0	0	0	0	0	0	0	0	0	0	5	5	5	5.8	5.8	5.8	107.52	0	14.722	7094400000	54	11
P36060	P36060	NADH-cytochrome b5 reductase 2;NADH-cytochrome b5 reductase p34 form;NADH-cytochrome b5 reductase p32 form	MCR1	815	2012200000	1786800000	1790400000	1601700000	1843300000	2057200000	2009600000	1632800000	1170400000	1404200000	663480000	1653400000	1375800000	1636000000	1679600000	1318400000	41	41	41	85.4	85.4	85.4	34.137	0	323.31	183170000000	18	848
Q12283	Q12283	Malonyl CoA-acyl carrier protein transacylase, mitochondrial	MCT1	2024	0	0	0	0	0	0	0	0	0	0	0	0	0	0	0	0	3	3	3	12.8	12.8	12.8	40.707	0.0015267	2.4135	39545000	15	2
P53885	P53885	Signal transduction protein MDG1	MDG1	1555	109480000	199860000	92402000	155370000	170930000	158470000	196360000	150070000	89073000	126010000	129640000	132020000	129870000	152830000	118120000	159980000	24	24	24	71	71	71	40.278	0	323.31	8863000000	19	224
P17505	P17505	Malate dehydrogenase, mitochondrial	MDH1	359	4463500000	3837000000	4230600000	3478600000	5433900000	5850600000	6082000000	5185600000	5444500000	5187800000	5111500000	5404000000	5662300000	5637300000	4816200000	5217500000	36	36	36	90.7	90.7	90.7	35.65	0	323.31	596350000000	16	1507
P22133	P22133	Malate dehydrogenase, cytoplasmic	MDH2	429	262200000	153980000	161590000	100630000	209580000	236450000	77551000	86390000	187860000	78631000	210930000	120080000	127890000	128250000	223030000	144840000	12	12	12	36.1	36.1	36.1	40.73	0	104.78	5657200000	14	122
P32419	P32419	Malate dehydrogenase, peroxisomal	MDH3	636	710840000	818580000	646710000	680600000	696380000	731220000	809380000	715240000	777130000	983150000	408330000	707380000	971960000	982470000	591430000	580970000	29	29	29	88	88	88	37.186	0	323.31	30038000000	22	378
P35191	P35191	DnaJ homolog 1, mitochondrial	MDJ1	786	112610000	123730000	108320000	120800000	103900000	117110000	127140000	106450000	210370000	178920000	214100000	278850000	200220000	178560000	231270000	291270000	25	25	25	49.7	49.7	49.7	55.56	0	196.32	9351700000	28	217
O60200	O60200	Mitochondrial distribution and morphology protein 35	MDM35	22	68089000	71542000	72600000	67343000	106990000	93819000	92869000	109380000	21868000	43608000	0	72660000	42883000	41390000	61277000	86800000	6	6	6	67.4	67.4	67.4	9.7119	0	64.147	2082500000	6	55
Q08179	Q08179	Mitochondrial distribution and morphology protein 38	MDM38	1915	215400000	179090000	147910000	387410000	251810000	205620000	161160000	228080000	108930000	77636000	0	125260000	0	131270000	290490000	0	11	11	11	27.9	27.9	27.9	65.004	0	65.462	3062200000	33	47
P47025	P47025	Mitochondrial division protein 1	MDV1	1332	0	0	0	0	0	0	0	0	0	0	0	0	0	0	0	0	3	3	3	5	5	5	80.031	0	6.8561	45112000	31	3
Q12285	Q12285	Ubiquitin-like protein MDY2	MDY2	2026	228230000	233870000	235010000	234060000	270250000	275290000	303200000	267480000	307420000	207310000	332220000	296860000	273060000	296640000	273080000	336160000	17	17	17	76.4	76.4	76.4	23.732	0	291.51	20937000000	12	250
Q99278	Q99278	Mediator of RNA polymerase II transcription subunit 11	MED11	2137	0	0	0	17334000	0	0	0	19316000	0	0	0	0	0	0	0	0	3	3	3	43.5	43.5	43.5	13.307	0	16.675	185270000	7	13
Q12124	Q12124	Mediator of RNA polymerase II transcription subunit 2	MED2	1993	0	0	0	0	0	0	0	0	0	0	0	0	0	0	0	0	3	3	3	10.7	10.7	10.7	47.717	0	35.873	173970000	11	11
P38782	P38782	Mediator of RNA polymerase II transcription subunit 6	MED6	996	0	12245000	0	0	0	0	0	0	0	0	0	0	0	12250000	4282300	0	4	4	4	20	20	20	32.819	0	23.587	100940000	15	7
P38304	P38304	Mediator of RNA polymerase II transcription subunit 8	MED8	939	0	0	0	0	0	0	0	0	0	0	0	0	0	0	0	0	4	4	4	34.1	34.1	34.1	25.268	0	12.859	236900000	9	11
P25039	P25039	Elongation factor G, mitochondrial	MEF1	484	34102000	65179000	32564000	48999000	46112000	54230000	37098000	33375000	99442000	42087000	0	31703000	50274000	55283000	28457000	16917000	20	20	20	33.1	33.1	33.1	84.573	0	76.295	1759600000	38	82
P00958	P00958	Methionine--tRNA ligase, cytoplasmic	MES1	66	49486000	3817500	52589000	41494000	18267000	16805000	0	37865000	0	9246700	0	0	0	0	0	0	19	19	19	35	35	35	85.677	0	120.2	1078100000	47	67
P53128	P53128	Methylenetetrahydrofolate reductase 2	MET13	1457	0	0	0	0	0	0	0	0	0	0	0	0	0	0	0	0	3	3	3	8	8	8	68.559	0	17.559	55544000	28	3
P32179	P32179	3(2),5-bisphosphate nucleotidase	MET22	609	0	30674000	0	28379000	0	0	0	0	27296000	24893000	0	11812000	31794000	0	20785000	0	8	8	8	36.7	36.7	36.7	39.149	0	36.396	451570000	18	22
P08536	P08536	Sulfate adenylyltransferase	MET3	197	0	0	0	0	0	0	0	0	0	0	0	0	0	0	0	0	2	2	2	8.2	8.2	8.2	57.724	0	7.9863	67628000	24	3
P05694	P05694	5-methyltetrahydropteroyltriglutamate--homocysteine methyltransferase	MET6	113	616890000	556630000	541050000	614880000	425990000	425290000	241330000	434930000	450690000	336010000	320310000	431920000	321360000	389400000	512120000	379600000	58	58	58	70.9	70.9	70.9	85.859	0	323.31	85403000000	43	882
Q07938	Q07938	S-methyl-5-thioadenosine phosphorylase	MEU1	1908	51266000	49189000	60036000	56698000	55228000	60119000	89654000	72201000	101970000	45473000	93097000	80743000	45523000	37041000	71540000	85287000	9	9	9	35	35	35	37.856	0	72.945	2661100000	16	97
Q99257	Q99257	mRNA export factor MEX67	MEX67	2135	0	0	0	0	0	0	0	0	0	0	0	0	0	0	0	0	4	4	4	10.2	10.2	10.2	67.351	0	3.7824	88325000	24	5
Q04922	Q04922	Mitochondrial F-box protein MFB1	MFB1	1784	0	0	0	0	0	0	0	0	0	0	0	0	0	0	0	0	3	3	3	9	9	9	53.167	0.0010304	2.7512	20166000	27	1
P38523	P38523	GrpE protein homolog, mitochondrial	MGE1	958	368660000	308600000	311540000	334670000	313860000	409830000	437930000	385830000	158320000	223980000	314860000	306170000	166500000	276780000	469680000	407130000	14	14	14	39.5	39.5	39.5	26.066	0	323.31	12463000000	13	129
P32787	P32787	Mitochondrial genome maintenance protein MGM101	MGM101	700	169850000	230920000	180010000	208580000	205640000	205220000	231610000	196570000	194050000	194630000	217130000	122880000	220550000	198320000	178490000	188160000	16	16	16	62.5	62.5	62.5	30.09	0	186.19	10137000000	18	216
P25573	P25573	Mitochondrial inner membrane i-AAA protease supercomplex subunit MGR1	MGR1	517	21012000	0	0	23014000	0	0	0	0	0	0	0	0	0	0	0	0	4	4	4	16.1	16.1	16.1	47.156	0	14.71	120640000	23	8
Q02889	Q02889	Protein MGR2	MGR2	1667	52399000	47573000	0	0	0	53864000	64808000	0	0	0	0	0	0	0	0	0	2	2	2	16.8	16.8	16.8	12.252	0	35.153	762800000	3	18
Q3E829	Q3E829	MHF histone-fold complex subunit 2	MHF2	2116	8789600	0	7947800	9267500	10022000	9249300	9155300	7927700	0	0	0	0	0	0	0	0	2	2	2	30	30	30	9.0504	0	4.132	74964000	5	14
P43638	P43638	MAP-homologous protein 1	MHP1	1302	0	0	0	0	0	0	0	0	0	0	0	0	0	0	0	0	4	4	4	6.2	6.2	6.2	155.21	0	12.918	75485000	71	5
Q06630	Q06630	Mitochondrial homologous recombination protein 1	MHR1	1871	0	0	0	0	0	0	0	0	0	0	0	0	0	0	0	0	5	5	5	23.9	23.9	23.9	26.894	0	17.296	173960000	13	9
P36046	P36046	Mitochondrial intermembrane space import and assembly protein 40	MIA40	809	338650000	289860000	287480000	302830000	318850000	330160000	394920000	329510000	259620000	299080000	291900000	553320000	286810000	336080000	628370000	498040000	13	13	13	55.1	55.1	55.1	44.536	0	235.49	8441000000	23	127
Q96VH5	Q96VH5	MICOS complex subunit MIC10	MIC10	2131	661390000	397040000	600290000	330550000	337400000	380730000	469720000	320830000	220750000	252050000	209950000	152720000	216730000	353260000	268330000	212550000	6	6	6	59.8	59.8	59.8	10.408	0	34.072	6863900000	6	90
P38341	P38341	MICOS complex subunit MIC12	MIC12	949	64465000	63230000	59128000	60972000	64517000	61196000	72205000	61886000	40800000	44160000	60625000	67642000	69778000	51770000	71439000	104940000	8	8	8	49.1	49.1	49.1	12.388	0	43.755	2042100000	8	70
P43594	P43594	MICOS complex subunit MIC19	MIC19	1294	198880000	227530000	205140000	234240000	256170000	251660000	289430000	272440000	194850000	189140000	290320000	277230000	209050000	252610000	228260000	392490000	15	15	15	71.8	71.8	71.8	18.855	0	323.31	13966000000	11	224
P50087	P50087	MICOS subunit MIC26	MIC26	1415	80114000	43666000	67080000	73031000	62091000	63262000	42526000	65450000	47608000	43724000	0	50964000	78968000	73397000	41865000	0	6	6	6	42.1	42.1	42.1	26.912	0	48.941	1917300000	12	57
P50945	P50945	MICOS complex subunit MIC27	MIC27	1429	52581000	39961000	40265000	41790000	47771000	42813000	48398000	39001000	30793000	23649000	0	41262000	49154000	50238000	36167000	55757000	10	10	10	51.3	51.3	51.3	26.959	0	54.267	1371600000	13	61
P36112	P36112	MICOS complex subunit MIC60	MIC60	829	61774000	51362000	53230000	76237000	50190000	58362000	28566000	73974000	37967000	14197000	0	0	62215000	73711000	44096000	11278000	19	19	19	48	48	48	61.081	0	129.95	2583700000	27	109
P27705	P27705	Regulatory protein MIG1	MIG1	553	0	19411000	0	0	0	0	0	0	10913000	0	0	0	0	0	0	0	3	3	3	7.9	7.9	7.9	55.531	0	9.0204	158680000	17	10
P23641	P23641	Mitochondrial phosphate carrier protein;Mitochondrial phosphate carrier protein, N-terminally processed	MIR1	470	817810000	547390000	711370000	717200000	508520000	523360000	339040000	505870000	302510000	316310000	157340000	402770000	383600000	439530000	427870000	405670000	16	16	16	57.2	57.2	57.2	32.812	0	223.47	30798000000	16	238
P09440	P09440	C-1-tetrahydrofolate synthase, mitochondrial;Methylenetetrahydrofolate dehydrogenase;Methenyltetrahydrofolate cyclohydrolase;Formyltetrahydrofolate synthetase	MIS1	206	71573000	92273000	63508000	85268000	73241000	91442000	66285000	81399000	78435000	60868000	111940000	98391000	54138000	67047000	81957000	82600000	29	27	27	40.6	38.8	38.8	106.22	0	112.65	3283300000	54	149
P40002	P40002	Transcriptional regulator MIT1	MIT1	1112	0	0	0	0	0	0	0	0	0	0	0	0	0	0	0	0	2	2	2	4.8	4.8	4.8	72.533	0.001997	2.1565	33823000	11	2
Q04341	Q04341	Mitochondrial intermembrane space cysteine motif-containing protein MIX14	MIX14	1753	85765000	92975000	97880000	93213000	157860000	118990000	132450000	109160000	139820000	147590000	101510000	125010000	264520000	191080000	134690000	215550000	7	7	7	52.1	52.1	52.1	13.866	0	47.173	3852700000	7	112
Q03667	Q03667	Mitochondrial intermembrane space cysteine motif-containing protein MIX17	MIX17	1710	517310000	406500000	494720000	479820000	633530000	602070000	695650000	584060000	439340000	765920000	647870000	1150100000	999580000	731960000	944280000	1092500000	3	3	3	37.2	37.2	37.2	16.669	0	99.734	13442000000	3	115
P38162	P38162	Mitochondrial intermembrane space cysteine motif-containing protein MIX23	MIX23	901	0	22190000	0	0	24297000	0	25459000	22266000	27435000	0	40624000	31479000	38035000	45591000	15102000	0	6	6	6	43.4	43.4	43.4	22.965	0	31.884	426020000	12	33
P34072	P34072	Negative regulator of RAS-cAMP pathway	MKS1	765	0	0	0	0	0	0	0	18770000	0	0	0	0	0	0	30692000	0	5	5	5	12.3	12.3	12.3	65.642	0	21.146	282900000	26	11
P53141	P53141	Myosin light chain 1	MLC1	1459	337970000	327230000	429670000	360950000	368760000	327840000	408990000	382400000	336350000	308450000	285450000	213200000	322060000	320190000	320050000	310770000	18	18	18	86.6	86.6	86.6	16.444	0	323.31	25929000000	12	313
Q06580	Q06580	Myosin light chain 2	MLC2	1867	38295000	0	39936000	38045000	28787000	0	43857000	35869000	38951000	42993000	0	22970000	0	0	29242000	0	8	8	8	58.9	58.9	58.9	18.52	0	33.067	667240000	11	32
P32047	P32047	Protein MLF3	MLF3	606	17680000	24967000	14796000	33457000	0	22552000	36453000	28374000	0	0	0	0	0	0	0	0	9	9	9	33.4	33.4	33.4	49.21	0	89.465	457880000	21	25
P30952	P30952	Malate synthase 1, glyoxysomal	MLS1	594	146240000	146710000	67007000	112830000	281980000	261670000	21490000	47060000	250290000	117440000	170610000	169890000	338920000	358540000	461570000	246690000	29	29	25	55.2	55.2	50.4	62.79	0	323.31	13713000000	30	306
P40185	P40185	Protein MMF1, mitochondrial	MMF1	1168	1325200000	1179100000	1540700000	1151200000	1539800000	1288200000	1368000000	1265000000	1449200000	1276900000	1959300000	1714200000	1712600000	1520700000	1210800000	2113000000	12	12	12	82.8	82.8	82.8	15.908	0	251.81	62462000000	9	307
P53152	P53152	Ubiquitin-conjugating enzyme variant MMS2	MMS2	1462	453210000	504540000	573530000	426230000	504380000	425480000	553980000	425120000	563800000	579450000	698920000	536030000	508900000	650580000	547760000	591830000	12	12	12	79.6	79.6	79.6	15.544	0	252.08	19638000000	7	184
P39107	P39107	Mannan polymerase complexes subunit MNN9	MNN9	1065	0	0	0	0	0	0	0	0	0	0	0	0	0	0	0	0	2	2	2	5.6	5.6	5.6	45.954	0.0024752	2.0032	49982000	16	2
P53163	P53163	54S ribosomal protein L12, mitochondrial	MNP1	1464	281960000	305950000	314400000	335110000	413310000	339300000	447900000	373430000	300110000	288170000	335780000	252940000	510290000	428540000	210320000	312870000	8	8	8	62.4	62.4	62.4	20.65	0	56.268	6278900000	8	73
P47123	P47123	Nuclear import protein MOG1	MOG1	1357	38827000	37750000	0	47951000	0	0	0	0	0	0	0	0	0	0	0	0	4	4	4	39.4	39.4	39.4	24.307	0	43.007	233810000	12	14
P34909	P34909	General negative regulator of transcription subunit 4	MOT2	779	36601000	46155000	34488000	46334000	35557000	37369000	58706000	38334000	51783000	68994000	0	0	67351000	53239000	37460000	26251000	9	9	9	23.2	23.2	23.2	65.353	0	126.72	1370600000	25	71
P54785	P54785	Transcriptional activator/repressor MOT3	MOT3	1588	25320000	25405000	0	30735000	33279000	34439000	39902000	35984000	35460000	29723000	0	0	25886000	34898000	19912000	37005000	5	5	5	16.7	16.7	16.7	54.381	0	33.485	694220000	10	48
P53157	P53157	Mitochondrial pyruvate carrier 1	MPC1	1463	0	24290000	26121000	31133000	0	0	0	0	0	0	0	0	0	0	0	0	2	2	2	27.7	27.7	27.7	14.995	0	14.2	213530000	6	11
Q12404	Q12404	Protein disulfide-isomerase MPD1	MPD1	2048	31395000	39857000	33276000	34513000	37342000	34314000	34830000	35459000	33005000	27180000	45615000	44189000	45053000	32352000	46509000	61405000	11	11	11	36.2	36.2	36.2	36.408	0	32.38	1760400000	18	85
Q99316	Q99316	Protein disulfide isomerase MPD2	MPD2	2139	0	0	0	0	0	0	0	0	0	0	0	0	0	0	0	0	3	3	3	13.4	13.4	13.4	32.401	0	5.8559	194990000	16	11
P35728	P35728	Protein MPE1	MPE1	792	0	0	0	0	0	0	0	0	0	0	0	0	0	0	0	0	2	2	2	9.1	9.1	9.1	49.646	0	10.396	37900000	25	8
P40364	P40364	Mitochondrial peculiar membrane protein 1	MPM1	1190	127670000	106540000	126170000	104710000	108520000	126170000	107550000	94291000	172440000	181480000	104280000	138810000	193850000	215600000	87008000	121870000	15	15	15	85.3	85.3	85.3	28.47	0	221.01	6865100000	13	151
P47083	P47083	U3 small nucleolar RNA-associated protein MPP10	MPP10	1344	0	0	0	0	0	0	0	0	0	0	0	0	0	0	0	0	5	5	5	15.2	15.2	15.2	66.952	0	16.308	82770000	28	9
P53725	P53725	M-phase phosphoprotein 6 homolog	MPP6	1534	0	0	0	0	0	0	0	0	19909000	0	0	0	0	20079000	0	0	3	3	3	19.4	19.4	19.4	21.142	0	4.1258	187970000	8	9
P25588	P25588	Mediator of replication checkpoint protein 1	MRC1	520	0	0	0	0	0	0	0	0	0	0	0	0	0	0	0	0	4	4	4	5.2	5.2	5.2	124.32	0	8.9213	144800000	49	4
Q12117;P38079	Q12117;P38079	Protein MRH1;Protein YRO2	MRH1;YRO2	1989	0	0	0	0	0	0	0	0	0	0	0	0	0	0	0	0	2	2	2	9.4	9.4	9.4	36.19	0	4.0865	185180000	10	5
Q06489	Q06489	Methylthioribose-1-phosphate isomerase	MRI1	1859	41717000	41931000	41800000	44933000	28123000	30799000	28617000	35083000	33428000	40227000	0	33838000	0	39657000	29598000	21152000	6	6	6	19.5	19.5	19.5	45.02	0	37.826	965150000	25	57
P10662	P10662	37S ribosomal protein MRP1, mitochondrial	MRP1	256	36370000	39321000	37630000	44406000	39628000	32795000	45245000	40357000	41542000	36296000	0	34145000	32350000	42172000	45602000	25534000	9	9	9	34.6	34.6	34.6	36.728	0	47.846	1276500000	17	68
O75012	O75012	37S ribosomal protein MRP10, mitochondrial	MRP10	25	0	0	0	0	0	0	0	0	0	0	0	0	0	0	0	0	3	3	3	24.2	24.2	24.2	10.69	0	5.6286	564790000	4	11
P12686	P12686	37S ribosomal protein MRP13, mitochondrial	MRP13	281	48784000	33030000	47119000	56125000	52385000	50856000	47093000	54567000	33796000	38302000	0	39829000	51277000	55373000	29376000	27944000	10	10	10	42.8	42.8	42.8	38.988	0	61.862	1613100000	16	66
P28778	P28778	37S ribosomal protein MRP17, mitochondrial	MRP17	577	0	0	0	0	0	22932000	25490000	22176000	28998000	31058000	27182000	22870000	33945000	27138000	25732000	25970000	3	3	3	23.7	23.7	23.7	15.02	0	10.524	450510000	6	30
P10663	P10663	37S ribosomal protein MRP2, mitochondrial	MRP2	257	0	0	0	0	0	0	0	0	0	0	0	0	0	0	0	0	4	4	4	28.7	28.7	28.7	13.538	0	4.4413	384080000	7	19
P32387	P32387	54S ribosomal protein L41, mitochondrial	MRP20	634	74565000	132910000	75110000	111180000	140330000	151430000	166850000	137210000	105070000	104850000	155870000	169920000	113850000	99675000	147950000	190030000	11	11	11	54	54	54	30.566	0	64.901	3595400000	16	86
P38175	P38175	37S ribosomal protein MRP21, mitochondrial	MRP21	904	66032000	75151000	61746000	84442000	118070000	98364000	122540000	94593000	60169000	74805000	128680000	122690000	130820000	97212000	89872000	158560000	8	8	8	47.5	47.5	47.5	20.394	0	51.281	3172800000	10	66
P32902	P32902	37S ribosomal protein MRP4, mitochondrial	MRP4	724	43342000	53161000	44118000	49759000	53267000	58378000	61514000	53325000	56986000	54791000	55748000	55491000	64480000	66015000	43285000	60046000	13	13	13	46.2	46.2	46.2	44.151	0	101.41	2561700000	22	97
P32388	P32388	54S ribosomal protein MRP49, mitochondrial	MRP49	635	75746000	81754000	79013000	87363000	110780000	96815000	98310000	93043000	83373000	73383000	61739000	80946000	126860000	99139000	76315000	123930000	8	8	8	53.3	53.3	53.3	16.021	0	67.218	3155900000	7	95
Q02950	Q02950	37S ribosomal protein MRP51, mitochondrial	MRP51	1670	0	32323000	23882000	38504000	37753000	26854000	30745000	29590000	0	0	0	0	0	26228000	47858000	0	9	9	9	31.7	31.7	31.7	39.445	0	23.4	503950000	20	34
P35719	P35719	Uncharacterized protein MRP8	MRP8	790	287950000	240150000	258230000	329840000	295160000	297260000	242010000	249800000	310890000	346410000	293810000	252330000	239030000	393210000	310210000	368520000	25	25	25	87.2	87.2	87.2	25.097	0	323.31	22587000000	12	281
Q04599	Q04599	54S ribosomal protein L1, mitochondrial	MRPL1	1770	121800000	143280000	134890000	135740000	150290000	159470000	201970000	156340000	119740000	135950000	135220000	132300000	139570000	126720000	116780000	119430000	14	14	14	61.4	61.4	61.4	30.996	0	117.23	8287800000	18	168
P36520	P36520	54S ribosomal protein L10, mitochondrial	MRPL10	851	0	44662000	0	29207000	36941000	27139000	55219000	0	46802000	0	0	0	0	30504000	31195000	0	8	8	8	32	32	32	36.347	0	78.193	883730000	19	44
P36521	P36521	54S ribosomal protein L11, mitochondrial	MRPL11	852	62754000	64366000	59357000	77841000	84352000	72375000	88583000	72636000	53834000	44450000	0	37914000	41232000	54786000	68798000	68426000	9	9	9	41.4	41.4	41.4	28.515	0	120.67	2301100000	18	71
Q02204	Q02204	54S ribosomal protein L13, mitochondrial	MRPL13	1643	114770000	107090000	130430000	149250000	157740000	144260000	172030000	171930000	82358000	72200000	99801000	49484000	97921000	111840000	58585000	77386000	17	17	17	61.7	61.7	61.7	30.271	0	145.46	5143600000	12	138
P36523	P36523	54S ribosomal protein L15, mitochondrial	MRPL15	853	44199000	37232000	43576000	48178000	54045000	49055000	55418000	52547000	51532000	43165000	45004000	40215000	47362000	52759000	45460000	39299000	5	5	5	25.3	25.3	25.3	28.167	0	78.67	1210200000	16	49
P38064	P38064	54S ribosomal protein L16, mitochondrial	MRPL16	880	0	0	0	0	0	0	0	40134000	72492000	54338000	0	30948000	59533000	65571000	0	34288000	4	4	4	22.4	22.4	22.4	26.518	0	11.682	522000000	14	22
P36528	P36528	54S ribosomal protein L17, mitochondrial	MRPL17	857	24149000	24378000	23957000	23129000	28629000	28214000	28844000	25399000	22370000	25524000	0	0	0	30620000	18466000	0	7	7	7	38.1	38.1	38.1	32.212	0	74.756	722620000	19	47
P53875	P53875	54S ribosomal protein L19, mitochondrial	MRPL19	1552	144420000	150390000	153710000	165080000	193450000	172560000	211400000	197520000	90340000	99079000	139290000	182710000	174560000	104560000	147860000	193400000	10	10	10	75.3	75.3	75.3	16.67	0	55.145	4402200000	9	79
P22354	P22354	54S ribosomal protein L20, mitochondrial	MRPL20	444	55743000	76842000	59378000	80646000	104740000	90888000	120720000	120220000	56981000	57931000	159850000	126250000	65418000	75020000	121430000	94519000	14	14	14	63.6	63.6	63.6	22.392	0	67.223	2824300000	10	78
P53881	P53881	54S ribosomal protein L22, mitochondrial	MRPL22	1553	0	0	0	0	0	0	0	0	0	0	0	0	0	0	0	0	4	4	4	14.9	14.9	14.9	34.897	0	24.506	262660000	20	11
Q12487	Q12487	54S ribosomal protein L23, mitochondrial	MRPL23	2071	34728000	54743000	28398000	46011000	50201000	51901000	80377000	40663000	35397000	32634000	45219000	46851000	40370000	55503000	33415000	64636000	7	7	7	47.9	47.9	47.9	18.463	0	37.17	1378500000	10	54
P36525	P36525	54S ribosomal protein L24, mitochondrial	MRPL24	854	0	0	0	0	0	0	0	0	0	0	0	0	0	0	0	0	3	3	3	18.2	18.2	18.2	30.049	0	23.393	54822000	14	4
P23369	P23369	54S ribosomal protein L25, mitochondrial	MRPL25	463	0	60459000	0	0	53183000	41227000	67484000	0	0	0	0	0	40120000	38545000	57788000	0	4	4	4	31.2	31.2	31.2	18.587	0	14.84	640510000	6	29
P36526	P36526	54S ribosomal protein L27, mitochondrial	MRPL27	855	0	36912000	25605000	26281000	44173000	46452000	43728000	42803000	23492000	23009000	0	45177000	33313000	0	31290000	58494000	7	7	7	50.7	50.7	50.7	16.492	0	29.786	920730000	9	46
P36527	P36527	54S ribosomal protein L28, mitochondrial	MRPL28	856	50273000	60521000	58281000	56611000	78324000	75068000	96645000	78297000	0	0	0	60025000	0	56842000	46819000	55745000	7	7	7	46.3	46.3	46.3	17.342	0	33.701	1489200000	9	45
P36516	P36516	54S ribosomal protein L3, mitochondrial	MRPL3	848	34527000	48635000	44973000	59074000	41803000	42379000	31792000	46717000	0	0	0	51788000	33303000	33799000	48816000	0	14	14	14	47.9	47.9	47.9	43.999	0	35.321	1213500000	27	63
P14063	P14063	54S ribosomal protein L31, mitochondrial	MRPL31	300	0	41596000	0	0	0	0	41929000	0	0	0	0	0	0	0	0	0	3	3	3	23.7	23.7	23.7	15.52	0	5.7243	205070000	5	10
P25348	P25348	54S ribosomal protein L32, mitochondrial	MRPL32	499	0	0	56421000	38376000	58924000	54376000	0	45834000	25146000	0	0	0	0	12884000	24411000	0	2	2	2	12	12	12	21.437	0	7.0479	680680000	8	19
P20084	P20084	54S ribosomal protein L33, mitochondrial	MRPL33	394	140220000	151160000	142130000	173700000	220060000	197370000	225110000	202520000	95595000	133940000	180860000	217830000	167080000	120540000	209210000	165770000	10	10	10	61.6	61.6	61.6	9.5311	0	37.27	4408700000	4	92
Q06678	Q06678	54S ribosomal protein L35, mitochondrial	MRPL35	1876	20661000	24848000	19453000	25496000	23640000	26702000	24973000	26760000	25683000	23068000	0	17199000	0	34886000	25268000	24176000	11	11	11	34.9	34.9	34.9	42.825	0	65.313	749180000	21	40
P36531	P36531	54S ribosomal protein L36, mitochondrial	MRPL36	858	88139000	98152000	89265000	92513000	127480000	114970000	153920000	123290000	96341000	74700000	105760000	79516000	136290000	120360000	71713000	88792000	7	7	7	54.2	54.2	54.2	20.09	0	157.62	4397400000	7	102
P36532	P36532	54S ribosomal protein L37, mitochondrial	MRPL37	859	78530000	93419000	77547000	90790000	123370000	108180000	154270000	127920000	83950000	119120000	94258000	93716000	167240000	144090000	72859000	177320000	5	5	5	63.8	63.8	63.8	11.949	0	115.54	2913900000	4	52
P35996	P35996	54S ribosomal protein L38, mitochondrial;54S ribosomal protein L34, mitochondrial	MRPL38	796	95838000	114080000	94742000	110050000	178420000	146960000	160070000	143880000	0	75109000	0	169220000	0	91521000	167460000	0	7	7	7	51.4	51.4	51.4	14.904	0	48.931	1966200000	9	45
P36533	P36533	54S ribosomal protein L39, mitochondrial	MRPL39	860	0	102320000	0	0	0	0	0	0	61824000	68101000	0	76160000	96343000	83222000	94119000	0	3	3	3	44.3	44.3	44.3	7.9725	0	4.5418	1276600000	2	22
P36517	P36517	54S ribosomal protein L4, mitochondrial	MRPL4	849	0	0	0	41202000	0	0	33141000	33868000	0	0	0	0	0	0	0	0	6	6	6	26	26	26	36.964	0	45.267	382110000	17	24
P36534	P36534	54S ribosomal protein L40, mitochondrial	MRPL40	861	124700000	148990000	116390000	144690000	169420000	175400000	205790000	181470000	116070000	103250000	165450000	173360000	139250000	118950000	165070000	236330000	15	15	15	57.9	57.9	57.9	33.751	0	147.38	7423300000	15	169
P19956	P19956	54S ribosomal protein L44, mitochondrial	MRPL44	391	79125000	83006000	64719000	76833000	108570000	101110000	118080000	108700000	65621000	62353000	62411000	81732000	110840000	78432000	92630000	107350000	3	3	3	48	48	48	11.476	0	89.905	1893700000	3	43
P40858	P40858	54S ribosomal protein L49, mitochondrial	MRPL49	1235	48529000	67830000	55574000	62056000	87969000	78700000	101690000	85542000	60508000	76967000	65816000	72447000	90920000	76614000	83790000	71188000	8	8	8	49.7	49.7	49.7	18.387	0	110.27	2003200000	10	58
P53724	P53724	54S ribosomal protein L50, mitochondrial	MRPL50	1533	104170000	164420000	118780000	160260000	218620000	187090000	213670000	173950000	154380000	163770000	0	124890000	202080000	180850000	120420000	0	7	7	7	56.1	56.1	56.1	16.283	0	41.184	3025300000	9	70
Q06090	Q06090	54S ribosomal protein L51, mitochondrial	MRPL51	1830	0	40536000	38920000	44917000	69164000	67411000	0	53380000	32052000	35617000	98579000	61514000	45366000	41963000	64933000	98001000	10	10	10	62.9	62.9	62.9	16.123	0	30.743	1293000000	9	60
P32904	P32904	54S ribosomal protein L6, mitochondrial	MRPL6	725	55225000	67069000	62376000	65924000	74560000	77911000	93032000	69264000	60775000	64380000	44355000	68593000	78238000	59477000	75493000	57106000	13	13	13	75.7	75.7	75.7	23.889	0	78.351	3215600000	14	134
P36519	P36519	54S ribosomal protein L7, mitochondrial	MRPL7	850	0	28830000	0	0	21646000	20715000	28388000	13465000	18663000	0	0	0	0	22875000	19062000	0	6	6	6	33.6	33.6	33.6	33.099	0	28.489	398450000	18	26
P22353	P22353	54S ribosomal protein L8, mitochondrial	MRPL8	443	53870000	54218000	55657000	69138000	62676000	73072000	80598000	87305000	47123000	42802000	44866000	54530000	64521000	64257000	45862000	58886000	9	9	9	57.1	57.1	57.1	26.945	0	73.066	2658500000	11	87
P31334	P31334	54S ribosomal protein L9, mitochondrial	MRPL9	597	0	17214000	0	17978000	0	0	23507000	15783000	0	0	0	0	0	0	0	0	8	8	8	29	29	29	29.79	0	22.901	402800000	15	28
P53732	P53732	37S ribosomal protein S12, mitochondrial	MRPS12	1536	69758000	120410000	79878000	124640000	153810000	137980000	152650000	119550000	89509000	92272000	199080000	128760000	186540000	123810000	129350000	198480000	7	7	7	39.9	39.9	39.9	16.916	0	64.067	4406800000	6	75
Q02608	Q02608	37S ribosomal protein S16, mitochondrial	MRPS16	1650	67716000	82810000	68124000	63447000	117530000	85246000	114070000	101720000	49039000	54533000	0	21973000	82851000	81543000	43765000	48520000	8	8	8	60.3	60.3	60.3	13.639	0	51.102	2556700000	5	76
Q03246	Q03246	37S ribosomal protein S17, mitochondrial	MRPS17	1690	21755000	30665000	0	33906000	33784000	35517000	36604000	32917000	19838000	0	0	0	0	27762000	36424000	0	8	8	8	40.5	40.5	40.5	27.635	0	41.649	851680000	10	47
P42847	P42847	37S ribosomal protein S18, mitochondrial	MRPS18	1268	31366000	40209000	26988000	38384000	40776000	39153000	48213000	38191000	0	0	0	0	0	0	0	0	7	7	7	41.9	41.9	41.9	24.563	0	116.22	988700000	12	41
P21771	P21771	37S ribosomal protein S28, mitochondrial	MRPS28	423	0	41048000	0	29018000	38037000	41377000	44839000	29413000	0	0	0	0	0	43020000	32725000	0	8	8	8	35.7	35.7	35.7	33.057	0	28.557	732290000	15	30
P53292	P53292	37S ribosomal protein S35, mitochondrial	MRPS35	1496	68571000	119990000	72954000	90125000	121430000	121340000	145820000	111680000	87841000	60472000	121900000	117950000	95064000	79084000	126190000	128810000	16	16	16	55.4	55.4	55.4	39.575	0	98.471	4459200000	18	135
P33759	P33759	37S ribosomal protein S5, mitochondrial	MRPS5	763	53367000	75610000	53903000	64738000	77377000	83357000	112510000	81560000	37440000	40252000	0	69066000	46414000	39299000	58437000	57091000	11	11	11	41.7	41.7	41.7	34.883	0	29.736	1849000000	19	59
Q03799	Q03799	37S ribosomal protein S8, mitochondrial	MRPS8	1723	106600000	91409000	109450000	96234000	119200000	117610000	114440000	124280000	60215000	68974000	124610000	125900000	98854000	88549000	114970000	142010000	9	9	9	68.4	68.4	68.4	17.47	0	64.4	3286400000	11	74
P38120	P38120	37S ribosomal protein S9, mitochondrial	MRPS9	894	23453000	40199000	23086000	32894000	38611000	48216000	58645000	34364000	40737000	24166000	33078000	28855000	29792000	33055000	39452000	38394000	11	11	11	51.1	51.1	51.1	31.925	0	85.174	1224000000	14	55
P33201	P33201	Ribosome assembly factor MRT4	MRT4	733	39822000	51769000	31060000	49853000	40835000	43020000	47620000	57413000	48873000	44264000	0	34217000	0	31146000	31475000	0	12	12	12	59.7	59.7	59.7	27.058	0	39.908	1385100000	12	56
Q03104	Q03104	Meiotic sister chromatid recombination protein 1	MSC1	1681	364040000	274430000	360980000	313020000	249690000	236740000	161160000	170240000	179290000	370230000	117310000	350440000	404620000	519830000	202910000	247040000	40	40	40	60	60	60	59.588	0	323.31	21976000000	22	390
Q05812	Q05812	Meiotic sister-chromatid recombination protein 3	MSC3	1812	73450000	100630000	67626000	89704000	89508000	80078000	97894000	76763000	115410000	93059000	242060000	154490000	103100000	101910000	158660000	197470000	18	18	18	33.7	33.7	33.7	80.529	0	116.11	4672600000	32	126
Q08818	Q08818	Meiotic sister-chromatid recombination protein 6, mitochondrial	MSC6	1945	0	0	0	0	0	0	0	0	0	0	0	0	0	0	0	0	4	4	4	8.2	8.2	8.2	79.946	0	6.1624	36702000	41	3
P33748	P33748	Zinc finger protein MSN2	MSN2	760	0	0	0	0	0	0	0	0	0	0	0	0	0	0	0	0	2	2	2	3.3	3.3	3.3	77.86	0	3.2728	115700000	17	7
P53604-2	P53604-2	Protein MSO1	MSO1	1524	49524000	69632000	56149000	65488000	80187000	67624000	79106000	68599000	55904000	60918000	110340000	70550000	64963000	64186000	89659000	59182000	7	7	1	52.6	52.6	7.7	23.219	0	55.247	1501800000	11	73
P15424	P15424	ATP-dependent RNA helicase MSS116, mitochondrial	MSS116	323	0	25202000	0	19135000	0	0	0	0	0	0	0	0	0	0	0	0	8	8	8	17.3	17.3	17.3	76.268	0	13.225	154800000	37	9
P32335	P32335	Protein MSS51, mitochondrial	MSS51	622	26758000	17849000	24246000	33410000	24047000	23929000	0	26736000	0	0	0	0	0	18469000	15460000	0	10	10	10	27.5	27.5	27.5	50.88	0	32.423	771620000	26	39
P04803	P04803	Tryptophan--tRNA ligase, mitochondrial	MSW1	101	36331000	31616000	31286000	32097000	27300000	31575000	37601000	33875000	30378000	0	49086000	47598000	0	39067000	31761000	0	7	7	7	29.6	29.6	29.6	43.015	0	33.239	869890000	19	40
P47018	P47018	Maintenance of telomere capping protein 1	MTC1	1330	78391000	72271000	75264000	75433000	58081000	59997000	63410000	67156000	111160000	106050000	89809000	79248000	88087000	101810000	92123000	96067000	19	19	19	53.3	53.3	53.3	53.477	0	136.31	5343700000	31	187
P53077	P53077	Maintenance of telomere capping protein 3, mitochondrial	MTC3	1450	0	0	0	0	0	0	0	0	0	0	0	0	0	0	0	0	2	2	2	18.7	18.7	18.7	14.488	0.0015275	2.4185	48340000	5	4
Q02046	Q02046	Methylenetetrahydrofolate dehydrogenase [NAD(+)]	MTD1	1639	0	0	0	0	0	0	0	0	0	40738000	0	30023000	35412000	39946000	32759000	0	5	5	5	22.2	22.2	22.2	36.239	0	26.725	352940000	15	18
P42939	P42939	Multivesicular body sorting factor 12	MVB12	1271	0	0	0	0	0	0	0	0	0	0	0	0	0	0	0	0	3	3	3	26.7	26.7	26.7	11.968	0	3.2359	267500000	7	13
P32377	P32377	Diphosphomevalonate decarboxylase	MVD1	630	77613000	76698000	64526000	76110000	46976000	50894000	45695000	52669000	76322000	71499000	38364000	64438000	47493000	54771000	67537000	56757000	13	13	13	50	50	50	44.115	0	195.28	3739100000	19	126
P40029	P40029	Peptide methionine sulfoxide reductase	MXR1	1127	71599000	88338000	89210000	90877000	73620000	52520000	52487000	66400000	49579000	78401000	108120000	99772000	79359000	52708000	61163000	106650000	12	12	12	74.5	74.5	74.5	21.141	0	76.9	2608400000	11	102
P25566	P25566	Peptide methionine sulfoxide reductase 2	MXR2	515	191700000	76185000	210400000	80383000	94417000	71288000	93163000	69150000	73292000	81912000	182130000	99224000	122380000	92825000	97164000	142940000	9	9	9	59.5	59.5	59.5	19.279	0	94.985	3490400000	11	96
P36006	P36006	Myosin-3	MYO3	798	0	0	0	0	0	0	0	0	0	0	0	0	0	0	0	0	2	2	2	3.5	3.5	3.5	142.45	0	4.7243	60455000	57	2
Q03429	Q03429	Mitochondrial zinc maintenance protein 1, mitochondrial	MZM1	1697	0	45024000	47477000	58295000	66394000	63459000	54006000	60216000	41422000	0	76129000	44058000	71201000	84596000	36647000	42080000	6	6	6	45.5	45.5	45.5	13.927	0	88.322	1346500000	6	41
P38996	P38996	Nuclear polyadenylated RNA-binding protein 3	NAB3	1049	44186000	46936000	40985000	39322000	30116000	30014000	37702000	42523000	65514000	55853000	0	56892000	36936000	46256000	65758000	26770000	13	13	13	23.7	23.7	23.7	90.438	0	72.647	1251200000	24	52
P27929	P27929	37S ribosomal protein NAM9, mitochondrial	NAM9	558	0	29557000	0	28530000	26664000	24419000	30541000	0	0	0	0	0	0	0	23002000	0	10	10	10	20.4	20.4	20.4	56.355	0	24.587	499680000	30	32
P25293	P25293	Nucleosome assembly protein	NAP1	491	153100000	75543000	137000000	165900000	104570000	90375000	51462000	124460000	65681000	58124000	0	66544000	73463000	101540000	57876000	0	10	10	10	48.4	48.4	48.4	47.884	0	198.91	2687800000	18	62
P40555	P40555	Probable 26S proteasome regulatory subunit p27	NAS2	1223	0	0	0	0	0	0	0	0	29708000	29146000	0	50662000	27998000	29568000	35866000	0	7	7	7	37.7	37.7	37.7	24.846	0	32.461	334820000	12	18
P50086	P50086	Probable 26S proteasome regulatory subunit p28	NAS6	1414	54360000	33426000	67589000	52528000	39386000	33044000	35767000	50905000	39853000	42177000	0	56961000	32368000	37091000	53020000	34265000	11	11	11	46.9	46.9	46.9	25.616	0	48.962	2136100000	13	90
P12945	P12945	N-terminal acetyltransferase A complex subunit NAT1	NAT1	286	0	0	0	0	0	0	0	0	0	0	0	0	0	0	0	0	5	5	5	6.9	6.9	6.9	98.904	0	5.9865	847040000	45	10
Q08689	Q08689	N-terminal acetyltransferase A complex subunit NAT5	NAT5	1940	69702000	67478000	86000000	80690000	85446000	83900000	110900000	96801000	104040000	89764000	67328000	48622000	116090000	99630000	74404000	59731000	9	9	9	66.5	66.5	66.5	19.726	0	114.1	3168800000	8	91
Q08229	Q08229	Protein NBA1	NBA1	1922	44014000	68907000	45043000	57894000	48717000	44799000	56837000	48209000	40463000	42523000	0	43698000	0	37186000	23439000	0	11	11	11	40.9	40.9	40.9	55.923	0	129.03	1540400000	28	59
Q12163	Q12163	NAP1-binding protein 2	NBP2	2000	21084000	29105000	22752000	21972000	0	0	29240000	0	29081000	25752000	0	0	0	0	26776000	0	5	5	5	30.9	30.9	30.9	26.57	0	23.759	512560000	9	25
Q12207	Q12207	Non-classical export protein 2	NCE102	2010	0	0	0	0	0	0	0	0	0	0	0	0	0	0	0	0	2	2	2	7.5	7.5	7.5	18.967	0	5.4573	265920000	7	11
P53615	P53615	Carbonic anhydrase	NCE103	1525	114910000	50674000	244590000	161830000	36462000	23697000	112150000	114920000	72929000	42652000	0	0	35506000	45622000	46229000	49942000	6	6	6	48.4	48.4	48.4	24.859	0	142.1	2960900000	11	64
P38205	P38205	Multisite-specific tRNA:(cytosine-C(5))-methyltransferase	NCL1	911	0	21932000	0	17339000	0	0	0	0	35244000	0	0	0	0	21957000	0	0	13	13	13	28.8	28.8	28.8	77.878	0	43.128	330070000	41	14
P16603	P16603	NADPH--cytochrome P450 reductase	NCP1	348	0	0	0	0	0	0	0	0	0	0	0	0	0	0	0	0	5	5	5	15.1	15.1	15.1	76.771	0	44.535	89140000	33	6
P32500	P32500	Nucleoporin NDC1	NDC1	663	627720000	0	190550000	0	0	0	0	0	0	0	1593300000	0	0	0	0	1518200000	2	2	2	3.4	3.4	3.4	74.133	0.0043732	1.7379	2684700000	28	15
P40215;Q07500	P40215	External NADH-ubiquinone oxidoreductase 1, mitochondrial	NDE1	1173	82248000	19379000	71055000	86271000	64669000	59704000	12031000	90091000	0	0	0	0	0	4076900	10210000	0	20	20	20	44.8	44.8	44.8	62.773	0	72.638	2573200000	32	97
P32340	P32340	Rotenone-insensitive NADH-ubiquinone oxidoreductase, mitochondrial	NDI1	623	187650000	210730000	153070000	249620000	260290000	244290000	129930000	222560000	150460000	101370000	36062000	129740000	163370000	201810000	128150000	123670000	26	26	26	66.5	66.5	66.5	57.249	0	269.29	11144000000	25	252
P47035	P47035	Nucleolar protein NET1	NET1	1334	15116000	34238000	25405000	28390000	0	0	19853000	7068500	58354000	62094000	41498000	27972000	43114000	49858000	67616000	33359000	25	25	25	27.9	27.9	27.9	128.53	0	120.74	1508800000	63	84
P25374	P25374	Cysteine desulfurase, mitochondrial	NFS1	505	51366000	53553000	52535000	43136000	32644000	34457000	0	35233000	41079000	43412000	0	62571000	0	46485000	58479000	0	11	11	11	33.2	33.2	33.2	54.466	0	41.063	1266900000	25	51
P32860	P32860	NifU-like protein, mitochondrial	NFU1	715	269680000	382520000	365610000	402410000	376820000	343490000	336150000	381940000	573920000	468110000	585270000	523120000	663310000	638930000	657820000	700250000	13	13	13	68.8	68.8	68.8	29.174	0	84.601	5936200000	16	99
P32831;P32831-2	P32831;P32831-2	Negative growth regulatory protein NGR1	NGR1	710	0	0	0	22284000	0	26896000	21807000	0	28047000	37514000	0	46416000	37042000	0	36503000	32844000	7	7	7	14.9	14.9	14.9	75.023	0	42.075	426520000	19	29
Q03435	Q03435	Non-histone protein 10	NHP10	1700	0	0	0	0	0	0	0	0	0	0	0	0	0	0	0	0	3	3	3	15.3	15.3	15.3	23.857	0	6.5103	127670000	11	13
P32495	P32495	H/ACA ribonucleoprotein complex subunit 2	NHP2	660	274920000	386840000	283340000	336620000	467550000	476230000	634790000	512090000	306820000	183110000	333400000	427700000	169070000	215590000	496160000	417880000	10	10	10	62.2	62.2	62.2	17.122	0	106.9	14330000000	5	145
P11632	P11632	Non-histone chromosomal protein 6A	NHP6A	268	527200000	807730000	537210000	690670000	1632300000	1391400000	1350500000	1555000000	450130000	473430000	1348200000	1048100000	1055700000	793120000	1212000000	2774300000	11	11	11	65.6	65.6	65.6	10.802	0	103.88	48436000000	4	230
P11633	P11633	Non-histone chromosomal protein 6B	NHP6B	269	374830000	500170000	346310000	477350000	916980000	836330000	797660000	745050000	331880000	446830000	491840000	904620000	901990000	560720000	771580000	1177400000	10	10	10	60.6	60.6	60.6	11.476	0	109.41	14732000000	4	135
P53081	P53081	NGG1-interacting factor 3	NIF3	1452	92959000	92671000	97518000	85685000	61278000	66048000	74068000	70072000	111460000	104480000	81056000	103940000	65130000	84645000	78306000	89414000	12	12	12	58.7	58.7	58.7	31.888	0	139.13	3508200000	16	138
Q08962	Q08962	60S ribosome subunit biogenesis protein NIP7	NIP7	1957	75714000	92863000	81036000	96578000	94488000	92109000	138530000	111130000	73977000	64298000	69963000	61759000	95337000	83072000	68829000	85978000	8	8	8	55.8	55.8	55.8	20.38	0	42.959	2804700000	13	82
P49954	P49954	Probable hydrolase NIT3	NIT3	1410	97525000	102680000	110430000	88623000	73421000	78345000	95163000	90424000	161500000	98236000	141590000	89359000	85871000	91188000	82738000	75374000	19	19	19	73.2	73.2	73.2	32.549	0	184.18	5231600000	17	142
P47149	P47149	Kinetochore-associated protein NNF1	NNF1	1367	0	0	0	0	0	0	0	0	0	0	0	0	0	0	0	0	2	2	2	11.4	11.4	11.4	23.639	0.0024522	1.8735	20172000	13	0
Q05874	Q05874	Protein N-methyltransferase NNT1	NNT1	1815	28549000	31271000	31004000	39392000	40821000	33526000	47529000	40270000	57207000	39780000	0	27083000	44486000	63581000	23975000	0	8	8	8	60.9	60.9	60.9	29.632	0	73.346	1032700000	10	52
Q08444	Q08444	20S-pre-rRNA D-site endonuclease NOB1	NOB1	1930	0	8391100	0	0	0	0	10130000	0	0	0	0	0	0	0	0	0	2	2	2	10	10	10	51.741	0	4.274	27806000	20	4
P53742	P53742	Nucleolar GTP-binding protein 2	NOG2	1540	0	0	0	0	0	0	0	0	0	0	0	0	0	0	0	0	4	4	4	9.7	9.7	9.7	55.488	0	5.8127	92037000	32	4
P15646	P15646	rRNA 2-O-methyltransferase fibrillarin	NOP1	329	197570000	271320000	203460000	225610000	257290000	264410000	347390000	275350000	335450000	261430000	330120000	240200000	267490000	255470000	225200000	237590000	19	19	19	65.1	65.1	65.1	34.465	0	156.49	19415000000	16	422
Q6Q547	Q6Q547	H/ACA ribonucleoprotein complex subunit 3	NOP10	2122	46826000	70839000	48062000	92041000	132870000	112740000	125500000	123130000	127330000	102500000	562980000	363660000	152640000	128600000	358250000	600020000	7	7	7	77.6	77.6	77.6	6.6356	0	20.664	4097900000	3	107
Q08208	Q08208	Nucleolar protein 12	NOP12	1919	0	0	0	0	0	0	0	0	0	0	0	0	0	0	0	0	4	4	4	12.4	12.4	12.4	51.941	0	23.285	92026000	27	5
P53883	P53883	Nucleolar protein 13	NOP13	1554	0	27875000	0	15618000	15168000	20953000	27440000	0	0	0	0	0	0	15349000	0	0	9	9	9	29.3	29.3	29.3	45.609	0	35.301	339810000	24	22
P40007	P40007	Nucleolar protein 16	NOP16	1115	45363000	134660000	47696000	138260000	89922000	98404000	182750000	109500000	50736000	0	0	49732000	25602000	0	57042000	0	12	12	12	43.7	43.7	43.7	26.901	0	47.374	2762700000	7	73
P53317	P53317	Nucleolar protein 19	NOP19	1507	0	0	0	0	0	0	0	0	0	0	0	0	0	0	0	0	2	2	2	13.3	13.3	13.3	22.32	0	4.589	21187000	8	2
P40991	P40991	25S rRNA (cytosine(2870)-C(5))-methyltransferase	NOP2	1240	0	0	0	0	0	0	0	0	0	0	0	0	0	0	0	0	5	5	5	11	11	11	69.811	0	9.4819	71971000	27	4
Q12460	Q12460	Nucleolar protein 56	NOP56	2063	37701000	21076000	18385000	16058000	12638000	13298000	7483500	23110000	21246000	0	0	0	0	0	0	0	11	11	11	33.3	33.3	33.3	56.863	0	34.667	633800000	28	44
Q07623	Q07623	Nucleolar protein 6	NOP6	1895	177820000	177570000	181540000	194960000	211790000	207820000	288010000	220310000	164330000	48911000	293750000	239520000	61554000	62352000	144780000	206140000	7	7	7	33.3	33.3	33.3	25.216	0	110.12	4765300000	12	97
P47122	P47122	GPN-loop GTPase 1	NPA3	1356	0	0	0	0	0	0	0	0	0	0	0	0	0	0	0	0	2	2	2	7.5	7.5	7.5	43.194	0	6.7215	63013000	16	4
Q12408	Q12408	Phosphatidylglycerol/phosphatidylinositol transfer protein	NPC2	2050	54192000	59992000	65143000	50330000	92583000	79163000	56518000	85299000	65437000	94205000	53410000	65157000	166750000	132990000	62158000	77876000	7	7	7	48	48	48	19.063	0	171.12	2951900000	6	87
Q01560	Q01560	Nucleolar protein 3	NPL3	1631	470230000	445020000	333230000	550420000	446250000	360060000	499960000	488570000	511160000	574050000	882410000	334480000	569240000	428340000	177270000	672820000	14	14	14	33.6	33.6	33.6	45.407	0	124.75	19922000000	23	227
P32832	P32832	Chromatin structure-remodeling complex subunit RSC7	NPL6	711	86552000	67533000	71556000	108420000	60172000	65928000	87281000	50569000	67428000	72054000	0	0	60611000	79768000	157920000	0	9	9	9	28.5	28.5	28.5	49.65	0	46.932	1535800000	27	40
P22211	P22211	Nitrogen permease reactivator protein	NPR1	439	0	0	0	0	0	0	0	0	0	0	0	0	0	0	0	0	2	2	2	4.7	4.7	4.7	85.989	0.0015075	2.2298	175900000	32	4
P39683	P39683	Nicotinate phosphoribosyltransferase	NPT1	1078	24211000	18402000	23696000	29437000	19309000	17607000	13485000	19663000	20342000	20039000	0	20612000	0	0	18276000	0	10	10	10	30.1	30.1	30.1	49.018	0	43.049	610710000	33	44
P53228	P53228	Transaldolase NQM1	NQM1	1483	65770000	51731000	80719000	85921000	30998000	28432000	0	32307000	27638000	61230000	0	64256000	46101000	50662000	63822000	30247000	13	12	12	48	45.6	45.6	37.253	0	45.256	1716900000	16	69
P53617	P53617	Protein NRD1	NRD1	1526	21194000	0	22827000	21777000	0	0	0	22909000	0	0	0	0	0	0	0	0	5	5	5	16	16	16	63.858	0	14.736	268550000	26	18
Q03125	Q03125	Transcriptional regulator NRG1	NRG1	1682	0	0	0	0	0	0	0	0	0	0	0	0	0	0	0	0	2	2	2	12.6	12.6	12.6	26.742	0.0024765	2.0238	28430000	9	1
P40078	P40078	Ribosome biogenesis protein NSA2	NSA2	1148	0	36498000	0	23020000	0	19583000	28643000	0	0	0	0	0	0	0	0	0	3	3	3	19.2	19.2	19.2	29.722	0	9.2236	245400000	12	13
P14907	P14907	Nucleoporin NSP1	NSP1	315	161480000	164180000	155740000	178340000	129080000	139390000	162230000	150260000	133230000	115590000	0	165320000	114260000	127450000	208540000	92125000	33	33	33	57.8	57.8	57.8	86.515	0	323.31	14752000000	40	323
P27476	P27476	Nuclear localization sequence-binding protein	NSR1	548	311140000	320410000	328210000	271600000	262680000	276880000	441110000	333240000	326180000	254210000	240010000	507620000	183290000	259210000	502540000	263730000	21	21	21	44.7	44.7	44.7	44.535	0	207.59	12734000000	20	211
P38302	P38302	Pre-mRNA-splicing factor NTC20	NTC20	938	0	0	0	0	0	0	0	0	0	0	0	0	0	0	0	0	4	4	4	39.3	39.3	39.3	15.97	0	5.5329	103610000	5	12
P33331	P33331	Nuclear transport factor 2	NTF2	749	1188400000	2132100000	1293200000	2198500000	1171800000	1111300000	1439100000	1215800000	1130000000	1102000000	702150000	648120000	1185200000	1261000000	817480000	740280000	9	9	9	73.6	73.6	73.6	14.453	0	259.68	40284000000	5	187
P32356	P32356	Neutral trehalase	NTH1	627	18616000	0	21700000	0	0	0	0	0	0	0	0	0	0	0	0	0	5	5	4	10.7	10.7	9.5	85.878	0	29	123480000	46	8
P08466	P08466	Mitochondrial nuclease	NUC1	193	72045000	64492000	87020000	76119000	67110000	67264000	88629000	78563000	56001000	47847000	30343000	52097000	62078000	68201000	52243000	57414000	15	15	15	59	59	59	37.209	0	63.212	2953300000	18	87
P40010	P40010	Nuclear GTP-binding protein NUG1	NUG1	1117	17735000	122300000	11501000	47950000	12189000	14986000	23118000	15467000	26587000	7922600	0	9486500	10868000	18133000	17651000	0	19	19	19	46.9	46.9	46.9	57.708	0	90.063	1266300000	26	74
P20676	P20676	Nucleoporin NUP1	NUP1	408	23035000	27272000	23129000	29723000	30605000	30730000	37752000	30392000	17599000	20483000	0	0	34508000	22812000	22675000	0	12	12	12	20.7	20.7	20.7	113.58	0	63.026	753820000	50	44
Q02629	Q02629	Nucleoporin NUP100/NSP100	NUP100	1651	23089000	23745000	23870000	34586000	27749000	26547000	29636000	27489000	29838000	30818000	0	31394000	33439000	28718000	37523000	57944000	8	8	8	12.1	12.1	12.1	99.987	0	45.498	924110000	23	54
Q02630	Q02630	Nucleoporin NUP116/NSP116	NUP116	1652	22467000	36260000	0	0	0	0	0	37088000	0	0	0	0	0	0	0	0	6	6	6	7.5	7.5	7.5	116.23	0	17.274	314740000	30	15
P49687	P49687	Nucleoporin NUP145;Nucleoporin NUP145N;Nucleoporin NUP145C	NUP145	1407	0	0	5432300	0	0	6241300	0	7669500	0	0	0	0	0	0	0	0	4	4	4	3.9	3.9	3.9	145.66	0	5.4585	95082000	58	17
P32499	P32499	Nucleoporin NUP2	NUP2	662	82984000	93343000	85152000	101790000	83280000	80039000	99790000	91461000	146460000	103120000	172620000	157580000	100260000	105740000	114770000	139640000	34	34	34	74.6	74.6	74.6	77.88	0	323.31	12549000000	44	349
P49686	P49686	Nucleoporin NUP42	NUP42	1406	0	0	0	0	0	0	12481000	0	0	0	0	0	21186000	20163000	0	0	2	2	2	10.2	10.2	10.2	42.778	0	25.063	152980000	11	15
Q03790	Q03790	Nucleoporin NUP53	NUP53	1721	0	0	0	0	0	0	0	0	0	0	0	0	0	0	0	0	4	4	4	17.3	17.3	17.3	52.618	0	19.878	244900000	20	9
P48837	P48837	Nucleoporin NUP57	NUP57	1395	46361000	31521000	46250000	45599000	41415000	40283000	41108000	48707000	14987000	23271000	0	0	17243000	0	28305000	0	9	9	9	20.9	20.9	20.9	57.498	0	39.816	921710000	23	47
P39705	P39705	Nucleoporin NUP60	NUP60	1079	36403000	50703000	38416000	45017000	46603000	51102000	62481000	66332000	47347000	35780000	82558000	107470000	53812000	53082000	85444000	98813000	23	23	23	58.1	58.1	58.1	59.039	0	246.09	3667200000	30	154
Q06213	Q06213	Mediator of RNA polymerase II transcription subunit 10	NUT2	1843	21651000	0	0	0	36201000	35334000	38034000	36425000	0	0	0	0	0	34337000	0	0	2	2	2	21	21	21	17.908	0	27.201	449410000	8	20
Q12255	Q12255	Vacuolar v-SNARE NYV1	NYV1	2020	13736000	20785000	0	0	0	29122000	0	0	0	0	0	0	0	26652000	0	0	3	3	3	30	30	30	28.964	0	120.18	303150000	10	16
P32332	P32332	Mitochondrial oxaloacetate transport protein	OAC1	621	59741000	0	50905000	55283000	0	0	0	0	0	0	0	0	0	0	0	0	2	2	2	7.4	7.4	7.4	35.153	0	3.9546	242400000	18	5
Q03028	Q03028	Mitochondrial 2-oxodicarboxylate carrier 1	ODC1	1673	40289000	33625000	35578000	39374000	32570000	32648000	0	30868000	0	0	0	30741000	0	0	16553000	0	10	10	10	31	31	31	34.206	0	34.979	630780000	17	38
Q99297	Q99297	Mitochondrial 2-oxodicarboxylate carrier 2	ODC2	2138	38567000	44890000	38675000	50144000	26280000	29492000	0	22539000	0	0	0	0	0	0	0	0	4	4	4	20.8	20.8	20.8	34.007	0	22.052	580850000	17	23
P38219	P38219	Obg-like ATPase 1	OLA1	914	289620000	146590000	282020000	270780000	199030000	195270000	130770000	274530000	186410000	157220000	87857000	173270000	142920000	151750000	199790000	173660000	24	24	24	71.1	71.1	71.1	44.174	0	269.2	15377000000	24	310
P38325	P38325	Mitochondrial outer membrane protein OM14	OM14	944	340840000	368910000	278400000	317750000	390500000	371400000	319500000	265270000	263110000	364410000	73285000	205650000	397150000	557940000	221970000	286550000	5	5	5	55.2	55.2	55.2	14.609	0	82.769	7418400000	4	91
P16547	P16547	Mitochondrial outer membrane protein OM45	OM45	346	277440000	293480000	233920000	215090000	337970000	406300000	132840000	189020000	149970000	154970000	186900000	389130000	198530000	336200000	217530000	480220000	39	39	39	68.7	68.7	68.7	44.58	0	323.31	21501000000	22	409
Q08202	Q08202	Protein OPI10	OPI10	1918	40839000	59565000	49050000	64668000	43092000	33927000	38833000	24776000	143210000	134110000	99996000	113080000	126350000	115880000	70207000	102130000	9	9	9	46.7	46.7	46.7	27.166	0	141.51	2399400000	11	81
Q06144;P53224	Q06144;P53224	Protein ORM2;Protein ORM1	ORM2;ORM1	1836	0	0	0	0	0	0	0	0	0	0	0	0	0	0	0	0	2	2	2	17.6	17.6	17.6	24.854	0	8.5144	33427000	10	2
Q02201	Q02201	Oxysterol-binding protein homolog 6	OSH6	1642	39771000	45482000	48110000	52701000	56440000	46523000	50512000	58218000	0	62780000	45678000	47021000	67321000	70455000	40677000	45181000	15	15	12	44.2	44.2	40	51.587	0	79.844	1280700000	28	57
P38755	P38755	Oxysterol-binding protein homolog 7	OSH7	986	32586000	37794000	37017000	39772000	41326000	36805000	35461000	34942000	24512000	26709000	0	0	33359000	30749000	31750000	0	12	9	9	37.3	33	33	49.804	0	21.972	801180000	25	31
P41543	P41543	Dolichyl-diphosphooligosaccharide--protein glycosyltransferase subunit 1	OST1	1247	26275000	0	27293000	0	0	0	0	0	0	0	0	0	0	0	0	0	2	2	2	8.2	8.2	8.2	54.071	0.00051948	2.8819	84480000	16	3
P48439	P48439	Dolichyl-diphosphooligosaccharide--protein glycosyltransferase subunit 3	OST3	1387	0	0	0	0	0	0	0	0	0	0	0	0	0	0	0	0	2	2	2	6.9	6.9	6.9	39.483	0	4.1453	16694000	12	2
P43558	P43558	Ubiquitin thioesterase OTU1	OTU1	1284	0	0	0	0	0	0	0	0	0	0	0	0	0	0	0	0	2	2	2	11	11	11	33.51	0	6.5398	31698000	14	3
P38747	P38747	OTU domain-containing protein 2	OTU2	982	0	25897000	0	0	0	24852000	31704000	0	16156000	8536800	0	0	0	0	18082000	0	6	6	6	30.3	30.3	30.3	36.113	0	52.094	522310000	14	23
Q08952	Q08952	Oxidation resistance protein 1	OXR1	1956	0	0	0	0	0	0	0	0	0	0	0	0	0	0	0	0	2	2	2	8.4	8.4	8.4	30.779	0.006256	1.5405	56898000	11	2
Q03558	Q03558	NADPH dehydrogenase 2	OYE2	1705	290900000	409470000	390540000	450720000	206050000	318670000	373780000	460550000	440020000	369600000	552050000	368310000	327280000	345040000	503790000	298980000	37	37	34	88.5	88.5	84	45.01	0	323.31	34775000000	18	509
P41816	P41816	NADPH dehydrogenase 3	OYE3	1254	23093000	0	35297000	27652000	0	0	24395000	32728000	0	0	0	0	0	0	0	0	11	8	8	35.2	30.8	30.8	44.92	0	34.363	464540000	20	26
Q12447	Q12447	Polyamine N-acetyltransferase 1	PAA1	2060	403860000	382360000	409380000	424370000	389570000	387990000	388170000	409090000	386150000	381250000	269060000	393630000	339140000	367270000	378150000	340060000	19	19	19	92.7	92.7	92.7	21.947	0	145.85	19090000000	12	231
P04147	P04147	Polyadenylate-binding protein, cytoplasmic and nuclear	PAB1	91	954330000	1067400000	957480000	1047000000	865760000	1010000000	1102700000	1104400000	690310000	672130000	804890000	790830000	645880000	640880000	799270000	834570000	57	57	57	80.6	80.6	80.6	64.343	0	323.31	123870000000	32	987
P48363	P48363	Prefoldin subunit 3	PAC10	1385	55904000	56755000	57502000	80267000	62727000	57421000	61343000	69333000	29600000	45831000	51154000	38850000	0	31266000	48320000	70962000	10	10	10	60.8	60.8	60.8	23.115	0	86.37	1760900000	11	68
P38351	P38351	RNA polymerase II-associated protein 1	PAF1	952	44814000	37070000	30102000	50727000	48615000	44000000	56513000	63060000	48627000	48086000	86193000	66997000	55085000	57214000	57493000	75688000	17	17	17	49.4	49.4	49.4	51.8	0	74.687	1853800000	23	102
P32567	P32567	Phosphatidic acid phosphohydrolase 1	PAH1	670	0	0	0	0	0	0	0	0	0	0	0	0	0	0	0	0	4	4	4	3.7	3.7	3.7	95.03	0.0076482	1.4587	939970000	40	5
P01094	P01094	Protease A inhibitor 3	PAI3	67	364400000	251530000	349020000	201000000	298530000	314130000	186810000	145590000	63149000	435100000	341860000	428320000	255940000	125030000	393210000	828770000	8	8	8	76.5	76.5	76.5	7.7074	0	113.01	4214200000	5	69
Q05518	Q05518	Protein PAL1	PAL1	1801	65092000	82444000	71600000	68320000	91422000	81716000	109400000	77692000	81563000	79030000	90347000	47750000	87708000	89999000	52784000	79023000	18	18	18	53.1	53.1	53.1	54.995	0	206.93	2830600000	28	116
P37304	P37304	Protein PAM1	PAM1	874	0	0	0	0	0	0	0	0	0	0	0	0	0	0	0	0	2	2	2	3	3	3	92.871	0	7.9536	113400000	42	9
P42949	P42949	Mitochondrial import inner membrane translocase subunit TIM16	PAM16	1275	92531000	79539000	89268000	96331000	117150000	117280000	129990000	127990000	80002000	84822000	85429000	110310000	96324000	102450000	106270000	94508000	10	10	10	73.8	73.8	73.8	16.216	0	103.01	3930800000	11	109
P36147	P36147	Presequence translocated-associated motor subunit PAM17, mitochondrial	PAM17	839	141490000	118810000	127390000	135890000	157600000	151220000	134220000	132540000	50537000	0	0	0	57781000	71639000	59757000	0	2	2	2	16.2	16.2	16.2	21.968	0	86.078	2174800000	7	38
Q07914	Q07914	Mitochondrial import inner membrane translocase subunit TIM14	PAM18	1907	77786000	66727000	88841000	77836000	118670000	112690000	92496000	116380000	125280000	80937000	396760000	178270000	123840000	103790000	88137000	172840000	7	7	7	29.2	29.2	29.2	17.91	0	66.114	2715900000	4	70
P32521	P32521	Actin cytoskeleton-regulatory complex protein PAN1	PAN1	664	207970000	227060000	219670000	270660000	205480000	191990000	207830000	238340000	210540000	195030000	304670000	245060000	196780000	175970000	206250000	190360000	38	38	38	33.6	33.6	33.6	160.27	0	323.31	9022800000	46	268
P38787	P38787	2-dehydropantoate 2-reductase	PAN5	999	22959000	14098000	23326000	26083000	0	0	0	15696000	0	0	0	0	0	0	0	0	4	4	4	12.1	12.1	12.1	42.821	0	5.8934	260930000	24	14
Q12515	Q12515	Protein PAR32	PAR32	2078	119010000	184350000	101950000	153970000	165370000	156050000	210900000	150750000	152340000	144810000	483530000	381010000	208850000	208980000	413280000	561580000	12	12	12	50.5	50.5	50.5	31.886	0	110.49	6422000000	11	121
P25644	P25644	DNA topoisomerase 2-associated protein PAT1	PAT1	530	53664000	0	56216000	0	55469000	53892000	52440000	49705000	0	0	0	0	0	0	32983000	37946000	3	3	3	6	6	6	88.51	0	22.319	599990000	37	26
Q05778	Q05778	Proteasome chaperone 1	PBA1	1807	0	0	0	0	0	0	0	0	21116000	0	0	21919000	0	14602000	14459000	0	4	4	4	19.9	19.9	19.9	30.695	0	16.361	181630000	15	14
P0CT04	P0CT04	Protease B inhibitor 2	PBI2	227	2656800000	1841800000	2943600000	2206900000	2781800000	2375300000	3160400000	3178900000	2686700000	3400200000	3810700000	5064600000	3385800000	3169800000	3585800000	5006700000	21	21	21	98.7	98.7	98.7	8.5897	0	323.31	138890000000	5	447
P53297	P53297	PAB1-binding protein 1	PBP1	1499	55829000	54905000	54505000	54715000	51467000	54878000	68902000	60067000	55281000	52262000	49833000	63229000	51237000	51679000	81482000	71412000	15	15	15	27.3	27.3	27.3	78.78	0	134.21	2882800000	33	105
Q07362	Q07362	Protein PBP4	PBP4	1884	123690000	128690000	141950000	147520000	180040000	170330000	218370000	180740000	76028000	101010000	163790000	159680000	146880000	120820000	188100000	202440000	10	10	10	62.7	62.7	62.7	19.881	0	85.853	5772500000	11	99
P08018	P08018	MAP kinase kinase PBS2	PBS2	187	0	0	0	0	0	0	0	0	0	0	52393000	0	0	0	25232000	0	4	4	4	9.9	9.9	9.9	72.719	0	28.727	129680000	36	11
Q3E833	Q3E833	EKC/KEOPS complex subunit PCC1	PCC1	2118	64193000	102040000	76695000	96662000	0	0	106700000	0	100270000	77965000	0	63474000	88177000	89165000	75100000	0	5	5	5	63.6	63.6	63.6	9.9924	0	25.087	1347900000	8	28
P10963	P10963	Phosphoenolpyruvate carboxykinase [ATP]	PCK1	261	210110000	107140000	79794000	36161000	239820000	231830000	0	7594200	371830000	130300000	259480000	126330000	351080000	258910000	370070000	325250000	28	28	28	64.1	64.1	64.1	60.983	0	323.31	14368000000	28	312
P38137	P38137	Peroxisomal-coenzyme A synthetase	PCS60	897	37377000	42234000	34430000	38919000	27927000	31796000	0	24101000	26227000	33101000	0	0	35320000	44458000	38270000	0	16	16	16	36.6	36.6	36.6	60.488	0	33.235	1035300000	27	51
P16387	P16387	Pyruvate dehydrogenase E1 component subunit alpha, mitochondrial	PDA1	341	329080000	474020000	305060000	391070000	359810000	393570000	367380000	328180000	329610000	399710000	338980000	503870000	351940000	366960000	601150000	484960000	35	35	35	80.7	80.7	80.7	46.343	0	323.31	28621000000	26	464
P32473	P32473	Pyruvate dehydrogenase E1 component subunit beta, mitochondrial	PDB1	652	771590000	920730000	715770000	769140000	719640000	756100000	632900000	713340000	624220000	683460000	389740000	437970000	651970000	889040000	502020000	480490000	21	21	21	80.9	80.9	80.9	40.053	0	323.31	40334000000	16	315
P06169;Q07471	P06169	Pyruvate decarboxylase isozyme 1	PDC1	135	5377600000	2640600000	4594900000	2401700000	2258900000	2771900000	2055900000	2770300000	5990200000	6262900000	3574400000	4625200000	4002600000	5266100000	4508700000	3057000000	48	48	40	75.3	75.3	61.5	61.495	0	323.31	304700000000	28	1535
P16467	P16467	Pyruvate decarboxylase isozyme 2	PDC5	343	0	0	0	0	0	0	0	0	0	0	0	0	0	0	0	0	9	2	2	18.7	7.8	7.8	61.911	0	31.612	748140000	28	2
Q12428	Q12428	Probable 2-methylcitrate dehydratase	PDH1	2056	15617000	85630000	0	33062000	32563000	31486000	0	15907000	26948000	74919000	0	113710000	90133000	109960000	147230000	121090000	20	20	20	48.4	48.4	48.4	57.683	0	148.54	2714300000	31	99
P17967	P17967	Protein disulfide-isomerase	PDI1	368	1131500000	364050000	1222100000	396640000	321380000	325070000	285040000	373490000	516830000	659670000	264300000	415670000	482500000	526090000	339540000	308390000	39	39	39	72.8	72.8	72.8	58.226	0	323.31	54671000000	28	584
P16451	P16451	Pyruvate dehydrogenase complex protein X component, mitochondrial	PDX1	342	137270000	180290000	145330000	176220000	160410000	149320000	158330000	137610000	205400000	177920000	132510000	215760000	203000000	190450000	218510000	188350000	25	25	25	71	71	71	45.361	0	299.23	10949000000	24	244
P38075	P38075	Pyridoxamine 5-phosphate oxidase	PDX3	886	276260000	230060000	271300000	269510000	272340000	297910000	312380000	286800000	280720000	249580000	220860000	265180000	242630000	244990000	257710000	266560000	21	21	21	77.6	77.6	77.6	26.908	0	228.94	17191000000	12	239
P40091	P40091	Protein PEA2	PEA2	1156	0	0	0	0	0	0	0	0	0	0	0	0	0	0	0	0	4	4	4	16.9	16.9	16.9	48.164	0.0015337	2.5073	50956000	25	2
P07267	P07267	Saccharopepsin	PEP4	167	1477700000	1573400000	1660100000	1305400000	1581600000	1680100000	1679700000	1388100000	2111300000	2453500000	726790000	2156200000	1943000000	2558300000	2154800000	1454400000	27	27	27	62.5	62.5	62.5	44.498	0	323.31	99545000000	15	522
P36139	P36139	Protein PET10	PET10	836	318850000	124420000	282020000	152150000	146000000	167830000	76332000	110070000	187460000	164850000	86712000	96497000	161330000	213270000	154550000	103780000	22	22	22	72.1	72.1	72.1	31.246	0	213.5	6941500000	19	144
P08468	P08468	Protein PET111, mitochondrial	PET111	194	0	0	0	0	0	0	0	0	0	0	0	0	0	0	0	0	2	2	2	3.8	3.8	3.8	94.522	0.0015121	2.2605	1016300000	45	14
Q02771	Q02771	Protein PET117, mitochondrial	PET117	1658	0	0	0	26817000	0	33115000	35380000	47476000	0	22083000	31546000	43690000	0	0	48733000	43072000	6	6	6	41.1	41.1	41.1	12.281	0	18.112	480280000	5	27
P17558	P17558	37S ribosomal protein PET123, mitochondrial	PET123	362	25741000	44631000	23446000	35110000	35040000	37622000	45583000	33114000	0	0	0	0	31444000	33821000	21312000	0	9	9	9	35.8	35.8	35.8	35.998	0	26.573	740530000	16	42
Q02772	Q02772	Mitochondrial protein PET191	PET191	1659	87062000	79951000	84755000	88643000	85446000	85450000	120620000	91593000	0	49619000	0	32376000	76308000	79437000	81232000	88063000	11	11	11	76.9	76.9	76.9	12.394	0	64.392	2499300000	8	69
P18239;P18238	P18239	ADP,ATP carrier protein 2	PET9	369	1322000000	719120000	1222800000	1155100000	1076100000	1023300000	550820000	1210100000	396250000	400450000	247130000	529710000	530550000	749370000	764570000	600760000	29	29	26	60.7	60.7	55.7	34.426	0	257.84	61631000000	19	585
Q12462	Q12462	Peroxisomal membrane protein PMP27	PEX11	2064	0	0	17034000	28316000	0	0	0	0	0	0	0	0	0	0	0	0	6	6	6	28.8	28.8	28.8	26.875	0	9.0632	163110000	12	9
P53112	P53112	Peroxisomal membrane protein PEX14	PEX14	1455	0	0	0	25348000	24277000	22636000	24587000	24662000	0	0	0	0	31003000	25143000	0	0	7	7	7	32.8	32.8	32.8	38.42	0	53.519	370760000	21	30
Q07418	Q07418	Peroxisomal membrane protein import receptor PEX19	PEX19	1885	45169000	47225000	46497000	52536000	53173000	53664000	61615000	45005000	59640000	48653000	54494000	46093000	69091000	65851000	36225000	50864000	14	14	14	61.4	61.4	61.4	38.706	0	124.84	2106900000	23	130
Q06169	Q06169	Peroxisomal membrane protein PEX30	PEX30	1840	0	0	0	0	0	0	0	0	0	0	0	0	0	0	0	0	3	3	3	9.2	9.2	9.2	59.461	0	4.9008	25259000	27	1
P46988	P46988	Prefoldin subunit 1	PFD1	1322	0	0	0	40145000	130400000	96158000	111370000	133070000	0	0	0	0	117510000	107090000	89360000	316760000	12	12	12	71.6	71.6	71.6	12.782	0	70.349	2360400000	6	50
P16861	P16861	ATP-dependent 6-phosphofructokinase subunit alpha	PFK1	351	141470000	66382000	87751000	77669000	47673000	66408000	18889000	75202000	86409000	83784000	0	42245000	50145000	69483000	75095000	13551000	30	30	30	40.9	40.9	40.9	107.97	0	198.86	4142400000	54	184
P16862	P16862	ATP-dependent 6-phosphofructokinase subunit beta	PFK2	352	156880000	90309000	103270000	93268000	74646000	93602000	58635000	93979000	90811000	106160000	88394000	105320000	75945000	77446000	173570000	87876000	24	24	24	34.1	34.1	34.1	104.62	0	193.38	4968800000	45	178
P07274	P07274	Profilin	PFY1	171	304620000	329540000	367700000	365330000	455200000	418440000	463690000	472730000	441240000	534080000	1328000000	408530000	629420000	468990000	277980000	659990000	10	10	10	95.2	95.2	95.2	13.677	0	311.47	19496000000	4	223
P40356	P40356	Mediator of RNA polymerase II transcription subunit 3	PGD1	1187	16485000	25060000	21401000	19472000	20170000	17162000	30003000	0	27664000	25532000	0	0	0	34571000	16622000	0	3	3	3	11.6	11.6	11.6	43.079	0	11.039	460160000	9	23
P12709	P12709	Glucose-6-phosphate isomerase	PGI1	284	895120000	468070000	674840000	460460000	449080000	530590000	315280000	549500000	667790000	719380000	416570000	639480000	528240000	714800000	680770000	484760000	34	34	34	66.4	66.4	66.4	61.298	0	323.31	52641000000	25	552
P00560	P00560	Phosphoglycerate kinase	PGK1	48	16476000000	6166600000	14669000000	5116300000	7253500000	7332700000	6762900000	7637500000	9477700000	12896000000	9148500000	15260000000	11370000000	11150000000	12721000000	14422000000	68	68	68	96.6	96.6	96.6	44.738	0	323.31	1600800000000	27	2539
P33401	P33401	Phosphoglucomutase 1	PGM1	752	15534000	0	15030000	14840000	0	0	0	0	0	0	0	0	0	0	0	0	7	4	4	17.4	12.3	12.3	63.111	0	12.186	116780000	27	10
P37012	P37012	Phosphoglucomutase 2	PGM2	863	255810000	111530000	182200000	135820000	213840000	261960000	66707000	161250000	161270000	236410000	0	169860000	176500000	198560000	204070000	66303000	29	29	26	66.4	66.4	62.9	63.088	0	230.85	10294000000	29	265
P40961	P40961	Prohibitin-1	PHB1	1239	249810000	168240000	248100000	176670000	166890000	171460000	164700000	167540000	154310000	218170000	195320000	222130000	160940000	167000000	151590000	179330000	18	18	18	81.2	81.2	81.2	31.427	0	250.74	13462000000	14	225
P50085	P50085	Prohibitin-2	PHB2	1413	166530000	111400000	181470000	130450000	117530000	109610000	99017000	123840000	114070000	125280000	109040000	125300000	158040000	137580000	98218000	101410000	12	12	12	43.5	43.5	43.5	34.406	0	95.272	6274000000	17	124
P19881	P19881	4-nitrophenylphosphatase	PHO13	388	36815000	25787000	29102000	36947000	24451000	23891000	17127000	21649000	21789000	0	0	0	0	0	25296000	0	8	8	8	39.4	39.4	39.4	34.624	0	19.873	610820000	19	36
P07269	P07269	Regulatory protein PHO2	PHO2	168	0	0	0	0	0	0	0	0	0	0	0	0	0	0	0	0	2	2	2	3.8	3.8	3.8	63.39	0.004845	1.6733	9674700	15	1
P24031	P24031	Constitutive acid phosphatase	PHO3	476	177790000	54397000	196070000	68242000	70826000	36160000	82392000	40759000	192770000	91662000	138160000	60702000	33388000	39301000	26362000	0	9	9	4	25.5	25.5	12.8	52.776	0	144.55	2327100000	20	80
P00635;P35842;P38693	P00635;P35842	Repressible acid phosphatase;Acid phosphatase PHO11	PHO5;PHO11	49	0	0	0	0	0	0	0	0	0	0	0	0	0	0	0	0	7	2	2	17.6	4.9	4.9	52.858	0.0024498	1.8684	13620000	19	1
P11491	P11491	Repressible alkaline phosphatase;Soluble alkaline phosphatase	PHO8	267	0	0	0	0	0	0	0	0	0	0	0	0	0	0	0	0	2	2	2	9.5	9.5	9.5	63.003	0	4.2305	50554000	26	4
P38264	P38264	Inorganic phosphate transport protein PHO88	PHO88	927	87512000	52062000	99496000	135110000	152560000	98168000	94834000	146660000	0	0	0	36817000	0	41992000	40335000	49196000	6	6	6	33	33	33	21.137	0	36.641	2619500000	14	51
P53191	P53191	Phosphatidylinositol 3-phosphate-binding protein 2	PIB2	1473	22066000	24144000	17802000	20909000	28789000	27073000	26592000	20005000	12904000	17016000	0	30061000	19125000	17939000	0	0	7	7	7	20.3	20.3	20.3	70.616	0	55.534	464310000	35	44
P53252	P53252	Sphingolipid long chain base-responsive protein PIL1	PIL1	1487	685420000	867410000	671290000	875570000	662810000	647730000	564110000	695450000	483530000	718970000	319740000	600560000	547300000	723110000	486070000	592960000	29	29	27	72	72	72	38.349	0	323.31	45667000000	15	356
P36775	P36775	Lon protease homolog, mitochondrial	PIM1	862	0	21662000	18131000	21022000	0	0	0	0	0	0	0	0	0	0	0	0	8	8	8	8.8	8.8	8.8	127.11	0	12.183	5465800000	62	12
Q06449	Q06449	[PSI+] inducibility protein 3	PIN3	1857	139070000	219810000	173320000	178430000	221660000	196500000	223640000	183750000	211220000	238560000	446190000	197630000	271280000	256480000	236370000	239130000	13	13	13	59.1	59.1	59.1	23.539	0	161.45	7478900000	9	108
P34217	P34217	RNA-binding protein PIN4	PIN4	770	78159000	82177000	77320000	84523000	89969000	78031000	79034000	78978000	100500000	97937000	0	79038000	106490000	90107000	94621000	90254000	8	8	8	26.6	26.6	26.6	73.775	0	110.77	2795400000	14	71
P39105	P39105	Lysophospholipase 1	PLB1	1064	0	20864000	0	20006000	0	0	0	0	30053000	28351000	32628000	23703000	0	25847000	31505000	0	6	6	6	9.8	9.8	9.8	71.667	0	9.513	467840000	21	28
Q08108	Q08108	Lysophospholipase 3	PLB3	1913	0	0	0	0	0	0	0	0	0	0	0	0	0	0	0	0	2	2	2	7.7	7.7	7.7	75.076	0.0043711	1.7327	20386000	26	2
Q12017	Q12017	Phosducin-like protein 2	PLP2	1967	15653000	14818000	0	17452000	0	0	0	15280000	0	0	0	0	0	0	0	0	3	3	3	12.2	12.2	12.2	32.793	0	6.3314	111890000	14	11
P05030;P19657	P05030;P19657	Plasma membrane ATPase 1;Plasma membrane ATPase 2	PMA1;PMA2	106	60415000	42566000	45464000	55401000	0	13626000	0	0	17134000	12602000	15510000	17744000	3053100	18057000	12045000	0	13	13	13	21.4	21.4	21.4	99.618	0	69.299	1158600000	30	63
P29952	P29952	Mannose-6-phosphate isomerase	PMI40	588	354120000	722530000	359500000	648670000	274270000	305280000	363800000	326740000	457200000	350380000	443460000	335060000	321250000	301580000	264870000	253010000	29	29	29	77.4	77.4	77.4	48.188	0	323.31	36390000000	25	436
P31382	P31382	Dolichyl-phosphate-mannose--protein mannosyltransferase 2	PMT2	599	8236500	0	8029300	0	0	0	0	0	0	0	0	0	0	0	0	0	2	2	2	3.2	3.2	3.2	86.869	0	6.0335	30100000	36	6
P36069	P36069	Probable phosphomutase PMU1	PMU1	818	0	0	0	0	0	0	0	0	0	0	0	0	0	0	0	0	3	3	3	20.3	20.3	20.3	33.776	0	6.4452	137220000	14	5
P53184	P53184	Nicotinamidase	PNC1	1471	485240000	345050000	522000000	374760000	383580000	402800000	355050000	331570000	660780000	615160000	293050000	380180000	464690000	611510000	425470000	352540000	16	16	16	81.9	81.9	81.9	24.993	0	273.32	17205000000	11	240
Q05788	Q05788	Purine nucleoside phosphorylase	PNP1	1810	34401000	40191000	33980000	37888000	28021000	32899000	32839000	33538000	64657000	35531000	97874000	38520000	33961000	37471000	35607000	0	11	11	11	55.3	55.3	55.3	33.755	0	78.785	1931100000	17	78
Q04636	Q04636	FACT complex subunit POB3	POB3	1773	21303000	22635000	0	19261000	0	0	0	0	26229000	25118000	24400000	19903000	0	28817000	20029000	0	10	10	10	27.2	27.2	27.2	62.993	0	53.983	601120000	29	30
Q12245	Q12245	Proteasome chaperone 4	POC4	2018	0	0	0	0	18828000	16104000	18577000	19574000	0	0	0	0	0	0	0	0	2	2	2	22.3	22.3	22.3	16.573	0	37.094	206430000	6	19
P40473	P40473	Transcriptional activator POG1	POG1	1198	0	0	0	0	0	0	0	0	0	0	0	0	0	0	0	0	2	2	2	6.3	6.3	6.3	39.498	0.0048403	1.667	13142000	12	0
P15873	P15873	Proliferating cell nuclear antigen	POL30	335	38956000	0	43031000	35161000	0	0	0	28549000	0	0	0	0	0	0	0	0	6	6	6	27.1	27.1	27.1	28.916	0	11.035	301370000	17	17
Q12164	Q12164	Pore membrane protein of 33 kDa	POM33	2001	38829000	0	34736000	51956000	29812000	0	0	0	0	0	0	0	0	0	0	0	4	4	4	14.3	14.3	14.3	32.186	0	9.8232	226840000	15	10
P04840	P04840	Mitochondrial outer membrane protein porin 1	POR1	104	7966200000	6149100000	7551800000	6835000000	7919500000	7816900000	7951900000	7565100000	7554400000	8148900000	6017800000	6243500000	8679600000	8700300000	6172300000	5309700000	35	35	35	88.7	88.7	88.7	30.428	0	323.31	810240000000	16	1233
Q06892	Q06892	NADH kinase POS5, mitochondrial	POS5	1882	19899000	47357000	29764000	37550000	25172000	23872000	34550000	0	53866000	46383000	0	29716000	48585000	48623000	30980000	28119000	10	10	10	42.5	42.5	42.5	46.246	0	127.88	1428300000	15	87
P27796	P27796	3-ketoacyl-CoA thiolase, peroxisomal	POT1	554	30791000	56189000	9751900	8676900	0	8209000	0	0	6168700	223900000	9348500	184300000	150370000	190870000	129910000	150010000	23	23	23	68.8	68.8	68.8	44.73	0	291.5	4815300000	20	136
P13711	P13711	Acyl-coenzyme A oxidase	POX1	298	0	21910000	0	0	0	0	0	0	0	0	0	0	0	28614000	20165000	0	12	12	12	21.9	21.9	21.9	84.041	0	34.302	196720000	46	13
P28239	P28239	Inorganic pyrophosphatase, mitochondrial	PPA2	563	31008000	24749000	29715000	21468000	24404000	24056000	29914000	0	0	0	0	26879000	23850000	31218000	27024000	0	9	9	9	40.3	40.3	40.3	35.572	0	46.699	690910000	16	40
P23594	P23594	Serine/threonine-protein phosphatase PP2A-1 catalytic subunit	PPH21	466	0	0	0	0	0	0	0	0	0	0	0	0	0	0	0	0	5	2	2	24.7	11.7	11.7	41.937	0	33.413	231740000	18	10
P23595	P23595	Serine/threonine-protein phosphatase PP2A-2 catalytic subunit	PPH22	467	32631000	0	29690000	27594000	25116000	0	0	0	0	0	0	0	0	0	0	0	6	6	3	31	31	18.3	43.046	0	44.669	442900000	19	17
Q04119	Q04119	Endopolyphosphatase	PPN1	1739	53905000	76960000	56393000	70616000	86754000	69782000	81048000	60749000	56016000	65366000	28406000	32990000	70949000	67422000	32570000	37941000	7	7	7	18.1	18.1	18.1	78.343	0	88.505	2964700000	34	98
P53043	P53043	Serine/threonine-protein phosphatase T	PPT1	1445	0	0	0	0	0	0	0	0	0	0	0	0	0	0	0	0	4	4	4	12.9	12.9	12.9	57.994	0	9.9688	1025800000	26	6
P09232	P09232	Cerevisin	PRB1	203	1015700000	1699200000	960460000	1260900000	1041400000	969310000	1008900000	897210000	987520000	1455700000	1126200000	1505600000	1047800000	1393700000	1402800000	1266700000	24	24	24	34	34	34	69.621	0	323.31	58831000000	24	429
P00729	P00729	Carboxypeptidase Y	PRC1	51	302240000	271720000	254640000	256600000	223160000	247280000	272010000	196640000	291160000	304290000	0	160580000	254140000	362970000	181730000	71210000	11	11	11	31	31	31	59.801	0	323.31	11135000000	19	179
P25375	P25375	Saccharolysin	PRD1	506	74326000	0	71666000	24400000	0	0	0	8408000	0	0	0	0	0	0	0	0	17	17	17	34.7	34.7	34.7	81.933	0	142.97	1153400000	37	42
P22141	P22141	Proteasome subunit beta type-4	PRE1	433	74818000	93959000	66532000	123460000	43676000	47613000	33950000	52174000	78441000	73577000	0	93615000	0	59142000	62569000	62759000	7	7	7	43.9	43.9	43.9	22.516	0	40.389	1699300000	9	47
P21242	P21242	Probable proteasome subunit alpha type-7	PRE10	411	160760000	175930000	171300000	148510000	134050000	137020000	172240000	141450000	141350000	187330000	91836000	169470000	131370000	136970000	169320000	117310000	11	11	11	52.1	52.1	52.1	31.536	0	104.06	5276500000	14	120
P30656	P30656	Proteasome subunit beta type-5	PRE2	590	65478000	88644000	57912000	58976000	58913000	58967000	53213000	0	47805000	61519000	0	83016000	0	0	80556000	0	4	4	4	17.1	17.1	17.1	31.636	0	9.418	991670000	15	27
P38624	P38624	Proteasome subunit beta type-1	PRE3	963	49466000	59496000	48796000	46490000	41641000	44758000	51523000	36185000	38918000	65623000	66512000	40761000	32879000	43680000	0	0	7	7	7	48.4	48.4	48.4	23.547	0	38.838	1376900000	13	59
P30657	P30657	Proteasome subunit beta type-7	PRE4	591	139000000	139960000	162870000	145050000	117660000	122570000	126920000	138380000	178250000	243440000	89787000	158350000	187850000	162140000	95564000	80577000	12	12	12	56.4	56.4	56.4	29.443	0	158.48	4112500000	9	137
P40302	P40302	Proteasome subunit alpha type-6	PRE5	1176	168070000	171340000	167700000	133220000	129000000	146530000	175650000	133830000	161380000	220600000	142970000	248040000	139000000	131100000	180460000	194160000	18	18	18	85	85	85	25.604	0	209.42	10406000000	17	191
P40303	P40303	Proteasome subunit alpha type-4	PRE6	1177	190430000	170170000	167310000	163340000	115690000	130600000	155550000	115750000	157590000	243990000	154940000	222350000	153850000	169530000	137080000	144600000	12	12	12	63	63	63	28.439	0	163.82	5356100000	15	124
P23724	P23724	Proteasome subunit beta type-6	PRE7	472	121250000	147640000	128090000	124980000	123800000	124570000	138260000	145630000	245350000	283030000	150130000	231500000	195000000	193130000	127240000	126570000	16	16	16	66.4	66.4	66.4	26.871	0	122.23	6177200000	12	139
P23639	P23639	Proteasome subunit alpha type-2	PRE8	469	122410000	113250000	137470000	111940000	101990000	133920000	126140000	116500000	128190000	171880000	192810000	144120000	124800000	108710000	136490000	109940000	14	14	14	60	60	60	27.162	0	142.47	5216400000	12	112
P23638	P23638	Proteasome subunit alpha type-3	PRE9	468	162810000	117360000	149790000	134910000	117040000	124070000	103260000	145760000	125130000	165730000	135140000	183880000	162720000	118100000	108500000	126090000	17	17	17	60.9	60.9	60.9	28.714	0	213.44	4766200000	14	103
P20457	P20457	DNA primase large subunit	PRI2	403	0	0	0	0	0	0	0	0	0	0	0	0	0	0	0	0	3	3	3	3.4	3.4	3.4	62.262	0.0024814	2.0485	31175000	29	5
P54885	P54885	Gamma-glutamyl phosphate reductase	PRO2	1595	187770000	157790000	154950000	162270000	116890000	139710000	106530000	144710000	187990000	176260000	120050000	170160000	120390000	167070000	188770000	140250000	18	18	18	60.3	60.3	60.3	49.74	0	273.37	10151000000	26	231
P32263	P32263	Pyrroline-5-carboxylate reductase	PRO3	612	204790000	416490000	190180000	329890000	150770000	156030000	188610000	162920000	251470000	242230000	203150000	185090000	192230000	181660000	191790000	179300000	8	8	8	49	49	49	30.131	0	110.38	10243000000	17	121
P28004	P28004	Pre-mRNA-processing protein 45	PRP45	561	0	0	0	0	0	0	0	0	0	0	0	0	0	0	0	0	3	3	3	12.7	12.7	12.7	42.482	0	19.519	156400000	24	6
P32895	P32895	Ribose-phosphate pyrophosphokinase 1	PRS1	720	0	0	0	0	0	0	0	0	0	0	0	0	0	0	0	0	2	2	2	9.4	9.4	9.4	47.047	0	5.8095	116230000	19	6
P38620;P38063	P38620;P38063	Ribose-phosphate pyrophosphokinase 2;Ribose-phosphate pyrophosphokinase 4	PRS2;PRS4	961	0	25251000	0	28735000	0	0	0	0	0	0	0	0	0	0	0	0	2	2	2	10.4	10.4	10.4	34.765	0.002002	2.1775	199610000	15	8
P38689	P38689	Ribose-phosphate pyrophosphokinase 3	PRS3	971	22465000	0	26646000	26361000	16946000	0	0	21000000	0	0	0	0	0	0	0	0	9	9	9	29.1	29.1	29.1	35.123	0	14.95	373900000	19	23
Q12265	Q12265	Ribose-phosphate pyrophosphokinase 5	PRS5	2021	56846000	41228000	49121000	46513000	28991000	34857000	0	33806000	38850000	28397000	0	0	15167000	31803000	54900000	49434000	11	11	11	31.7	31.7	31.7	53.504	0	86.416	1382900000	28	56
P06103	P06103	Eukaryotic translation initiation factor 3 subunit B	PRT1	130	15745000	0	0	19215000	0	0	0	0	0	0	0	0	0	0	22978000	0	12	12	12	20.7	20.7	20.7	88.129	0	42.374	229130000	41	16
P34227	P34227	Mitochondrial peroxiredoxin PRX1	PRX1	774	753620000	982800000	735600000	844220000	618020000	668540000	697580000	559220000	915790000	1065100000	976270000	1200600000	958380000	901490000	1068300000	1176600000	22	22	22	74.7	74.7	74.7	29.495	0	207.09	47272000000	15	304
P36110	P36110	Protein PRY2	PRY2	828	0	0	0	0	0	0	0	0	0	0	0	0	0	0	0	0	2	2	2	9.7	9.7	9.7	33.779	0	20.102	106250000	4	7
P41940	P41940	Mannose-1-phosphate guanyltransferase	PSA1	1264	778110000	812450000	740030000	693260000	772590000	827160000	807880000	969840000	864900000	801020000	549790000	745680000	1101200000	803690000	712250000	716920000	31	31	31	82.5	82.5	82.5	39.565	0	323.31	53809000000	22	508
P50896	P50896	Protein PSP1	PSP1	1428	0	0	0	38647000	0	0	42022000	0	0	0	0	0	0	0	0	0	4	4	4	6.8	6.8	6.8	95.346	0	32.672	391760000	36	16
P50109	P50109	Protein PSP2	PSP2	1421	46805000	59452000	37267000	42857000	40892000	42804000	64196000	35670000	54374000	60466000	36536000	74527000	55492000	50164000	81180000	54038000	17	17	17	40.6	40.6	40.6	65.583	0	180.58	2197800000	29	92
Q12355	Q12355	Cell wall mannoprotein PST1	PST1	2043	0	0	0	0	0	0	50998000	0	83772000	97496000	0	0	0	0	0	0	4	4	4	14.9	14.9	14.9	45.776	0	18.038	606290000	19	17
Q12335	Q12335	Protoplast secreted protein 2	PST2	2039	2118400000	2002400000	2384600000	1694300000	2087400000	1955900000	2246300000	1893700000	3106300000	3670100000	1135600000	1382900000	3348200000	3151200000	1682300000	1243300000	12	12	12	89.4	89.4	89.4	20.965	0	323.31	78047000000	9	252
P39966	P39966	Protein phosphatase 2C homolog 2	PTC2	1102	35223000	83572000	29312000	77017000	37542000	39800000	43297000	40348000	37523000	29496000	38540000	48838000	26525000	28737000	55654000	45771000	13	13	10	40.9	40.9	34.7	50.388	0	76.027	2742200000	26	112
P34221	P34221	Protein phosphatase 2C homolog 3	PTC3	771	0	0	0	0	0	0	0	0	0	0	0	0	0	0	0	0	5	2	2	13	6.8	6.8	51.331	0.0010331	2.7782	11644000	17	1
Q12511	Q12511	[Pyruvate dehydrogenase [acetyl-transferring]]-phosphatase 1, mitochondrial	PTC5	2075	42171000	46038000	39139000	44162000	41773000	36243000	34572000	45406000	0	33758000	75140000	62986000	33328000	41507000	65577000	74437000	10	10	10	26.6	26.6	26.6	63.668	0	42.002	1370300000	25	52
P38797	P38797	Protein phosphatase 2C homolog 7, mitochondrial	PTC7	1005	44237000	52983000	40825000	50481000	51625000	48933000	46240000	47480000	52760000	64938000	54854000	43354000	78489000	76358000	34438000	56282000	10	10	10	40.5	40.5	40.5	37.782	0	149.9	1626900000	19	78
P34222	P34222	Peptidyl-tRNA hydrolase 2	PTH2	772	0	0	0	0	0	0	0	0	0	0	0	0	0	0	0	0	4	4	4	22.6	22.6	22.6	22.435	0	3.7837	32618000	10	4
P39927	P39927	Protein PTI1	PTI1	1091	0	0	0	0	0	0	0	0	0	0	0	0	0	0	0	0	3	3	3	11.8	11.8	11.8	46.983	0	36.583	48013000	15	4
P47116	P47116	Serine/threonine-protein kinase PTK2/STK2	PTK2	1351	0	62230000	0	0	0	0	49086000	0	59358000	73721000	0	0	76025000	0	0	0	6	6	6	13.9	13.9	13.9	91.399	0	28.634	381690000	41	22
P32588	P32588	Nuclear and cytoplasmic polyadenylated RNA-binding protein PUB1	PUB1	675	443620000	479420000	404160000	451580000	448650000	439220000	527390000	449330000	503610000	469690000	293030000	332180000	439310000	505980000	395740000	333070000	14	14	14	43.5	43.5	43.5	50.762	0	191.05	15224000000	11	138
Q07807	Q07807	mRNA-binding protein PUF3	PUF3	1903	33690000	0	43147000	31385000	56481000	45807000	60000000	60595000	42360000	0	80313000	59346000	0	0	109540000	0	5	5	5	14.8	14.8	14.8	98.067	0	108.59	952020000	40	32
P25043	P25043	Proteasome subunit beta type-2	PUP1	487	45481000	53161000	42415000	44704000	34267000	40520000	42324000	38174000	51162000	75434000	46055000	68398000	39098000	43548000	50015000	60169000	8	8	8	46.4	46.4	46.4	28.268	0	129.01	1360100000	10	57
P32379	P32379	Proteasome subunit alpha type-5	PUP2	631	115350000	130960000	141010000	110260000	102240000	111110000	100410000	117340000	150920000	206760000	102020000	174480000	120480000	132210000	104890000	104680000	20	20	20	83.5	83.5	83.5	28.617	0	212.98	7765900000	14	162
P25451	P25451	Proteasome subunit beta type-3	PUP3	511	60062000	67514000	67795000	76905000	43276000	55682000	47710000	41433000	56125000	84983000	20053000	28416000	48823000	62047000	20114000	18847000	4	4	4	23.9	23.9	23.9	22.605	0	26.521	1479000000	8	49
Q12211	Q12211	tRNA pseudouridine synthase 1	PUS1	2012	0	0	0	0	0	0	0	0	0	0	0	0	0	0	0	0	3	3	3	5.1	5.1	5.1	62.142	0	5.556	18933000	32	1
P48567	P48567	tRNA pseudouridine synthase 4	PUS4	1390	0	22400000	19334000	18537000	0	0	18323000	0	0	0	0	21936000	0	0	0	0	5	5	5	14.1	14.1	14.1	45.273	0	14.943	226270000	23	15
Q08647	Q08647	Multisubstrate pseudouridine synthase 7	PUS7	1937	10978000	0	0	11191000	0	0	0	0	0	0	0	0	0	0	0	0	2	2	2	3.8	3.8	3.8	77.001	0	3.9544	45720000	34	3
P07275	P07275	Delta-1-pyrroline-5-carboxylate dehydrogenase, mitochondrial	PUT2	172	104800000	148990000	104550000	141940000	111410000	116610000	85482000	120050000	97283000	102420000	52628000	114950000	106350000	108660000	81851000	62139000	24	24	24	52.3	52.3	52.3	64.434	0	260.1	7295900000	27	212
P21304	P21304	Periodic tryptophan protein 1	PWP1	415	22238000	0	19788000	0	0	17009000	17254000	0	0	0	0	0	0	0	0	0	7	7	7	13.2	13.2	13.2	63.803	0	26.926	257790000	28	23
P53335	P53335	Protein PXR1	PXR1	1512	0	0	0	0	0	0	0	0	0	0	0	0	0	0	0	0	2	2	2	10.3	10.3	10.3	31.311	0	19.363	148890000	13	8
P11154	P11154	Pyruvate carboxylase 1	PYC1	263	120260000	23096000	63423000	41281000	19135000	28900000	5748100	41584000	9195300	10075000	0	12482000	0	8447300	25528000	0	23	23	6	23.9	23.9	6.7	130.1	0	57.966	1831400000	54	76
P52489	P52489	Pyruvate kinase 2	PYK2	1435	0	0	0	0	0	0	0	0	0	0	0	0	0	0	0	0	9	5	5	17.8	12.8	12.8	55.195	0.00051867	2.8469	4535300000	30	9
P03881	P03881	Uncharacterized mitochondrial protein RF1	Q0255	84	0	0	0	0	0	0	0	0	0	0	0	0	0	0	0	0	3	3	3	4.2	4.2	4.2	56.412	0.002934	1.8278	65538000	29	4
P37299	P37299	Cytochrome b-c1 complex subunit 10	QCR10	871	581580000	721510000	524750000	603000000	891140000	874260000	880530000	787080000	712620000	792510000	624700000	708670000	1119800000	901350000	749420000	824260000	3	3	3	35.1	35.1	35.1	8.5928	0	67.725	25209000000	5	96
P07257	P07257	Cytochrome b-c1 complex subunit 2, mitochondrial	QCR2	161	1175600000	1248200000	1184300000	1299900000	1158700000	1198500000	990490000	1122500000	1474600000	1117100000	1299000000	1146600000	1006600000	1213800000	1197100000	921630000	43	43	43	80.2	80.2	80.2	40.478	0	323.31	167690000000	21	779
P00127	P00127	Cytochrome b-c1 complex subunit 6	QCR6	29	1010900000	966350000	991230000	1189900000	1182200000	1203600000	1434000000	1420400000	974200000	1158700000	540470000	463700000	1271200000	851460000	615760000	644810000	8	8	8	51.7	51.7	51.7	17.257	0	182.07	23986000000	6	116
P00128	P00128	Cytochrome b-c1 complex subunit 7	QCR7	30	1670300000	1710500000	1816600000	1566100000	2333800000	2161000000	2281900000	2106300000	2027700000	1723400000	2317600000	1614800000	2546500000	2028900000	1910400000	1912200000	18	18	18	94.5	94.5	94.5	14.565	0	239.4	117140000000	8	401
P08525	P08525	Cytochrome b-c1 complex subunit 8	QCR8	196	141610000	118510000	111420000	108490000	184130000	175790000	156210000	169380000	137410000	150630000	480530000	261660000	194240000	204620000	230420000	228070000	6	6	6	88.3	88.3	88.3	10.974	0	63.348	5538200000	6	101
P43123	P43123	UDP-N-acetylglucosamine pyrophosphorylase	QRI1	1277	54808000	60149000	56356000	59527000	39947000	49496000	44731000	44659000	45738000	40511000	50123000	55143000	35800000	30025000	52123000	43380000	21	21	21	54.1	54.1	54.1	53.475	0	113.48	2688000000	31	140
P32628	P32628	UV excision repair protein RAD23	RAD23	690	126230000	295380000	115610000	268650000	114950000	127440000	132610000	135730000	218510000	185110000	167360000	148370000	196100000	160600000	148570000	119400000	17	17	17	54.8	54.8	54.8	42.366	0	149.44	7146500000	14	135
P06778-3;P06778-2;P06778	P06778-3;P06778-2;P06778	DNA repair and recombination protein RAD52	RAD52	143	0	0	0	0	0	0	0	0	0	0	0	0	0	0	0	0	2	2	2	5.2	5.2	5.2	51.669	0.004386	1.7824	24511000	27	3
P06104	P06104	Ubiquitin-conjugating enzyme E2 2	RAD6	131	32461000	0	35671000	0	34237000	31616000	40526000	31618000	79139000	80894000	76471000	88990000	49963000	71523000	65252000	68290000	3	3	3	46.5	46.5	46.5	19.705	0	50.155	1110700000	3	38
P14737	P14737	DNA repair protein RAD9	RAD9	308	0	0	0	0	0	0	0	0	0	0	0	0	0	0	0	0	3	3	3	2.3	2.3	2.3	148.4	0.001994	2.134	116160000	76	4
P11938	P11938	DNA-binding protein RAP1	RAP1	275	33318000	34630000	24522000	40042000	42031000	39137000	33441000	44215000	23794000	13222000	19552000	20301000	29587000	36169000	29410000	21843000	17	17	17	37.6	37.6	37.6	92.412	0	143.67	1394400000	34	130
P01120	P01120	Ras-like protein 2	RAS2	70	60356000	70685000	50548000	66181000	76918000	82204000	62223000	58876000	72191000	90372000	101730000	159160000	74194000	106880000	125600000	101230000	13	13	13	55	55	55	34.705	0	288.25	2850500000	21	95
P53295	P53295	Ribosome-interacting GTPase 2	RBG2	1497	0	0	0	0	0	0	0	0	0	0	0	0	0	0	0	0	3	3	3	9.8	9.8	9.8	41.006	0	3.7135	26319000	20	1
P25332	P25332	Probable ribokinase	RBK1	495	0	0	0	0	0	0	0	0	0	0	0	0	0	0	0	0	3	3	3	9.6	9.6	9.6	36.924	0.001032	2.7728	60968000	14	3
P48606	P48606	Tubulin-specific chaperone A	RBL2	1393	371810000	320890000	409230000	350820000	373440000	351280000	371450000	368920000	230270000	308690000	504980000	414400000	366390000	376840000	383180000	509250000	14	14	14	94.3	94.3	94.3	12.379	0	90.676	15251000000	9	194
P53721	P53721	Respiratory supercomplex factor 2, mitochondrial	RCF2	1532	0	95619000	0	77203000	0	86996000	0	0	0	0	0	0	0	0	0	0	2	2	2	9.4	9.4	9.4	25.344	0	4.5165	626010000	8	17
Q12044	Q12044	Regulator of calcineurin 2	RCN2	1977	175120000	216800000	197110000	194480000	173600000	162290000	172620000	151600000	258090000	217800000	262980000	286940000	226580000	219500000	244450000	261540000	20	20	20	92.5	92.5	92.5	29.255	0	323.31	12055000000	17	189
Q12434	Q12434	Rho GDP-dissociation inhibitor	RDI1	2057	203000000	209200000	206750000	186910000	188040000	201020000	237850000	214050000	254640000	222010000	183880000	186170000	226610000	237170000	162500000	146230000	17	17	17	77.2	77.2	77.2	23.138	0	256.25	5810700000	10	145
Q12305	Q12305	Thiosulfate sulfurtransferase RDL1, mitochondrial	RDL1	2032	2084800000	1926000000	2003400000	1637800000	2600600000	2315700000	2630000000	2232700000	1740900000	2176300000	2640800000	3074200000	3150400000	2505200000	2920300000	3538100000	18	18	18	97.8	97.8	97.8	15.413	0	323.31	174150000000	7	538
Q08742	Q08742	Thiosulfate sulfurtransferase RDL2, mitochondrial	RDL2	1942	280970000	315020000	401210000	397680000	408370000	281790000	380980000	300690000	236880000	486910000	71151000	234490000	537760000	445520000	286150000	321250000	10	10	10	59.7	59.7	59.7	16.697	0	93.692	10599000000	8	151
P21538	P21538	DNA-binding protein REB1	REB1	419	0	0	0	0	0	0	0	0	56153000	47595000	0	96051000	74223000	72333000	147350000	105160000	6	6	6	12.2	12.2	12.2	91.873	0	30.743	714250000	37	26
P40893	P40893	Regulation of enolase protein 1	REE1	1237	62935000	63113000	62818000	65375000	53857000	53676000	67833000	66725000	40864000	89304000	76265000	129860000	72008000	79797000	132480000	98136000	8	8	8	53.5	53.5	53.5	21.966	0	116.28	2869800000	12	72
Q00816	Q00816	Resistance to glucose repression protein 1	REG1	1621	18640000	20160000	20415000	21950000	18037000	0	23161000	0	23709000	22429000	0	27319000	21534000	23363000	36039000	22301000	16	16	16	17.2	17.2	17.2	112.61	0	60.997	927920000	50	70
Q06709	Q06709	Cytoplasmic 60S subunit biogenesis factor REH1	REH1	1881	0	0	0	0	0	0	0	0	0	0	0	0	0	0	0	0	3	3	3	3.9	3.9	3.9	49.689	0	8.323	33072000	16	4
P03872	P03872	Partitioning protein REP2	REP2	83	0	0	0	2443200	4334100	5834300	0	6069300	0	0	0	0	0	0	0	0	6	6	6	18.6	18.6	18.6	33.196	0	30.624	114630000	15	26
P43621	P43621	Coatomer subunit delta	RET2	1300	0	0	0	0	0	0	0	0	0	0	0	0	0	0	0	0	3	3	3	4.9	4.9	4.9	60.627	0.0024876	2.1052	30099000	19	3
P53600	P53600	Coatomer subunit zeta	RET3	1522	0	0	0	0	0	0	0	0	0	0	0	0	0	0	0	0	2	2	2	21.2	21.2	21.2	21.687	0	13.587	47468000	8	2
P54964	P54964	Oligoribonuclease, mitochondrial	REX2	1596	0	34161000	0	35921000	35123000	30406000	32193000	0	60384000	30537000	36518000	0	0	48051000	0	0	4	4	4	24.9	24.9	24.9	30.87	0	16.294	488520000	16	29
P22336	P22336	Replication factor A protein 1	RFA1	442	0	16960000	15573000	16219000	0	0	0	0	0	0	0	0	0	0	0	0	8	8	8	17.1	17.1	17.1	70.347	0	62.012	277810000	34	16
P26754	P26754	Replication factor A protein 2	RFA2	539	112600000	136440000	110400000	120080000	127150000	123270000	157510000	133860000	136380000	162750000	227790000	244610000	158620000	155760000	150980000	226620000	12	12	12	84.6	84.6	84.6	29.936	0	217.54	4991400000	14	112
P26755	P26755	Replication factor A protein 3	RFA3	540	73893000	89686000	87253000	96599000	81735000	0	95409000	75509000	0	0	0	73938000	0	44780000	0	0	5	5	5	57.4	57.4	57.4	13.816	0	159.19	1389300000	7	30
P40348	P40348	Replication factor C subunit 2	RFC2	1186	0	0	0	0	0	0	0	0	0	0	0	0	0	0	0	0	6	6	6	24.4	24.4	24.4	39.741	0	19.649	126340000	24	5
P38234	P38234	Protein RFS1	RFS1	917	19316000	16074000	16536000	0	18969000	17100000	0	0	0	0	0	0	0	0	19854000	0	4	4	4	39.5	39.5	39.5	22.921	0	51.604	194480000	12	21
P40043	P40043	Respiratory growth induced protein 1	RGI1	1133	33352000	218760000	0	53972000	98847000	96741000	175360000	0	298050000	158580000	167050000	219480000	154030000	126650000	223840000	184620000	6	6	6	64.6	64.6	64.6	18.989	0	76.266	3892500000	8	78
P06780	P06780	GTP-binding protein RHO1	RHO1	144	0	33290000	23841000	27412000	0	0	0	0	24428000	22370000	0	0	0	21010000	0	0	5	5	5	32.5	32.5	32.5	23.152	0	11.721	346810000	10	23
Q00245	Q00245	GTP-binding protein RHO3	RHO3	1616	30216000	0	0	31115000	0	0	0	0	0	0	0	0	0	0	0	0	2	2	2	9.5	9.5	9.5	25.312	0	4.074	164370000	14	9
P38066	P38066	GTP cyclohydrolase-2	RIB1	881	45264000	47769000	44534000	45423000	44977000	50594000	70885000	60563000	45071000	56678000	98206000	97707000	58227000	52550000	72013000	102080000	15	15	15	63.8	63.8	63.8	38.332	0	143.1	2767100000	23	99
Q99258	Q99258	3,4-dihydroxy-2-butanone 4-phosphate synthase	RIB3	2136	294030000	265450000	287870000	294710000	296030000	322470000	339660000	342620000	453860000	372950000	252580000	245010000	405540000	426150000	267540000	348810000	16	16	16	85.1	85.1	85.1	22.567	0	319.29	12262000000	14	258
P50861	P50861	6,7-dimethyl-8-ribityllumazine synthase	RIB4	1426	130200000	133760000	157840000	96631000	105760000	110590000	114660000	122790000	131500000	135260000	67920000	100450000	94653000	109880000	83795000	90896000	7	7	7	70.4	70.4	70.4	18.555	0	84.131	3716000000	8	79
P38145	P38145	Riboflavin synthase	RIB5	900	38210000	36848000	33825000	32111000	0	0	0	0	0	0	0	0	0	0	0	0	4	4	4	18.5	18.5	18.5	26.195	0	30.717	401170000	11	17
P32445	P32445	Single-stranded DNA-binding protein RIM1, mitochondrial	RIM1	638	1170500000	957040000	1284300000	724160000	907560000	897810000	1254400000	826430000	920610000	1180600000	538060000	504730000	1136600000	890080000	713700000	563770000	20	20	20	80	80	80	15.386	0	323.31	45787000000	7	257
P08067	P08067	Cytochrome b-c1 complex subunit Rieske, mitochondrial	RIP1	188	578550000	793840000	533390000	798520000	762370000	736560000	790080000	698570000	494230000	604420000	480000000	564130000	648890000	715750000	536330000	621820000	14	14	14	60	60	60	23.365	0	181.29	27849000000	10	229
Q12189	Q12189	Ribose-5-phosphate isomerase	RKI1	2005	112890000	88827000	86391000	76071000	102600000	133520000	146020000	113850000	121580000	117340000	119650000	87669000	77194000	102220000	105400000	114010000	17	17	17	72.5	72.5	72.5	28.258	0	124.24	4033100000	18	117
Q03195	Q03195	Translation initiation factor RLI1	RLI1	1686	22139000	32065000	0	0	34387000	0	0	30664000	0	0	0	0	0	0	0	0	6	6	6	13	13	13	68.34	0	33.432	343420000	31	15
P40693	P40693	Ribosome biogenesis protein RLP7	RLP7	1233	0	24025000	0	0	0	0	0	28166000	0	0	0	0	0	0	22047000	0	4	4	4	16.8	16.8	16.8	36.559	0	9.779	456710000	14	17
P32611	P32611	54S ribosomal protein RML2, mitochondrial	RML2	684	0	0	0	0	0	28790000	27375000	0	0	0	0	0	0	0	0	0	6	6	6	17.6	17.6	17.6	43.785	0	12.787	297240000	23	15
P11745	P11745	Ran GTPase-activating protein 1	RNA1	271	117450000	0	143020000	106930000	0	0	0	0	0	40906000	0	0	0	44731000	0	0	10	10	10	36.6	36.6	36.6	45.815	0	77.241	1052500000	30	32
P25299	P25299	mRNA 3-end-processing protein RNA15	RNA15	493	23582000	27619000	25968000	30901000	26546000	25817000	33265000	29848000	16065000	19135000	0	0	17552000	9735800	14624000	0	8	8	8	44.6	44.6	44.6	32.79	0	56.228	716720000	11	41
P25367	P25367	[PIN+] prion protein RNQ1	RNQ1	501	357500000	256880000	400680000	235030000	209470000	214930000	266910000	213540000	371030000	452110000	283900000	368650000	467760000	386230000	362720000	335540000	7	7	7	23	23	23	42.579	0	223.16	12901000000	8	164
P21524;P21672	P21524	Ribonucleoside-diphosphate reductase large chain 1	RNR1	418	16007000	0	0	0	0	0	0	21345000	0	0	0	0	0	0	0	0	4	4	4	5.5	5.5	5.5	99.56	0	45.809	134380000	45	8
P09938	P09938	Ribonucleoside-diphosphate reductase small chain 1	RNR2	211	62245000	29011000	47922000	69956000	0	26237000	0	0	0	0	0	0	0	0	0	0	9	9	9	21.6	21.6	21.6	46.147	0	39.193	814140000	19	30
P49723	P49723	Ribonucleoside-diphosphate reductase small chain 2	RNR4	1408	191650000	55220000	269090000	267470000	104850000	77680000	28105000	148290000	18150000	20330000	0	30583000	30197000	56503000	24838000	37588000	19	19	19	61.2	61.2	61.2	40.054	0	193.71	6198300000	20	128
Q02933	Q02933	Ribonuclease T2-like	RNY1	1668	0	0	0	0	0	0	0	0	0	15193000	0	19330000	0	24725000	11806000	0	8	8	8	23.3	23.3	23.3	50.171	0	16.279	146130000	26	13
Q02805	Q02805	Protein ROD1	ROD1	1663	0	0	0	0	0	0	0	0	0	0	0	162080000	0	43329000	0	0	2	2	2	5.9	5.9	5.9	92.348	0.001519	2.3267	1274900000	38	23
P25042	P25042	Repressor ROX1	ROX1	486	0	0	0	22560000	0	0	33941000	0	0	0	0	0	0	0	0	0	4	4	4	19	19	19	41.838	0	32.236	172810000	14	8
P25046	P25046	Mediator of RNA polymerase II transcription subunit 19	ROX3	488	15595000	0	17898000	0	23063000	0	28021000	19602000	0	0	0	0	26971000	0	0	0	2	2	2	17.7	17.7	17.7	24.857	0	9.2675	265240000	6	18
P32529	P32529	DNA-directed RNA polymerase I subunit RPA12	RPA12	666	59174000	74669000	61740000	62790000	92705000	75259000	131390000	85241000	0	0	0	0	70418000	75454000	0	0	6	6	6	52	52	52	13.66	0	102.03	1373200000	4	30
P50106	P50106	DNA-directed RNA polymerase I subunit RPA14	RPA14	1419	47464000	56112000	0	53456000	51563000	59741000	84485000	0	0	0	0	0	0	0	0	0	4	4	4	24.8	24.8	24.8	14.585	0	26.153	659830000	2	19
P47006	P47006	DNA-directed RNA polymerase I subunit RPA34	RPA34	1326	24796000	51040000	32185000	0	0	0	47417000	0	0	0	0	0	0	0	0	0	6	6	6	35.6	35.6	35.6	26.875	0	36.69	394440000	11	20
P46669	P46669	DNA-directed RNA polymerase I subunit RPA43	RPA43	1309	28372000	34234000	29280000	35707000	35054000	29154000	41179000	30485000	38898000	32925000	0	0	24495000	30740000	36968000	0	6	6	6	16.9	16.9	16.9	36.224	0	14.739	885460000	14	33
P22139	P22139	DNA-directed RNA polymerases I, II, and III subunit RPABC5	RPB10	432	92918000	120470000	107230000	125580000	136100000	126920000	169060000	145640000	169990000	234050000	272090000	275070000	270380000	208180000	256020000	356970000	2	2	2	52.9	52.9	52.9	8.2776	0	41.877	3906000000	2	48
P38902	P38902	DNA-directed RNA polymerase II subunit RPB11	RPB11	1034	51269000	47849000	61473000	95188000	86538000	80533000	94835000	81299000	43089000	54252000	45974000	14152000	0	32649000	27769000	25424000	9	9	9	69.2	69.2	69.2	13.615	0	81.743	2056800000	9	72
P16370	P16370	DNA-directed RNA polymerase II subunit RPB3	RPB3	340	0	0	0	0	0	0	0	0	0	0	0	0	0	0	0	0	5	5	5	26.7	26.7	26.7	35.297	0	15.425	175760000	14	9
P20433	P20433	DNA-directed RNA polymerase II subunit RPB4	RPB4	397	0	0	0	0	0	0	0	0	0	0	0	0	0	0	0	0	4	4	4	31.2	31.2	31.2	25.414	0	7.9966	112330000	10	8
P20434	P20434	DNA-directed RNA polymerases I, II, and III subunit RPABC1	RPB5	398	53388000	51877000	51064000	54440000	45472000	46115000	45491000	48969000	76399000	71160000	0	14108000	56608000	69536000	21025000	0	4	4	4	32.1	32.1	32.1	25.079	0	79.923	1363500000	9	44
P20436	P20436	DNA-directed RNA polymerases I, II, and III subunit RPABC3	RPB8	400	51423000	43612000	49390000	47335000	66819000	61605000	55660000	69096000	41534000	60769000	0	0	50083000	33329000	0	0	7	7	7	40.4	40.4	40.4	16.511	0	46.425	930860000	6	37
P27999	P27999	DNA-directed RNA polymerase II subunit RPB9	RPB9	559	0	66377000	0	67864000	61023000	71366000	73466000	61936000	0	0	0	0	0	0	0	0	3	3	3	41	41	41	14.288	0	42.136	838730000	5	16
P40422	P40422	DNA-directed RNA polymerases I, II, and III subunit RPABC4	RPC10	1193	37236000	56054000	49700000	51158000	58115000	55457000	76977000	61694000	0	0	0	0	0	0	0	0	2	2	2	38.6	38.6	38.6	7.7159	0	8.2877	823260000	3	24
Q04307	Q04307	DNA-directed RNA polymerase III subunit RPC10	RPC11	1750	37016000	51534000	46444000	58897000	49846000	49715000	70465000	56972000	30645000	29370000	0	52380000	37913000	29993000	48748000	53088000	5	5	5	61.8	61.8	61.8	12.513	0	59.582	1253800000	6	50
P47076	P47076	DNA-directed RNA polymerase III subunit RPC9	RPC17	1341	0	0	0	0	0	0	0	0	0	0	0	0	0	0	0	0	5	5	5	36	36	36	18.596	0	17.474	105880000	8	9
P28000	P28000	DNA-directed RNA polymerases I and III subunit RPAC2	RPC19	560	245020000	302250000	269600000	319450000	298130000	286580000	433580000	339210000	311600000	272570000	295690000	239230000	278830000	263560000	271750000	281600000	11	11	11	95.1	95.1	95.1	16.151	0	250.39	10239000000	7	132
P17890	P17890	DNA-directed RNA polymerase III subunit RPC7	RPC31	366	28742000	32469000	0	36806000	34250000	34451000	55755000	29292000	43227000	38115000	0	0	44834000	42884000	23495000	0	7	7	7	52.2	52.2	52.2	27.724	0	99.898	981920000	9	48
P32910	P32910	DNA-directed RNA polymerase III subunit RPC6	RPC34	728	0	0	0	0	0	0	0	0	0	0	0	0	0	0	0	0	2	2	2	8.2	8.2	8.2	36.135	0	10.779	956810000	16	2
P36121	P36121	DNA-directed RNA polymerase III subunit RPC5	RPC37	832	0	16472000	0	22852000	13245000	0	18395000	21852000	0	0	0	0	0	0	0	0	8	8	8	36.9	36.9	36.9	32.142	0	41.429	342420000	17	30
P07703	P07703	DNA-directed RNA polymerases I and III subunit RPAC1	RPC40	183	126040000	110510000	131600000	141310000	112890000	124080000	136450000	145020000	93401000	92227000	78409000	81641000	69151000	106900000	88250000	76762000	19	19	19	68.4	68.4	68.4	37.686	0	163.79	6297800000	17	196
P25441	P25441	DNA-directed RNA polymerase III subunit RPC4	RPC53	509	0	0	0	0	0	0	18758000	0	33967000	24337000	0	0	0	0	0	0	5	5	5	18.2	18.2	18.2	46.667	0	26.04	241850000	20	10
P32561	P32561	Histone deacetylase RPD3	RPD3	667	0	26074000	0	30197000	26412000	31601000	24592000	30928000	26230000	31975000	0	36686000	28830000	32500000	42929000	0	8	8	8	24.7	24.7	24.7	48.904	0	45.633	801680000	26	37
P46969	P46969	Ribulose-phosphate 3-epimerase	RPE1	1319	236470000	190940000	233370000	177320000	191070000	179030000	272280000	187730000	279930000	233250000	275650000	238230000	230770000	247440000	253780000	251480000	18	18	18	92.4	92.4	92.4	25.967	0	248.33	11661000000	8	266
P38249	P38249	Eukaryotic translation initiation factor 3 subunit A	RPG1	923	0	0	0	0	0	0	0	0	0	0	0	0	0	0	0	0	3	3	3	4.1	4.1	4.1	110.34	0.006259	1.5411	104560000	60	7
P41805	P41805	60S ribosomal protein L10	RPL10	1251	269350000	2170800000	363000000	1044500000	1759900000	1600700000	2896400000	971930000	1386500000	1121800000	1598900000	1160400000	1584700000	1161900000	1785500000	1657600000	30	30	30	80.1	80.1	80.1	25.361	0	305.93	68172000000	11	434
Q3E757;P0C0W9	Q3E757;P0C0W9	60S ribosomal protein L11-B;60S ribosomal protein L11-A	RPL11B;RPL11A	216	2168700000	3625000000	2038100000	2958500000	3451100000	3789600000	4663000000	3826400000	2552600000	2708200000	3188900000	2493300000	2284400000	2227100000	2267300000	2534000000	20	20	20	82.8	82.8	82.8	19.749	0	205.09	109630000000	9	369
P0CX54;P0CX53	P0CX54;P0CX53	60S ribosomal protein L12-B;60S ribosomal protein L12-A	RPL12B;RPL12A	244	5647600000	6166700000	5014600000	5700600000	5794100000	6040000000	9692100000	6290000000	6506500000	6314500000	4654500000	3102500000	4743000000	5640600000	4153800000	4158100000	15	15	15	72.1	72.1	72.1	17.822	0	211.81	233330000000	9	373
P40212	P40212	60S ribosomal protein L13-B	RPL13B	1172	2566700000	4560400000	2975500000	4413400000	3874800000	4155800000	6513800000	4088000000	2696000000	1041100000	4124500000	1315100000	1251600000	1200300000	1701800000	1540600000	20	20	1	62.3	62.3	14.6	22.525	0	146.23	137820000000	8	322
P36105	P36105	60S ribosomal protein L14-A	RPL14A	826	551910000	609900000	666820000	679720000	848900000	819690000	1035900000	1049500000	637580000	572950000	688720000	639800000	603760000	473390000	576650000	566270000	16	16	2	65.2	65.2	7.2	15.167	0	69.763	36413000000	8	191
P05748;P54780	P05748;P54780	60S ribosomal protein L15-A;60S ribosomal protein L15-B	RPL15A;RPL15B	122	36322000	83045000	57802000	49847000	55381000	44567000	75149000	49473000	0	0	177180000	106440000	0	0	62728000	86855000	7	7	7	29.9	29.9	29.9	24.422	0	31.145	1401400000	8	38
P26784	P26784	60S ribosomal protein L16-A	RPL16A	542	158280000	951150000	191070000	473030000	916380000	781940000	1385900000	606550000	436120000	348290000	530940000	334770000	386950000	387040000	514790000	408220000	21	13	13	62.3	47.7	47.7	22.201	0	83.285	9771400000	11	100
P26785	P26785	60S ribosomal protein L16-B	RPL16B	543	753940000	2463600000	807190000	1818800000	2384800000	2275000000	3862500000	2045900000	934720000	692830000	1462300000	941280000	1075300000	1166300000	1236700000	1101400000	22	22	14	60.6	60.6	41.9	22.249	0	89.176	50009000000	11	194
P05740	P05740	60S ribosomal protein L17-A	RPL17A	117	1260700000	2453100000	1508100000	2484300000	2851400000	3015200000	3882500000	3023300000	2837600000	2508200000	5732400000	4371900000	2314000000	2498500000	4266000000	6138200000	24	2	2	72.3	7.1	7.1	20.549	0	8.0568	54308000000	7	70
P46990	P46990	60S ribosomal protein L17-B	RPL17B	1323	3859700000	6676800000	4155700000	6604100000	7693000000	7297300000	10287000000	6699300000	5872200000	5554700000	10792000000	7097500000	5859200000	6457100000	8019900000	9643200000	24	24	2	72.3	72.3	7.1	20.551	0	323.31	233130000000	7	461
P0CX50;P0CX49	P0CX50;P0CX49	60S ribosomal protein L18-B;60S ribosomal protein L18-A	RPL18B;RPL18A	242	73077000	384880000	78778000	133990000	255460000	220000000	530780000	163140000	274040000	266820000	148170000	151440000	183610000	200930000	258490000	161010000	8	8	8	42.5	42.5	42.5	20.563	0	31.16	7168000000	11	83
P0CX83;P0CX82	P0CX83;P0CX82	60S ribosomal protein L19-B;60S ribosomal protein L19-A	RPL19B;RPL19A	246	236810000	1048700000	294600000	475400000	620070000	556490000	971160000	475060000	491200000	240520000	814090000	368510000	216860000	199230000	395410000	325640000	18	18	18	46	46	46	21.704	0	101.03	21836000000	7	170
P0CX44;P0CX43	P0CX44;P0CX43	60S ribosomal protein L1-B;60S ribosomal protein L1-A	RPL1B;RPL1A	239	582420000	789760000	605170000	976190000	948130000	941200000	1045700000	1007600000	727300000	672820000	699760000	933160000	574990000	656170000	1136700000	874520000	22	22	22	70.5	70.5	70.5	24.485	0	145.86	37997000000	9	314
P0CX24;P0CX23	P0CX24;P0CX23	60S ribosomal protein L20-B;60S ribosomal protein L20-A	RPL20B;RPL20A	230	53986000	1332300000	81323000	342240000	1055200000	1070200000	1932700000	360910000	969040000	775160000	1265800000	1149300000	726330000	884040000	1384000000	1392900000	21	21	21	83.7	83.7	83.7	20.437	0	133.76	47181000000	8	261
Q02753	Q02753	60S ribosomal protein L21-A	RPL21A	1656	1080000000	2101600000	1139900000	1521800000	2336700000	2122200000	4014700000	2071000000	1901400000	1480400000	1415600000	909140000	1221700000	1182800000	1088100000	1092900000	17	17	4	72.5	72.5	18.8	18.242	0	76.125	63901000000	7	224
Q12672	Q12672	60S ribosomal protein L21-B	RPL21B	2082	0	0	0	31114000	46727000	48031000	102720000	52350000	0	23524000	49324000	36415000	0	0	0	25951000	15	2	2	71.9	13.8	13.8	18.274	0	6.3581	472490000	7	27
P05749	P05749	60S ribosomal protein L22-A	RPL22A	123	585670000	814030000	600010000	743190000	748710000	788690000	1242600000	809320000	448950000	403220000	560780000	331770000	374630000	465470000	282380000	453130000	8	8	5	72.7	72.7	71.9	13.693	0	206.42	25160000000	5	154
P56628	P56628	60S ribosomal protein L22-B	RPL22B	1598	0	47483000	36420000	47505000	48953000	51738000	71502000	47624000	0	50800000	0	0	0	39630000	33939000	0	6	3	3	68.9	55.7	55.7	13.826	0	70.349	834740000	5	32
P0CX42;P0CX41	P0CX42;P0CX41	60S ribosomal protein L23-B;60S ribosomal protein L23-A	RPL23B;RPL23A	238	2953800000	3024400000	3182800000	3379200000	4502700000	3893800000	5031100000	4189200000	3525800000	3726000000	5791600000	4231600000	4892900000	3933800000	3507900000	4387900000	18	18	18	75.2	75.2	75.2	14.473	0	126.34	254730000000	9	812
P04449	P04449	60S ribosomal protein L24-A	RPL24A	95	148320000	282070000	148930000	234210000	214520000	212890000	368600000	273660000	111360000	83810000	228180000	111560000	72972000	99881000	122320000	154120000	14	2	2	41.9	7.7	7.7	17.613	0	7.9476	4385800000	5	54
P24000	P24000	60S ribosomal protein L24-B	RPL24B	475	2888800000	3838600000	2845600000	3964300000	4387800000	4511000000	5445900000	4232000000	2156300000	616750000	2673200000	1888900000	278050000	900410000	1947700000	1516400000	14	14	2	41.9	41.9	7.7	17.547	0	39.47	60853000000	5	191
P04456	P04456	60S ribosomal protein L25	RPL25	96	2458800000	2923100000	2741600000	2861600000	3693900000	3898800000	4721200000	4183000000	2581300000	2113200000	4720800000	5552800000	2832600000	2364000000	4076500000	5524700000	17	17	17	65.5	65.5	65.5	15.757	0	194.29	119580000000	5	402
P05743	P05743	60S ribosomal protein L26-A	RPL26A	118	3113500000	3492300000	3412300000	3525100000	5378000000	4779500000	6123700000	5934400000	3776300000	2933900000	9542900000	6898800000	3704500000	3383500000	5703400000	10208000000	28	28	4	85.8	85.8	9.4	14.234	0	132.8	238260000000	6	500
P53221	P53221	60S ribosomal protein L26-B	RPL26B	1482	275520000	365850000	784540000	485720000	1099200000	1021800000	931110000	1197900000	37076000	555650000	746710000	608970000	662030000	313990000	417190000	887770000	27	3	3	85.8	9.4	9.4	14.235	0	12.995	11446000000	6	45
P0C2H6;P0C2H7	P0C2H6;P0C2H7	60S ribosomal protein L27-A;60S ribosomal protein L27-B	RPL27A;RPL27B	218	261170000	1492500000	286350000	510730000	1090100000	1094200000	1972900000	837820000	986210000	571240000	1214400000	1332000000	832120000	698510000	1501000000	1222200000	15	15	15	66.2	66.2	66.2	15.531	0	168.12	58246000000	6	207
P02406	P02406	60S ribosomal protein L28	RPL28	77	857260000	2077500000	642490000	1080800000	1358100000	1637800000	2547300000	1307300000	817460000	373440000	2269700000	1325100000	472590000	472910000	762170000	1155300000	12	12	12	55	55	55	16.721	0	94.863	44285000000	9	222
P05747	P05747	60S ribosomal protein L29	RPL29	121	0	0	0	0	0	0	0	0	0	0	773740000	0	0	0	0	234790000	2	2	2	22	22	22	6.6687	0	3.5864	2469100000	2	13
P0CX46;P0CX45	P0CX46;P0CX45	60S ribosomal protein L2-B;60S ribosomal protein L2-A	RPL2B;RPL2A	240	1382500000	4070200000	1501300000	3617800000	3376600000	2951600000	5520700000	2585300000	3395600000	2195000000	3430900000	1314000000	2763400000	2176700000	2599200000	1770600000	31	31	31	82.3	82.3	82.3	27.408	0	323.31	143500000000	11	655
P14126	P14126	60S ribosomal protein L3	RPL3	303	0	115180000	26515000	31294000	22738000	32608000	122940000	20752000	79672000	51467000	38879000	21618000	16520000	0	42761000	0	15	15	15	47	47	47	43.757	0	103.8	1793600000	20	71
P14120	P14120	60S ribosomal protein L30	RPL30	302	328060000	205630000	290490000	283480000	339680000	350100000	476330000	446620000	499060000	491900000	931380000	752040000	442030000	378270000	617050000	784320000	9	9	9	45.7	45.7	45.7	11.415	0	99.466	14647000000	5	131
P0C2H8	P0C2H8	60S ribosomal protein L31-A	RPL31A	219	1235800000	2711200000	1063100000	1774600000	2649600000	2508600000	4045700000	2311000000	1908300000	1911200000	1604800000	1076300000	2043500000	1700200000	1175300000	1455600000	13	13	3	72.6	72.6	18.6	12.953	0	161.98	57330000000	7	258
P0C2H9	P0C2H9	60S ribosomal protein L31-B	RPL31B	220	20904000	10293000	5440500	7708800	66723000	55262000	89034000	17150000	0	0	0	0	0	0	0	0	12	2	2	72.6	18.6	18.6	12.967	0	8.3825	464970000	7	32
P38061	P38061	60S ribosomal protein L32	RPL32	879	360000000	616770000	325000000	422950000	597510000	668560000	1055600000	626120000	427940000	280270000	565440000	541110000	271840000	277350000	729390000	451130000	14	14	14	65.4	65.4	65.4	14.771	0	68.688	27331000000	8	209
P05744	P05744	60S ribosomal protein L33-A	RPL33A	119	2276800000	3146200000	2587500000	3067200000	4219300000	3474600000	3165400000	4344100000	3030300000	2861900000	8363200000	4761000000	4052100000	2742700000	3824900000	5635500000	15	15	5	72	72	26.2	12.154	0	171.8	96184000000	5	203
P41056	P41056	60S ribosomal protein L33-B	RPL33B	1242	333260000	427490000	469670000	376820000	580990000	706730000	677390000	763660000	554090000	558430000	1141100000	668560000	864790000	644960000	786760000	1027000000	14	4	4	72	25.2	25.2	12.168	0	158.13	10784000000	5	54
P87262;P40525	P87262;P40525	60S ribosomal protein L34-A;60S ribosomal protein L34-B	RPL34A;RPL34B	1216	0	938640000	0	252470000	343780000	298030000	728650000	166360000	905560000	0	1886000000	312290000	475840000	538630000	759040000	551210000	6	6	6	38	38	38	13.639	0	15.868	8464200000	5	47
P0CX85;P0CX84	P0CX85;P0CX84	60S ribosomal protein L35-B;60S ribosomal protein L35-A	RPL35B;RPL35A	247	825890000	3876900000	888560000	2921900000	3505500000	2906800000	5061200000	2508200000	4915300000	3379100000	3935500000	2711100000	3471800000	3405100000	3880300000	3599600000	19	19	19	63.3	63.3	63.3	13.909	0	225.94	132590000000	4	245
P05745	P05745	60S ribosomal protein L36-A	RPL36A	120	0	0	0	0	0	0	7012400	0	0	0	0	4984300	0	0	0	0	19	4	4	75	24	24	11.124	0	4.552	273840000	4	34
O14455	O14455	60S ribosomal protein L36-B	RPL36B	17	1716000000	3890300000	1883800000	3394200000	4911400000	4022900000	7155200000	3846100000	2582000000	2357100000	7458500000	4663500000	3379400000	3551600000	5781100000	6763500000	19	19	4	75	75	24	11.135	0	92.209	165420000000	4	373
P49166	P49166	60S ribosomal protein L37-A	RPL37A	1400	0	35213000	32689000	0	32294000	38508000	42340000	32071000	14835000	0	0	46024000	0	0	0	0	5	5	5	35.2	35.2	35.2	9.8502	0	9.475	361870000	6	27
P49167	P49167	60S ribosomal protein L38	RPL38	1401	1414500000	1541900000	1614600000	1621300000	1972500000	1805700000	2037700000	2083700000	1798100000	1919400000	2236500000	1987900000	2087600000	1899000000	1902200000	2195700000	12	12	12	64.1	64.1	64.1	8.8264	0	105.82	62515000000	3	317
P04650	P04650	60S ribosomal protein L39	RPL39	97	702280000	1920300000	802780000	1527500000	2469900000	1667800000	2357300000	1527400000	2104600000	2089900000	6857000000	3923300000	2778500000	2346600000	4566100000	6390000000	5	5	5	45.1	45.1	45.1	6.3415	0	15.909	55633000000	1	78
P0CH09;P0CH08	P0CH09;P0CH08	Ubiquitin-60S ribosomal protein L40;Ubiquitin;60S ribosomal protein L40	RPL40B;RPL40A	225	0	0	0	0	0	0	0	0	0	0	0	0	0	0	0	0	14	3	3	66.4	18.8	18.8	14.554	0	4.2938	12571000	6	3
P0CX26;P0CX25	P0CX26;P0CX25	60S ribosomal protein L43-B;60S ribosomal protein L43-A	RPL43B;RPL43A	231	133580000	226740000	124960000	139390000	262470000	223450000	379430000	226230000	115280000	124000000	0	171140000	137130000	124960000	84751000	218070000	6	6	6	51.1	51.1	51.1	10.091	0	21.186	3969700000	4	45
P10664	P10664	60S ribosomal protein L4-A	RPL4A	258	3222500000	4684400000	3173800000	3896300000	3732300000	4517000000	6437700000	4276900000	5263500000	4475300000	4319000000	3332400000	4042200000	3498000000	4016300000	3080400000	34	34	2	80.7	80.7	4.4	39.092	0	323.31	199510000000	18	705
P49626	P49626	60S ribosomal protein L4-B	RPL4B	1405	153900000	362440000	128310000	242910000	222210000	332580000	316960000	0	165230000	0	633300000	0	0	0	0	379760000	34	2	2	80.7	4.4	4.4	39.062	0	22.781	4117200000	18	27
P26321	P26321	60S ribosomal protein L5	RPL5	537	263100000	1014400000	325960000	753370000	671430000	796630000	1079800000	680600000	1775000000	1663100000	411380000	731490000	1347800000	1243600000	975840000	451130000	20	20	20	74.1	74.1	74.1	33.714	0	323.31	35048000000	12	284
Q02326	Q02326	60S ribosomal protein L6-A	RPL6A	1647	694230000	1181500000	785440000	1331400000	1166700000	1348700000	2037300000	1450200000	596200000	713340000	857820000	1486200000	902410000	711080000	1450100000	1944600000	20	11	11	72.7	40.3	40.3	19.961	0	73.926	28154000000	10	145
P05739	P05739	60S ribosomal protein L6-B	RPL6B	116	729460000	1083400000	717190000	1137500000	1368900000	1335900000	1818800000	1483000000	1123900000	755670000	1058800000	1388900000	750650000	759230000	1377200000	1180200000	26	26	17	80.1	80.1	51.1	19.986	0	195.51	81602000000	11	348
P05737	P05737	60S ribosomal protein L7-A	RPL7A	114	987820000	1685800000	1042400000	1910800000	2328900000	2138400000	2684100000	2244700000	1564000000	1399500000	1079700000	1481500000	1661900000	1653700000	1771200000	1710900000	28	28	2	76.2	76.2	9.4	27.638	0	242.16	135220000000	12	552
Q12213	Q12213	60S ribosomal protein L7-B	RPL7B	2013	0	0	0	0	0	0	0	0	0	0	0	0	0	0	0	0	28	2	2	76.2	9.4	9.4	27.696	0	5.6022	66713000	12	4
P17076	P17076	60S ribosomal protein L8-A	RPL8A	354	124730000	225020000	143720000	148040000	220060000	226410000	365280000	195960000	119750000	359170000	118630000	386300000	236760000	197460000	430000000	321750000	40	7	7	86.3	18.4	18.4	28.124	0	36.029	5760900000	15	95
P29453	P29453	60S ribosomal protein L8-B	RPL8B	583	2982000000	4520800000	3250000000	4307900000	5426100000	5336100000	7750000000	5214800000	4056300000	3667300000	4385400000	4521900000	3541900000	3940000000	4622000000	4114700000	42	42	9	86.3	86.3	23.4	28.111	0	323.31	224040000000	15	643
P05738	P05738	60S ribosomal protein L9-A	RPL9A	115	584330000	811710000	605740000	638150000	787100000	992230000	1276400000	1012200000	1034900000	885180000	870910000	1431300000	733190000	740140000	1357000000	1158500000	19	19	5	74.3	74.3	20.4	21.569	0	216.47	52425000000	10	235
P51401	P51401	60S ribosomal protein L9-B	RPL9B	1430	72817000	131810000	66389000	109210000	89949000	104620000	129150000	93493000	105070000	98547000	0	54700000	100570000	110620000	61886000	36586000	17	3	3	73.3	19.4	19.4	21.657	0	41.83	1920700000	10	31
P38764	P38764	26S proteasome regulatory subunit RPN1	RPN1	989	0	0	0	0	0	0	0	0	0	0	0	0	0	0	0	0	5	5	5	7.7	7.7	7.7	109.49	0	8.5632	98645000	49	7
P38886	P38886	26S proteasome regulatory subunit RPN10	RPN10	1030	75261000	76875000	79251000	76968000	64033000	66361000	73101000	74836000	69662000	79811000	103130000	123070000	55819000	58607000	60470000	87100000	12	12	12	54.1	54.1	54.1	29.747	0	191.65	3284800000	9	113
P43588	P43588	Ubiquitin carboxyl-terminal hydrolase RPN11	RPN11	1292	73042000	60614000	74518000	64361000	46506000	53853000	44271000	56415000	68976000	72338000	31468000	108460000	51633000	46983000	75247000	55547000	13	13	13	48	48	48	34.398	0	63.832	2894400000	17	108
P32496	P32496	26S proteasome regulatory subunit RPN12	RPN12	661	64340000	37222000	95646000	118600000	82993000	55554000	27108000	77495000	48058000	56049000	0	31947000	37877000	69987000	27366000	0	16	16	16	69.3	69.3	69.3	31.919	0	160.01	2491700000	16	102
O13563-2;O13563	O13563-2;O13563	26S proteasome regulatory subunit RPN13	RPN13	15	85762000	90123000	106170000	101900000	105030000	89298000	111350000	107560000	118110000	113110000	128060000	207220000	104520000	71037000	111920000	166620000	6	6	6	37.7	37.7	37.7	17.684	0	22.112	1968000000	10	52
P32565	P32565	26S proteasome regulatory subunit RPN2	RPN2	668	0	0	0	0	0	0	0	0	0	0	0	0	0	0	0	0	2	2	2	2.2	2.2	2.2	104.23	0.0024728	1.9859	42920000	54	2
P40016	P40016	26S proteasome regulatory subunit RPN3	RPN3	1122	19918000	0	22035000	42647000	0	0	0	0	0	0	0	0	0	0	0	0	8	8	8	19.3	19.3	19.3	60.392	0	37.124	286670000	29	12
Q12250	Q12250	26S proteasome regulatory subunit RPN5	RPN5	2019	12086000	0	15479000	48845000	7888400	7088100	0	0	0	0	0	0	0	0	0	0	9	9	9	24.5	24.5	24.5	51.768	0	48.674	353930000	25	24
Q12377	Q12377	26S proteasome regulatory subunit RPN6	RPN6	2046	24155000	0	28220000	43018000	0	0	0	20506000	0	0	0	0	0	0	0	0	4	4	4	11.1	11.1	11.1	49.773	0	7.3134	242150000	21	12
Q06103	Q06103	26S proteasome regulatory subunit RPN7	RPN7	1832	39123000	0	46574000	34076000	0	0	0	35962000	0	0	0	0	0	0	0	0	6	6	6	17.2	17.2	17.2	48.958	0	23.083	248170000	22	10
Q08723	Q08723	26S proteasome regulatory subunit RPN8	RPN8	1941	121450000	113310000	132370000	131460000	114930000	111780000	100410000	119380000	115310000	145360000	40918000	93361000	121860000	123000000	72854000	70470000	20	20	20	79.6	79.6	79.6	38.312	0	202.7	7668700000	19	197
Q04062	Q04062	26S proteasome regulatory subunit RPN9	RPN9	1736	20505000	0	28966000	0	0	0	0	0	0	0	0	0	0	0	0	0	9	9	9	23.7	23.7	23.7	45.782	0	12.717	208110000	21	11
P20435	P20435	DNA-directed RNA polymerases I, II, and III subunit RPABC2	RPO26	399	145220000	115660000	148400000	154480000	196660000	197000000	234940000	199980000	176680000	192140000	229580000	109840000	262100000	202920000	170430000	120300000	6	6	6	44.5	44.5	44.5	17.91	0	161.01	4228800000	5	74
P05317	P05317	60S acidic ribosomal protein P0	RPP0	107	944100000	786540000	786730000	739500000	599550000	671500000	753410000	852170000	928110000	849250000	313750000	1000600000	567800000	815220000	1208700000	637690000	17	17	17	46.5	46.5	46.5	33.717	0	173.04	39027000000	12	191
P05318	P05318	60S acidic ribosomal protein P1-alpha	RPP1A	108	140500000	200080000	298660000	300290000	366620000	209220000	418910000	264710000	259310000	200730000	0	0	189570000	178210000	0	0	3	3	3	50.9	50.9	50.9	10.908	0	27.836	4735000000	4	40
P05319	P05319	60S acidic ribosomal protein P2-alpha	RPP2A	109	2888200000	3026300000	2973400000	3720700000	3553000000	3721100000	5755200000	4198800000	5032400000	4838100000	1624000000	1491000000	3922400000	4831800000	2190000000	1494900000	12	12	12	100	100	100	10.746	0	323.31	90334000000	6	323
P02400	P02400	60S acidic ribosomal protein P2-beta	RPP2B	76	3763900000	4453300000	4463600000	4524400000	5453900000	4680400000	6246000000	5322300000	5124800000	5419500000	3126000000	3146600000	7051800000	5804400000	3063700000	2920800000	12	12	12	88.2	88.2	88.2	11.05	0	323.31	203410000000	6	478
P46654	P46654	40S ribosomal protein S0-B	RPS0B	1307	3144600000	2464200000	3332200000	3318700000	3006300000	2870200000	3926400000	3660800000	2593000000	2436100000	2615900000	2711500000	2289900000	2505000000	2658900000	2232400000	19	19	3	71.8	71.8	19	27.962	0	206.3	154680000000	12	353
Q08745;P46784	Q08745;P46784	40S ribosomal protein S10-A;40S ribosomal protein S10-B	RPS10A;RPS10B	1943	2713700000	2686800000	2875300000	3072900000	3339300000	3231600000	3593200000	2858800000	2736100000	2818200000	2458900000	2471800000	2127400000	2792900000	1954700000	3101500000	14	14	14	93.3	93.3	93.3	12.739	0	203.49	78168000000	5	162
P0CX48;P0CX47	P0CX48;P0CX47	40S ribosomal protein S11-B;40S ribosomal protein S11-A	RPS11B;RPS11A	241	1777300000	3094200000	1755700000	2526700000	3806800000	3279300000	5112100000	3749400000	2861400000	2350500000	5938900000	3514800000	2706900000	2402100000	3660600000	4326900000	23	23	23	82.1	82.1	82.1	17.749	0	174.88	136600000000	10	298
P48589	P48589	40S ribosomal protein S12	RPS12	1392	769930000	648390000	1073600000	935190000	758220000	822930000	794120000	971860000	756580000	759230000	477500000	619570000	456800000	474430000	586520000	519300000	9	9	9	52.4	52.4	52.4	15.471	0	94.721	19748000000	7	146
P05756	P05756	40S ribosomal protein S13	RPS13	126	570660000	2567700000	686520000	1490600000	2428200000	2514000000	3779200000	1713300000	2212200000	1921100000	1689100000	2010600000	2031600000	2181600000	1978200000	1804300000	16	16	16	73.5	73.5	73.5	17.029	0	76.976	70147000000	9	243
P06367	P06367	40S ribosomal protein S14-A	RPS14A	139	3994600000	3976800000	4059900000	3853300000	5073200000	5094200000	6838800000	5899600000	3312600000	3129900000	5366800000	4336300000	3302000000	2919700000	4215600000	4574800000	18	18	2	79.6	79.6	25.5	14.536	0	296.52	177820000000	7	463
Q01855	Q01855	40S ribosomal protein S15	RPS15	1636	11324000000	13620000000	11832000000	13057000000	18144000000	18161000000	22629000000	19030000000	13612000000	14165000000	11617000000	6278900000	17739000000	12505000000	5966300000	7314400000	16	16	16	83.1	83.1	83.1	16.002	0	265.63	335350000000	7	1138
P0CX52;P0CX51	P0CX52;P0CX51	40S ribosomal protein S16-B;40S ribosomal protein S16-A	RPS16B;RPS16A	243	1569500000	1958000000	1684100000	1837000000	2386200000	2177900000	2889400000	2569300000	2645500000	2114400000	2890600000	2269800000	2793700000	2095800000	1987300000	2098600000	21	21	21	84.6	84.6	84.6	15.847	0	137.53	103400000000	10	340
P14127;P02407	P14127;P02407	40S ribosomal protein S17-B;40S ribosomal protein S17-A	RPS17B;RPS17A	78	5528000000	7911900000	6217600000	7554200000	11034000000	9123500000	13274000000	10098000000	8562800000	7126400000	13717000000	10319000000	9293700000	9268100000	9027300000	13752000000	24	24	24	80.9	80.9	80.9	15.803	0	231.56	547700000000	6	770
P0CX56;P0CX55	P0CX56;P0CX55	40S ribosomal protein S18-B;40S ribosomal protein S18-A	RPS18B;RPS18A	245	978200000	1839000000	1035400000	1464700000	2119200000	2573300000	2981900000	2561500000	864920000	697040000	783880000	1301000000	985640000	1351300000	1335800000	1625200000	15	15	15	70.5	70.5	70.5	17.037	0	256.37	104090000000	10	381
P07280	P07280	40S ribosomal protein S19-A	RPS19A	175	3550800000	3605800000	3710000000	4240400000	5049800000	4449300000	5394500000	5236500000	2483200000	2502400000	7438200000	3383300000	3393900000	2623800000	3691600000	5216800000	23	23	1	89.6	89.6	16	15.917	0	254.88	239060000000	9	621
P33442	P33442	40S ribosomal protein S1-A	RPS1A	757	110910000	659390000	108030000	220290000	358040000	398580000	711840000	270090000	798570000	508670000	460360000	446070000	442290000	450450000	661470000	488650000	28	28	6	73.3	73.3	13.7	28.743	0	253.6	39586000000	17	378
P23248	P23248	40S ribosomal protein S1-B	RPS1B	456	64220000	438600000	75670000	152970000	213090000	265170000	497040000	158520000	360710000	327430000	214260000	298900000	326380000	305250000	413630000	342960000	27	5	5	73.3	13.7	13.7	28.812	0	20.667	7214600000	17	59
P25443	P25443	40S ribosomal protein S2	RPS2	510	1777500000	1963700000	1709300000	2047300000	2037800000	2286500000	3227900000	2490400000	2237300000	2238600000	2639500000	1737900000	1825300000	2018200000	1736000000	2124300000	24	24	24	76	76	76	27.449	0	323.31	141660000000	13	623
P38701	P38701	40S ribosomal protein S20	RPS20	975	2200600000	2629900000	2366000000	2634000000	2743200000	2950600000	3694300000	2782000000	2286400000	2532200000	3988500000	4055600000	2567000000	2447800000	3443300000	4254200000	21	21	21	83.5	83.5	83.5	13.907	0	323.31	123170000000	8	422
P0C0V8	P0C0V8	40S ribosomal protein S21-A	RPS21A	215	1434000000	1779200000	1571900000	1627400000	2399400000	2123900000	2843500000	0	1791100000	1496700000	1328500000	1263600000	2646100000	2105700000	1214300000	1611500000	18	2	2	93.1	40.2	40.2	9.7457	0	14.862	27081000000	6	60
Q3E754	Q3E754	40S ribosomal protein S21-B	RPS21B	2096	6396700000	7809500000	7584900000	7798400000	9265800000	8938600000	12285000000	9202600000	7724200000	7681500000	12666000000	7192400000	9202200000	7476800000	6450500000	10734000000	19	19	3	93.1	93.1	40.2	9.7597	0	323.31	402620000000	6	635
Q3E7Y3;P0C0W1	Q3E7Y3;P0C0W1	40S ribosomal protein S22-B;40S ribosomal protein S22-A	RPS22B;RPS22A	2113	2213000000	2573900000	2357100000	2351900000	3088300000	2989900000	4038300000	3552300000	2854000000	2651500000	3833000000	3077800000	2628100000	2454000000	3561600000	2794200000	19	19	19	90	90	90	14.626	0	323.31	95699000000	7	352
P0CX30;P0CX29	P0CX30;P0CX29	40S ribosomal protein S23-B;40S ribosomal protein S23-A	RPS23B;RPS23A	232	302730000	1344600000	289480000	474460000	1149000000	954010000	1783500000	727950000	1348000000	923550000	883340000	660240000	824400000	918010000	693010000	698880000	10	10	10	53.8	53.8	53.8	16.038	0	132.93	21566000000	7	141
P0CX32;P0CX31	P0CX32;P0CX31	40S ribosomal protein S24-B;40S ribosomal protein S24-A	RPS24B;RPS24A	233	2916500000	4079100000	3441300000	3858400000	5389300000	5420700000	6638900000	6128200000	3521300000	3211400000	7742900000	5805100000	3208500000	3048900000	6094400000	6869900000	25	25	25	82.2	82.2	82.2	15.329	0	113.2	146220000000	6	321
Q3E792;P0C0T4	Q3E792;P0C0T4	40S ribosomal protein S25-A;40S ribosomal protein S25-B	RPS25A;RPS25B	214	876580000	2416000000	836390000	1612600000	3381100000	2881200000	4219200000	2780800000	2425000000	1910600000	4530200000	3363600000	2642800000	2128600000	3944800000	4181800000	8	8	8	46.3	46.3	46.3	12.039	0	71.055	82936000000	4	174
P39938	P39938	40S ribosomal protein S26-A	RPS26A	1096	1342400000	3726200000	1495800000	2412300000	2604100000	2590400000	3808000000	2486400000	1475900000	701020000	2569000000	930290000	860900000	0	1247900000	1120800000	8	8	2	48.7	48.7	11.8	13.505	0	34.299	36238000000	4	68
P38711;P35997	P38711;P35997	40S ribosomal protein S27-B;40S ribosomal protein S27-A	RPS27B;RPS27A	797	8508700000	10241000000	9279500000	9150300000	13670000000	13197000000	16095000000	15742000000	6409900000	7103000000	14286000000	9294000000	9671100000	5582200000	8620500000	14751000000	7	7	7	52.4	52.4	52.4	8.8653	0	45.986	193270000000	4	195
Q3E7X9	Q3E7X9	40S ribosomal protein S28-A	RPS28A	2112	2991400000	3429700000	3290800000	3556600000	4292000000	3962500000	5072400000	5344000000	3367700000	3014600000	13124000000	5995300000	4636500000	3247800000	3613000000	9954700000	10	10	1	80.6	80.6	16.4	7.5917	0	100.33	137190000000	4	376
P41057	P41057	40S ribosomal protein S29-A	RPS29A	1243	848030000	1083800000	876480000	845640000	1510100000	1438400000	1959800000	1648700000	1741300000	1510100000	5928000000	2087600000	1582800000	2143300000	3405800000	3618300000	12	12	10	85.7	85.7	85.7	6.6606	0	73.027	33089000000	4	172
P41058	P41058	40S ribosomal protein S29-B	RPS29B	1244	241420000	0	362010000	401580000	558740000	493890000	746670000	524240000	132350000	279050000	432910000	519020000	271210000	313140000	728320000	1159200000	9	7	7	80.4	58.9	58.9	6.7276	0	15.52	6398200000	4	47
P05750	P05750	40S ribosomal protein S3	RPS3	124	1903200000	2268300000	1808100000	2131900000	1964700000	2290800000	2949000000	2417100000	2234600000	1702600000	1503600000	1803500000	1667300000	1609200000	2001700000	1354600000	28	28	28	77.9	77.9	77.9	26.502	0	245.2	127480000000	16	496
P0CX34;P0CX33	P0CX34;P0CX33	40S ribosomal protein S30-B;40S ribosomal protein S30-A	RPS30B;RPS30A	234	428930000	788230000	463030000	718360000	970380000	764400000	1120800000	700980000	657880000	713850000	2264100000	1299000000	836300000	697070000	1265700000	1655900000	7	7	7	33.3	33.3	33.3	7.1184	0	25.94	25723000000	3	213
P05759;P0CG63	P05759;P0CG63	Ubiquitin-40S ribosomal protein S31;Ubiquitin;40S ribosomal protein S31;Polyubiquitin;Ubiquitin	RPS31;UBI4	127	1787400000	1806400000	2119900000	1923900000	2571900000	2569300000	3138100000	3265300000	2308600000	2383500000	3349100000	2388400000	2012100000	1727400000	2134700000	2351600000	15	15	4	61.8	61.8	21.7	17.216	0	236.65	67267000000	6	329
P0CX36;P0CX35	P0CX36;P0CX35	40S ribosomal protein S4-B;40S ribosomal protein S4-A	RPS4B;RPS4A	235	190420000	2002400000	248190000	726670000	1333700000	1538200000	2625800000	806140000	1712900000	945940000	1087700000	895520000	1189600000	1141900000	1326400000	1158800000	30	30	30	67	67	67	29.41	0	274.68	46536000000	16	365
P26783	P26783	40S ribosomal protein S5	RPS5	541	1116600000	1179200000	1167900000	1515600000	1349100000	1423800000	1691700000	1539300000	1102500000	971990000	1053100000	1068900000	1123200000	1061100000	1214600000	918770000	21	21	21	61.3	61.3	61.3	25.038	0	295.43	91823000000	11	431
P0CX38;P0CX37	P0CX38;P0CX37	40S ribosomal protein S6-B;40S ribosomal protein S6-A	RPS6B;RPS6A	236	666980000	1868700000	760120000	1200400000	1887000000	2069400000	2570800000	1939900000	2194700000	745880000	2978800000	1572100000	705600000	671140000	1564000000	1551800000	27	27	27	61.4	61.4	61.4	26.996	0	311.93	76483000000	8	414
P26786	P26786	40S ribosomal protein S7-A	RPS7A	544	1675600000	1412800000	1867300000	1653400000	1892100000	1988700000	2308700000	2388800000	2137400000	1696900000	2085200000	1741900000	1896700000	1986900000	1461000000	1613400000	28	28	17	85.8	85.8	64.7	21.622	0	323.31	117870000000	11	491
P48164	P48164	40S ribosomal protein S7-B	RPS7B	1381	1156900000	1137000000	1138900000	1310400000	1520800000	1570100000	2039600000	1894300000	1755400000	1269300000	1731900000	1626800000	2132200000	1382700000	1259400000	1866000000	25	14	14	82.6	61.1	61.1	21.634	0	116.09	44062000000	12	194
P0CX40;P0CX39	P0CX40;P0CX39	40S ribosomal protein S8-B;40S ribosomal protein S8-A	RPS8B;RPS8A	237	327240000	1419800000	391110000	546310000	989850000	1076500000	1922900000	812030000	1438500000	604950000	2171500000	1790400000	634140000	543740000	1440500000	989970000	17	17	17	63	63	63	22.489	0	170.1	37091000000	8	172
O13516	O13516	40S ribosomal protein S9-A	RPS9A	12	324690000	1094100000	453600000	933120000	1338900000	1292900000	1632000000	1098200000	734040000	610560000	769630000	1107000000	721210000	964870000	1352800000	1400600000	26	26	1	66.5	66.5	9.1	22.443	0	162.89	53022000000	10	320
P33299	P33299	26S protease regulatory subunit 7 homolog	RPT1	738	74722000	51978000	79097000	71835000	55226000	57711000	43282000	65876000	54064000	61892000	68459000	68468000	43058000	52630000	65933000	88568000	19	19	19	48.2	48.2	48.2	51.982	0	99.067	4722700000	26	181
P40327	P40327	26S protease regulatory subunit 4 homolog	RPT2	1181	135590000	129630000	134050000	165120000	102630000	133830000	106310000	136170000	198140000	173500000	77007000	194080000	177540000	163090000	158650000	117400000	18	18	18	44.9	44.9	44.9	48.828	0	146.5	3666700000	24	107
P33298	P33298	26S protease regulatory subunit 6B homolog	RPT3	737	64369000	41320000	69644000	67292000	31266000	33443000	23637000	46257000	27574000	44681000	0	36029000	13916000	29923000	32326000	21739000	19	19	18	57	57	54.2	47.893	0	90.198	2166500000	23	107
P53549	P53549	26S protease subunit RPT4	RPT4	1518	42661000	31205000	43821000	48637000	32791000	31135000	0	32138000	0	30419000	0	32205000	0	27588000	18615000	0	9	8	8	29.1	26.3	26.3	49.408	0	22.442	772270000	21	31
P33297	P33297	26S protease regulatory subunit 6A	RPT5	736	117170000	108280000	119910000	100250000	92729000	93300000	110620000	96542000	141480000	153420000	156210000	138860000	118980000	120770000	98952000	146090000	25	25	25	70	70	70	48.255	0	224.39	9389000000	25	275
Q01939	Q01939	26S protease regulatory subunit 8 homolog	RPT6	1637	41387000	32519000	34061000	36803000	26503000	28387000	25350000	30501000	42926000	45583000	0	27264000	35900000	39715000	24111000	0	14	14	14	38.8	38.8	38.8	45.271	0	63.178	1617800000	24	76
Q04225	Q04225	Ribosome assembly protein RRB1	RRB1	1746	37398000	46539000	40676000	32899000	55717000	62409000	64184000	77910000	0	0	63316000	67739000	0	0	48723000	58700000	10	10	10	29.9	29.9	29.9	57.261	0	36.051	977210000	20	30
P38771	P38771	Ribosome-recycling factor, mitochondrial	RRF1	992	56989000	64634000	58160000	49684000	74084000	73196000	84048000	78286000	69910000	53078000	0	74693000	66506000	52847000	63861000	62325000	14	14	14	51.3	51.3	51.3	26.406	0	62.18	2054300000	13	70
P35178	P35178	Ribosomal RNA-processing protein 1	RRP1	782	0	0	0	0	0	0	0	0	0	0	0	0	0	0	0	0	2	2	2	10.1	10.1	10.1	33.202	0.0015236	2.3587	199570000	15	5
Q06511	Q06511	Ribosomal RNA-processing protein 15	RRP15	1864	0	0	0	0	0	0	0	0	0	0	0	0	0	0	0	0	2	2	2	12.8	12.8	12.8	28.212	0	14.214	203370000	9	13
Q04031	Q04031	Ribosomal RNA-processing protein 17	RRP17	1735	0	0	0	0	0	0	0	0	0	0	0	0	0	0	0	0	2	2	2	8.9	8.9	8.9	27.974	0	8.1326	48700000	8	3
P38792	P38792	Exosome complex component RRP4	RRP4	1002	0	0	0	0	0	0	0	0	0	0	0	0	0	0	0	0	6	6	6	23.1	23.1	23.1	39.427	0	17.101	192610000	18	10
Q08746	Q08746	Regulator of ribosome biosynthesis	RRS1	1944	243140000	181880000	233260000	221010000	252040000	254590000	367590000	222990000	216240000	221680000	0	120000000	201000000	249540000	167060000	125840000	6	6	6	52.2	52.2	52.2	22.963	0	115.18	5858700000	9	75
Q08932	Q08932	Ribosome assembly 1 protein	RSA1	1955	0	0	0	0	0	0	0	0	0	0	0	0	0	0	0	0	2	2	2	7.3	7.3	7.3	43.997	0	4.174	45413000	16	1
Q05942	Q05942	Ribosome assembly protein 3	RSA3	1824	0	0	0	0	0	0	22781000	0	0	0	0	0	0	0	16738000	0	4	4	4	18.2	18.2	18.2	24.656	0	11.32	138060000	11	9
P25632	P25632	Chromatin structure-remodeling complex protein RSC6	RSC6	527	27658000	22624000	28103000	23242000	0	0	0	0	29988000	0	0	0	0	0	0	0	8	8	8	28	28	28	54.164	0	43.223	363080000	25	18
P43609	P43609	Chromatin structure-remodeling complex protein RSC8	RSC8	1298	14294000	0	0	17098000	0	0	0	0	0	0	0	0	0	0	0	0	6	6	6	13.5	13.5	13.5	63.167	0	25.053	184070000	33	10
Q03201	Q03201	37S ribosomal protein S10, mitochondrial	RSM10	1687	27464000	33849000	31103000	37752000	40935000	36658000	42209000	39232000	39467000	37045000	0	42117000	0	0	27291000	34605000	6	6	6	41.9	41.9	41.9	23.424	0	35.548	841690000	11	37
P40033	P40033	37S ribosomal protein RSM18, mitochondrial	RSM18	1130	43001000	73553000	45450000	70144000	0	71030000	77674000	73470000	39947000	36202000	120460000	87565000	49718000	45020000	66569000	0	5	5	5	30.4	30.4	30.4	15.835	0	13.033	1248000000	9	42
P53733	P53733	37S ribosomal protein S19, mitochondrial	RSM19	1537	131990000	168740000	161820000	182180000	240360000	184020000	273310000	188110000	110280000	139720000	151980000	159550000	175170000	163310000	216530000	199270000	7	7	7	61.5	61.5	61.5	10.275	0	27.289	5000600000	6	72
P36056	P36056	37S ribosomal protein S22, mitochondrial	RSM22	813	0	0	0	0	0	0	0	0	0	0	0	0	0	0	0	0	2	2	2	6.4	6.4	6.4	72.189	0	5.311	12256000	34	1
Q01163	Q01163	37S ribosomal protein S23, mitochondrial	RSM23	1625	26423000	42870000	29716000	41308000	36137000	43984000	36079000	42329000	0	30024000	0	52224000	30478000	31934000	57733000	39447000	12	12	12	34.2	34.2	34.2	50.866	0	37.187	1312500000	32	74
Q03976	Q03976	37S ribosomal protein S24, mitochondrial	RSM24	1733	51059000	70985000	43068000	70500000	80609000	85462000	103330000	89139000	61433000	52257000	17620000	59142000	78277000	89591000	48148000	48067000	16	16	16	50.8	50.8	50.8	37.393	0	94.698	3130400000	18	127
P40496	P40496	37S ribosomal protein S25, mitochondrial	RSM25	1204	36714000	57283000	38550000	65002000	56884000	48685000	57873000	52733000	30864000	39141000	0	42542000	43164000	40331000	59881000	53675000	11	11	11	69.7	69.7	69.7	30.513	0	124.84	1453400000	14	70
P47141	P47141	37S ribosomal protein S26, mitochondrial	RSM26	1365	40481000	37152000	34211000	44934000	31786000	38805000	25263000	34374000	50426000	47575000	0	0	46624000	49229000	0	0	5	5	5	38.3	38.3	38.3	30.223	0	51.955	799860000	11	37
P53305	P53305	Mitochondrial 37S ribosomal protein S27	RSM27	1503	46341000	102310000	47525000	71165000	108300000	109030000	143940000	98545000	47118000	70507000	0	0	100360000	73053000	0	57149000	5	5	5	47.3	47.3	47.3	12.392	0	20.872	1295700000	6	42
Q03430	Q03430	37S ribosomal protein RSM28, mitochondrial	RSM28	1698	55305000	90843000	58434000	76737000	98259000	88627000	111430000	83508000	65077000	73455000	103070000	104850000	64575000	74190000	95100000	104570000	11	11	11	44.3	44.3	44.3	41.215	0	86.205	3080300000	22	94
P47150	P47150	37S ribosomal protein S7, mitochondrial	RSM7	1368	64637000	62264000	64192000	64514000	75249000	74103000	75980000	86200000	38781000	38006000	41441000	62456000	43528000	49637000	48699000	44127000	12	12	12	59.9	59.9	59.9	27.816	0	88.608	2697100000	18	92
P39940	P39940	E3 ubiquitin-protein ligase RSP5	RSP5	1097	19238000	60556000	20796000	50504000	24374000	18411000	18383000	21576000	17408000	9130500	0	17240000	13786000	19285000	13591000	15003000	10	10	10	16.4	16.4	16.4	91.815	0	86.441	776550000	45	53
P38804	P38804	Restriction of telomere capping protein 3	RTC3	1007	431750000	492580000	526490000	463910000	496150000	486430000	471250000	476580000	624800000	828710000	271020000	388780000	604640000	610320000	184770000	221330000	13	13	13	88.3	88.3	88.3	12.009	0	221.8	22575000000	7	226
P32607	P32607	Retrograde regulation protein 1	RTG1	682	0	0	0	0	0	0	0	0	0	0	0	0	0	0	0	0	2	2	2	16.9	16.9	16.9	19.016	0	4.6188	134060000	8	9
P38165	P38165	Retrograde regulation protein 3	RTG3	902	0	2306500	1634200	2648200	0	0	0	0	0	0	0	0	0	0	0	0	3	3	3	10.9	10.9	10.9	54.139	0	7.842	82392000	21	11
Q04947	Q04947	Reticulon-like protein 1	RTN1	1788	237420000	58139000	190590000	315120000	249350000	191510000	120470000	247280000	51984000	47155000	157240000	87344000	131280000	149620000	66046000	141710000	13	13	13	52.2	52.2	52.2	32.916	0	85.075	5655400000	19	115
Q12443	Q12443	Reticulon-like protein 2	RTN2	2058	21072000	14251000	24908000	22802000	23086000	17159000	11228000	21213000	20851000	79694000	137430000	313410000	60251000	45303000	117610000	232920000	7	7	7	23.9	23.9	23.9	44.358	0	67.348	2092000000	20	70
P40084	P40084	RNA polymerase II subunit B1 CTD phosphatase RTR1	RTR1	1152	0	0	0	0	0	0	0	0	0	0	0	0	0	0	0	0	3	3	3	18.6	18.6	18.6	26.239	0	8.7189	66391000	15	5
P53289	P53289	Protein phosphatase type 2A regulatory subunit RTS3	RTS3	1495	0	0	0	0	0	0	0	0	0	0	0	0	0	0	0	0	3	3	3	15.2	15.2	15.2	29.263	0.001993	2.132	36414000	14	2
P53330	P53330	Regulator of Ty1 transposition protein 102	RTT102	1510	77462000	119650000	95960000	108510000	152340000	121070000	142430000	142500000	118250000	113330000	138400000	147960000	166920000	114170000	129160000	183950000	10	10	10	72	72	72	17.794	0	166.57	5443300000	8	109
Q05543	Q05543	Regulator of Ty1 transposition protein 103	RTT103	1803	26665000	31242000	17544000	25665000	25918000	23633000	29628000	23746000	29704000	24710000	0	48423000	23013000	24591000	49367000	29389000	13	13	13	41.1	41.1	41.1	46.488	0	44.54	949510000	17	57
Q03919	Q03919	NEDD8-like protein RUB1	RUB1	1729	0	0	0	0	0	0	0	0	0	0	0	0	0	0	0	0	2	2	2	20.8	20.8	20.8	8.6931	0.0076518	1.464	21802000	4	3
Q12242	Q12242	UBA domain-containing protein RUP1	RUP1	2017	0	0	0	0	0	0	0	0	0	0	0	0	0	0	0	0	3	3	3	5.5	5.5	5.5	75.36	0.0015252	2.3829	59426000	26	1
Q03940	Q03940	RuvB-like protein 1	RVB1	1730	53548000	18423000	36178000	31615000	13229000	18120000	0	28736000	0	0	0	21314000	0	0	0	0	14	14	14	43.2	43.2	43.2	50.452	0	115.88	827210000	24	46
Q12464	Q12464	RuvB-like protein 2	RVB2	2065	43184000	0	37648000	24080000	0	0	0	0	0	0	0	0	0	0	0	0	9	9	9	24.2	24.2	24.2	51.611	0	15.559	359760000	30	17
P25343	P25343	Reduced viability upon starvation protein 161	RVS161	497	43205000	42191000	53462000	67635000	53638000	39414000	32782000	39205000	0	0	0	15792000	22534000	28715000	19557000	0	10	10	10	38.5	38.5	38.5	30.25	0	42.825	1488200000	18	58
P39743	P39743	Reduced viability upon starvation protein 167	RVS167	1089	43974000	49236000	39589000	44593000	36416000	32664000	37168000	35135000	48126000	0	0	64930000	0	0	81923000	57721000	10	10	10	25.7	25.7	25.7	52.774	0	49.373	1001100000	16	48
P38255	P38255	Transcriptional regulatory protein RXT2	RXT2	925	0	0	0	0	0	0	0	0	0	0	0	0	0	0	0	0	3	3	3	9.8	9.8	9.8	48.629	0	6.9794	25788000	17	2
P32368	P32368	Phosphoinositide phosphatase SAC1	SAC1	629	0	0	0	0	0	0	0	0	0	0	0	0	0	0	0	0	3	3	3	8.3	8.3	8.3	71.124	0	6.9812	70742000	36	3
P32599	P32599	Fimbrin	SAC6	680	161180000	98191000	144560000	193030000	124580000	106480000	55954000	153870000	51968000	59982000	38006000	69343000	49248000	87533000	122370000	72911000	21	21	21	52.3	52.3	52.3	71.772	0	184.38	5920600000	38	168
P39954	P39954	Adenosylhomocysteinase	SAH1	1098	518190000	577140000	523820000	820310000	256570000	307600000	173710000	361490000	236300000	215040000	198810000	177750000	130510000	182250000	285250000	157790000	31	31	31	54.6	54.6	54.6	49.125	0	157.88	23311000000	19	275
P10659	P10659	S-adenosylmethionine synthase 1	SAM1	255	384220000	416720000	398200000	365860000	353580000	394890000	510240000	407800000	489290000	265260000	623780000	301420000	236470000	189640000	258920000	287010000	36	17	17	83.8	53.4	53.4	41.818	0	322.03	19263000000	20	249
P19358	P19358	S-adenosylmethionine synthase 2	SAM2	383	1111100000	1316900000	1130700000	1139900000	1189200000	1254200000	1448900000	1356900000	953280000	981140000	1319400000	1241900000	867460000	890650000	1133300000	1350900000	39	39	20	91.7	91.7	61.5	42.255	0	323.31	90497000000	20	806
Q08985;Q04898	Q08985	Homocysteine S-methyltransferase 2	SAM4	1962	62495000	0	63454000	62462000	0	53765000	60605000	0	0	53086000	0	0	0	0	0	0	7	7	7	39.4	39.4	39.4	36.668	0	29.135	752160000	19	30
P53969	P53969	Sorting assembly machinery 50 kDa subunit	SAM50	1577	0	0	0	0	0	0	0	0	17263000	22037000	0	0	23211000	16425000	0	0	5	5	5	17.4	17.4	17.4	54.405	0	33.484	222150000	29	18
P22470	P22470	Protein SAN1	SAN1	445	0	24354000	22879000	26285000	0	26700000	32146000	30689000	0	0	0	0	0	0	0	0	6	6	6	15.4	15.4	15.4	65.617	0	33.37	406410000	26	27
P38429	P38429	Transcriptional regulatory protein SAP30	SAP30	955	29220000	31718000	0	30713000	42750000	39416000	45498000	45848000	0	22641000	0	0	38453000	35113000	0	0	6	6	6	33.8	33.8	33.8	23.026	0	14.895	808410000	9	35
P20606	P20606	Small COPII coat GTPase SAR1	SAR1	407	81526000	49876000	91421000	116510000	75287000	59503000	32300000	55427000	34435000	0	0	32069000	38847000	49346000	32133000	0	8	8	8	58.4	58.4	58.4	21.45	0	51.832	1871200000	13	53
Q12136	Q12136	Something about silencing protein 10	SAS10	1995	19195000	15437000	0	15940000	0	0	21084000	20090000	25239000	0	0	0	18565000	19496000	34628000	0	6	6	6	15.2	15.2	15.2	70.259	0	26.332	466250000	26	31
P28707	P28707	Co-chaperone protein SBA1	SBA1	574	920830000	942940000	911450000	910880000	1202600000	1091500000	1179800000	1032200000	764930000	1042700000	905280000	1500600000	1041000000	919060000	1545900000	1369000000	13	13	13	58.8	58.8	58.8	24.081	0	173.59	36920000000	8	297
P10080	P10080	Single-stranded nucleic acid-binding protein	SBP1	248	548530000	694000000	583520000	480540000	685880000	715530000	836710000	687620000	632330000	668470000	786530000	1074600000	571990000	582980000	817070000	871990000	22	22	22	72.1	72.1	72.1	32.989	0	323.31	53078000000	14	407
P45978	P45978	Protein SCD6	SCD6	1305	145640000	171150000	154400000	159170000	177820000	173980000	211650000	176830000	141840000	163980000	144340000	141590000	148880000	134510000	142970000	167300000	13	13	13	43	43	43	39.189	0	190.09	7222500000	17	136
P25303	P25303	DnaJ-related protein SCJ1	SCJ1	494	0	0	0	0	0	0	0	0	0	0	0	0	0	0	0	0	7	7	7	26.8	26.8	26.8	41.543	0	22.495	169880000	19	8
P21243	P21243	Proteasome subunit alpha type-1	SCL1	412	76316000	65142000	68175000	64842000	51097000	57218000	25603000	64504000	58453000	78650000	47642000	99953000	45785000	57436000	89018000	86475000	19	19	19	75.8	75.8	75.8	28.001	0	142.89	4537800000	19	172
P23833	P23833	Protein SCO1, mitochondrial	SCO1	474	19997000	17500000	0	23062000	24518000	0	0	20910000	0	0	0	0	0	5852100	0	0	3	3	3	24.4	24.4	24.4	33.166	0	35.914	246060000	17	21
Q08873	Q08873	Transgelin	SCP1	1949	35067000	42491000	42784000	44408000	38359000	46128000	44766000	40739000	0	0	0	0	0	0	0	0	8	8	8	57.5	57.5	57.5	22.748	0	32.576	1049700000	11	41
P06105	P06105	Protein SCP160	SCP160	132	56136000	51807000	32837000	37052000	21869000	29182000	27841000	42485000	47918000	46958000	36552000	46317000	18873000	28374000	127660000	26615000	43	43	43	41	41	41	134.81	0	127.9	3125400000	72	152
P40075	P40075	Vesicle-associated membrane protein-associated protein SCS2	SCS2	1147	234020000	429290000	220090000	705510000	213420000	205010000	213780000	198130000	151370000	98707000	110010000	49592000	105690000	122630000	60442000	58973000	17	17	17	81.1	81.1	81.1	26.925	0	323.31	12285000000	12	209
Q04951	Q04951	Probable family 17 glucosidase SCW10	SCW10	1789	70174000	101570000	77638000	83544000	52890000	44808000	90416000	59535000	180910000	74207000	43183000	48802000	77380000	60697000	42305000	20106000	10	10	10	33.2	33.2	33.2	40.469	0	163.22	2749200000	13	85
P53189	P53189	Probable family 17 glucosidase SCW11	SCW11	1472	0	0	0	0	32443000	0	37722000	32040000	0	0	0	0	0	0	0	0	3	3	3	8.3	8.3	8.3	56.446	0	38.386	437700000	7	18
P53334	P53334	Probable family 17 glucosidase SCW4	SCW4	1511	188380000	195620000	193680000	202480000	180630000	169730000	267710000	250390000	307410000	183270000	179620000	137440000	327550000	245990000	122560000	131150000	9	9	9	30.6	30.6	30.6	40.173	0	129.99	7869900000	14	113
Q03323	Q03323	COMPASS component SDC1	SDC1	1692	36708000	0	53086000	44511000	58062000	47650000	0	56117000	55291000	48672000	0	42008000	86523000	80141000	39389000	31007000	6	6	6	44.6	44.6	44.6	19.446	0	79.007	1302000000	7	34
Q00711	Q00711	Succinate dehydrogenase [ubiquinone] flavoprotein subunit, mitochondrial	SDH1	1619	394620000	507630000	345570000	426470000	487770000	550000000	415720000	443170000	662870000	628290000	446880000	702840000	532030000	634720000	676020000	597300000	44	44	38	71.7	71.7	64.5	70.229	0	323.31	38665000000	32	489
P21801	P21801	Succinate dehydrogenase [ubiquinone] iron-sulfur subunit, mitochondrial	SDH2	424	404610000	389960000	366790000	401580000	531420000	526200000	427510000	455610000	522760000	476780000	686760000	598820000	572070000	506160000	630460000	688690000	19	19	19	61.3	61.3	61.3	30.231	0	125.87	28208000000	16	250
P37298	P37298	Succinate dehydrogenase [ubiquinone] cytochrome b small subunit, mitochondrial	SDH4	870	61889000	35206000	63580000	86382000	56769000	71736000	36103000	50386000	30925000	0	0	60431000	0	36756000	39341000	0	4	4	4	24.3	24.3	24.3	20.248	0	20.551	1144900000	9	35
Q08230	Q08230	Succinate dehydrogenase assembly factor 2, mitochondrial	SDH5	1923	37127000	62146000	41142000	48444000	58370000	54118000	69593000	42747000	60888000	67386000	0	47807000	76963000	87986000	44942000	0	6	6	6	30.9	30.9	30.9	19.042	0	36.364	1188800000	10	36
Q3E785	Q3E785	Succinate dehydrogenase assembly factor 1, mitochondrial	SDH6	2103	78500000	75432000	72947000	69884000	118850000	97834000	114300000	91522000	86812000	111130000	220050000	132310000	138560000	129170000	185590000	371990000	6	6	6	67.1	67.1	67.1	9.3517	0	27.56	2989800000	4	58
Q04401	Q04401	Succinate dehydrogenase assembly factor 3, mitochondrial	SDH7	1757	71903000	78194000	70384000	84559000	100970000	94401000	90470000	91434000	0	58334000	61129000	64058000	87261000	0	77798000	120170000	11	11	11	48.9	48.9	48.9	15.783	0	57.469	1674700000	7	69
P38345	P38345	Succinate dehydrogenase assembly factor 4, mitochondrial	SDH8	950	195540000	204340000	226460000	240270000	280600000	230310000	263830000	264680000	185890000	209030000	382600000	344850000	309900000	244850000	312500000	377730000	14	14	14	71.7	71.7	71.7	15.504	0	140.67	13076000000	9	160
Q07953	Q07953	Ribosome maturation protein SDO1	SDO1	1909	14573000	11891000	17640000	15385000	0	0	15786000	0	15836000	0	0	0	0	0	0	0	6	6	6	30.8	30.8	30.8	28.283	0	11.954	218300000	18	20
P36047	P36047	Protein phosphatase 1 regulatory subunit SDS22	SDS22	810	63403000	40741000	57833000	58491000	44978000	46628000	32461000	44303000	42868000	43475000	0	19405000	48025000	56171000	24318000	22299000	17	17	17	72.5	72.5	72.5	38.887	0	265.98	3002000000	18	144
P53172	P53172	Protein SDS23	SDS23	1469	38288000	0	0	30532000	0	0	0	0	0	0	0	10725000	0	0	14775000	0	6	6	6	18.2	18.2	18.2	58.097	0	50.104	467190000	21	25
P38314	P38314	Protein SDS24	SDS24	942	48338000	45502000	40567000	38572000	37293000	38778000	25532000	27961000	42799000	50723000	0	26257000	46836000	50010000	32653000	0	10	10	10	27.5	27.5	27.5	57.187	0	72.567	1006900000	22	52
P40505	P40505	Transcriptional regulatory protein SDS3	SDS3	1206	0	0	0	0	0	0	0	0	0	0	0	0	0	0	0	0	2	2	2	10.4	10.4	10.4	37.625	0	4.148	244360000	14	10
Q04491	Q04491	Protein transport protein SEC13	SEC13	1766	88921000	71583000	82725000	79024000	58083000	64667000	62511000	58216000	78068000	54985000	80254000	58452000	42494000	47003000	68748000	80254000	14	14	14	49.2	49.2	49.2	33.043	0	98.13	4092100000	15	132
P24280	P24280	SEC14 cytosolic factor	SEC14	478	124720000	86195000	116210000	121940000	102080000	105610000	86413000	125180000	107220000	85604000	67438000	98014000	89310000	98624000	89175000	78758000	23	23	22	81.9	81.9	81.9	34.9	0	183.19	8623900000	20	230
P48415	P48415	COPII coat assembly protein SEC16	SEC16	1386	0	22121000	17469000	23489000	0	21457000	0	0	0	0	0	0	0	0	0	0	7	7	7	5	5	5	241.69	0	26.974	239720000	98	18
P32602	P32602	Alpha-soluble NSF attachment protein	SEC17	681	114080000	78792000	116860000	116550000	104130000	85128000	70201000	106830000	89154000	84211000	105910000	92233000	80804000	123380000	81034000	111000000	16	16	16	62.3	62.3	62.3	32.802	0	191.41	5614100000	16	150
P18759	P18759	Vesicular-fusion protein SEC18	SEC18	374	50790000	0	56804000	47913000	0	0	0	0	0	0	0	0	0	0	0	0	4	4	4	8.6	8.6	8.6	84.055	0	6.2725	334070000	39	13
P15303	P15303	Protein transport protein SEC23	SEC23	322	62290000	17614000	43810000	33687000	0	0	0	32508000	0	0	0	0	0	0	10502000	0	8	8	8	16.3	16.3	16.3	85.384	0	29.717	579160000	35	30
P40482	P40482	Protein transport protein SEC24	SEC24	1199	0	0	0	0	0	0	0	0	0	0	0	0	0	0	0	0	4	4	4	6.6	6.6	6.6	103.63	0	11.416	78405000	39	6
P40509	P40509	Coatomer subunit epsilon	SEC28	1209	52419000	0	61366000	70156000	0	0	0	48602000	0	0	0	0	0	0	0	0	3	3	3	14.9	14.9	14.9	33.829	0	15.041	397010000	14	16
P38968	P38968	Protein transport protein SEC31	SEC31	1042	97932000	49648000	78625000	63803000	38025000	44948000	29013000	56937000	33804000	31721000	0	16379000	17461000	27771000	31361000	0	21	21	21	24.2	24.2	24.2	138.72	0	153.36	2516800000	45	117
P07560	P07560	Ras-related protein SEC4	SEC4	182	70408000	24820000	54299000	64049000	34758000	0	0	30343000	0	0	0	0	0	0	16514000	0	7	7	6	39.5	39.5	34.4	23.505	0	31.192	823590000	14	28
P07283	P07283	Phosphomannomutase	SEC53	177	333250000	448060000	334690000	451600000	376170000	411470000	411300000	376490000	265280000	203050000	236840000	290490000	250770000	255630000	412550000	304660000	24	24	24	81.1	81.1	81.1	29.063	0	235.2	25363000000	17	341
P29478	P29478	Signal recognition particle subunit SEC65	SEC65	584	63596000	119120000	71627000	98667000	128050000	104660000	109130000	107480000	98208000	110390000	118440000	124820000	128650000	121860000	128220000	142390000	15	15	15	68.1	68.1	68.1	31.169	0	172.9	5365800000	14	135
P33754	P33754	Translocation protein SEC66	SEC66	762	0	0	0	0	0	0	0	0	0	0	0	0	0	0	0	0	3	3	3	16.5	16.5	16.5	24.231	0	15.099	57756000	11	3
P39742	P39742	Translocation protein SEC72	SEC72	1088	19752000	20307000	18724000	24373000	0	0	14145000	20207000	20306000	0	0	0	17665000	0	29707000	0	5	5	5	25.9	25.9	25.9	21.607	0	22.348	437440000	9	29
P40357	P40357	Protein transport protein SEC9	SEC9	1188	38537000	46657000	40788000	49540000	41724000	46612000	61976000	49026000	35544000	41724000	0	32277000	29342000	41103000	48678000	32315000	15	15	15	35.3	35.3	35.3	73.623	0	184.4	1912200000	30	81
Q04279	Q04279	Eisosome protein SEG1	SEG1	1748	0	39460000	0	25994000	0	0	32563000	0	29790000	0	0	0	25124000	29013000	38856000	0	8	8	8	12.8	12.8	12.8	105.87	0	33.064	597170000	58	35
P53011	P53011	Nucleoporin SEH1	SEH1	1444	0	0	0	0	0	0	0	0	0	0	0	0	0	0	0	0	3	3	3	11.7	11.7	11.7	39.122	0.00051733	2.8037	67190000	20	3
O94742	O94742	26S proteasome complex subunit SEM1	SEM1	26	242000000	360600000	278980000	322950000	342700000	294450000	336570000	309890000	217220000	167820000	107360000	57553000	359200000	244390000	165200000	154190000	4	4	4	76.4	76.4	76.4	10.386	0	185.27	5291700000	3	82
P33330	P33330	Phosphoserine aminotransferase	SER1	748	174810000	157440000	162300000	150560000	148860000	150370000	111530000	126590000	129750000	130530000	13056000	82332000	113240000	118860000	130390000	91821000	22	22	22	73.9	73.9	73.9	43.415	0	232.97	8922300000	17	237
P42941	P42941	Phosphoserine phosphatase	SER2	1273	0	0	0	0	0	0	0	0	0	0	0	0	0	0	0	0	2	2	2	9.4	9.4	9.4	34.207	0.0048239	1.6086	35669000	14	0
P40054	P40054	D-3-phosphoglycerate dehydrogenase 1	SER3	1139	104960000	58400000	66756000	84132000	56971000	58534000	0	33179000	20804000	0	0	15995000	0	0	29973000	0	11	11	5	31.1	31.1	14.3	51.193	0	60.333	2161200000	21	66
P40510	P40510	D-3-phosphoglycerate dehydrogenase 2	SER33	1210	0	0	0	0	0	0	0	0	0	0	0	0	0	0	0	0	8	2	2	21.5	4.7	4.7	51.188	0	4.3602	53408000	22	3
P07284	P07284	Serine--tRNA ligase, cytoplasmic	SES1	178	356840000	275210000	362980000	374290000	320560000	304650000	252970000	363640000	320520000	253170000	148660000	261200000	300900000	297020000	306080000	221130000	34	34	34	69.3	69.3	69.3	53.309	0	278.24	17712000000	26	323
P32771	P32771	S-(hydroxymethyl)glutathione dehydrogenase	SFA1	696	84391000	66915000	84720000	59365000	40141000	61905000	70669000	57233000	76697000	116430000	73488000	114270000	57805000	81416000	89222000	68305000	15	15	15	44.3	44.3	44.3	41.042	0	109.47	2348400000	20	88
P33303	P33303	Succinate/fumarate mitochondrial transporter	SFC1	739	77560000	88944000	39536000	56664000	93732000	90949000	0	0	141710000	73480000	32895000	107020000	172060000	160360000	145710000	175710000	18	18	18	53.1	53.1	53.1	35.34	0	136.9	3850200000	13	119
Q06168	Q06168	Chromatin structure-remodeling complex subunit SFH1	SFH1	1839	0	0	0	0	0	0	0	0	0	0	0	0	0	0	0	0	5	5	5	21.6	21.6	21.6	48.777	0	16.778	206190000	17	8
P47008	P47008	Phosphatidylinositol transfer protein SFH5	SFH5	1327	27826000	0	0	33996000	0	0	0	31179000	0	0	0	0	0	0	0	0	3	3	3	15	15	15	34.388	0	7.4328	275930000	18	13
Q12314	Q12314	Protein arginine N-methyltransferase SFM1	SFM1	2034	95250000	77519000	120290000	108690000	89564000	74685000	77230000	99060000	65733000	58705000	69648000	88083000	58383000	62783000	35245000	78197000	14	14	14	71.8	71.8	71.8	24.743	0	106.8	3173700000	14	107
P32432	P32432	Transcription factor SFP1	SFP1	637	0	0	0	0	0	0	0	0	0	0	0	0	0	0	0	0	2	2	2	6.1	6.1	6.1	74.784	0	8.235	82200000	17	5
Q03067	Q03067	SAGA-associated factor 11	SGF11	1676	0	0	0	0	0	0	0	0	0	0	0	0	0	0	0	0	4	4	4	47.5	47.5	47.5	11.285	0	12.865	85877000	5	7
P25554	P25554	SAGA-associated factor 29	SGF29	513	0	0	0	0	0	0	0	0	0	0	0	0	0	0	0	0	2	2	2	10.8	10.8	10.8	29.381	0.0029326	1.8224	26285000	14	0
P47166	P47166	Protein SGM1	SGM1	1372	0	0	0	0	0	0	0	0	0	0	0	0	0	0	0	0	3	3	3	5.4	5.4	5.4	81.17	0	5.2797	37738000	37	2
P40561	P40561	RNA-binding protein SGN1	SGN1	1224	131660000	169420000	123480000	159340000	194540000	183980000	198000000	154260000	161480000	156960000	143670000	203990000	225680000	207290000	231310000	216320000	13	13	13	46.4	46.4	46.4	28.954	0	97.29	7968400000	10	173
Q08446	Q08446	Protein SGT1	SGT1	1931	0	0	0	0	0	0	0	0	0	0	0	0	0	0	0	0	4	4	4	13.4	13.4	13.4	44.859	0	4.3713	35751000	26	4
Q12118	Q12118	Small glutamine-rich tetratricopeptide repeat-containing protein 2	SGT2	1990	701420000	506800000	759820000	688800000	600360000	579180000	701170000	652190000	634750000	868060000	950660000	1113500000	715730000	766310000	823340000	898670000	31	31	31	79.8	79.8	79.8	37.218	0	323.31	51243000000	18	580
P36136	P36136	Sedoheptulose 1,7-bisphosphatase	SHB17	835	146860000	178370000	154860000	173980000	152920000	141440000	151680000	143210000	161620000	116560000	86239000	85056000	143740000	142570000	116450000	63297000	8	8	8	42.8	42.8	42.8	31.022	0	102.32	4303100000	14	85
P38272	P38272	SWI5-dependent HO expression protein 3	SHE3	929	26217000	23102000	26623000	26110000	0	21370000	31982000	25487000	31841000	30285000	0	0	0	0	16827000	0	7	7	7	17.9	17.9	17.9	47.416	0	65.375	702210000	21	37
P38337	P38337	COMPASS component SHG1	SHG1	947	0	0	0	0	0	0	0	0	0	0	0	0	0	0	0	0	3	3	3	21.1	21.1	21.1	16.429	0	6.3411	89101000	7	5
P37292	P37292	Serine hydroxymethyltransferase, mitochondrial	SHM1	869	262690000	316260000	272750000	309810000	279070000	278740000	325500000	287570000	303600000	302090000	354710000	398410000	264720000	278930000	324050000	323170000	38	37	37	80.6	79.2	79.2	53.686	0	323.31	37389000000	29	482
P37291	P37291	Serine hydroxymethyltransferase, cytosolic	SHM2	868	424170000	393420000	412730000	362420000	633480000	508290000	298470000	250550000	875290000	647490000	738820000	646570000	523770000	560500000	649190000	672860000	46	46	45	82.3	82.3	80.8	52.218	0	323.31	50543000000	27	593
P34223	P34223	UBX domain-containing protein 1	SHP1	773	209420000	176330000	226760000	187690000	176630000	179880000	208480000	209410000	150280000	213690000	177180000	190070000	180980000	189290000	172220000	209530000	19	19	19	53.4	53.4	53.4	46.987	0	323.31	11669000000	24	271
Q07657	Q07657	Seventh homolog of septin 1	SHS1	1899	42411000	47677000	48339000	56755000	44825000	43440000	46524000	47089000	50338000	49811000	58278000	71060000	46728000	47520000	76577000	81361000	21	21	21	43.6	43.6	43.6	62.629	0	83.755	2485500000	26	101
P38634	P38634	Protein SIC1	SIC1	968	0	0	0	0	74446000	64946000	68227000	0	73308000	0	0	0	66363000	0	72579000	0	7	7	7	40.5	40.5	40.5	32.223	0	65.024	809480000	15	24
Q08199	Q08199	Nucleotide exchange factor SIL1	SIL1	1917	0	0	0	0	0	0	0	0	0	0	0	0	0	0	0	0	3	3	3	10.2	10.2	10.2	48.274	0	16.265	110310000	26	3
P40472	P40472	Probable secreted beta-glucosidase SIM1	SIM1	1197	24906000	24479000	25325000	23847000	22150000	19421000	37729000	32052000	25883000	0	77789000	0	0	0	26633000	0	3	3	2	12	12	9.5	48.189	0	12.541	557250000	6	27
P22579	P22579	Transcriptional regulatory protein SIN3	SIN3	447	0	0	0	0	0	0	0	0	0	0	0	0	0	0	0	0	3	3	3	4.8	4.8	4.8	174.84	0	5.7797	38955000	65	3
P50263	P50263	Protein SIP18	SIP18	1423	60767000	0	61155000	0	0	0	0	0	49758000	345350000	496250000	857980000	400060000	436390000	789170000	1016500000	7	7	7	69.6	69.6	69.6	8.8738	0	153.21	6032400000	5	122
P34164	P34164	SNF1 protein kinase subunit beta-2	SIP2	767	38066000	0	0	0	55708000	0	51110000	0	0	0	36957000	60434000	29819000	39924000	42113000	47749000	5	5	4	25.1	25.1	23.1	46.404	0	17.786	536030000	25	27
P40210	P40210	Protein SIP5	SIP5	1171	11592000	18465000	0	0	0	0	17950000	0	0	22069000	0	0	0	15071000	12254000	0	6	6	6	23.7	23.7	23.7	55.859	0	35.384	248530000	25	21
P25294	P25294	Protein SIS1	SIS1	492	901330000	1047800000	938950000	944230000	950040000	939450000	968180000	882210000	1299600000	1227800000	1414200000	1565300000	1358400000	1209300000	1450600000	1495900000	36	36	36	61.6	61.6	61.6	37.59	0	323.31	102300000000	14	544
P36024	P36024	Phosphopantothenoylcysteine decarboxylase subunit SIS2	SIS2	806	0	0	0	0	0	0	0	0	0	0	0	26109000	0	0	23043000	0	3	3	2	9.8	9.8	7.1	62.477	0	39.443	117800000	26	11
P20604	P20604	Serine/threonine-protein phosphatase PP1-1	SIT4	406	0	0	0	0	0	0	0	0	0	0	0	0	0	0	0	0	3	3	3	16.1	16.1	16.1	35.537	0	4.4916	42915000	18	3
P36169	P36169	Suppressor of lethality of KEX2 GAS1 double null mutant protein 1	SKG1	846	0	0	0	0	0	0	17482000	0	0	0	0	0	13664000	0	0	0	2	2	2	6.5	6.5	6.5	39.829	0	3.9946	121330000	17	12
Q06315	Q06315	Protein SKG3	SKG3	1848	0	0	0	0	0	0	0	0	0	0	0	0	0	0	0	0	3	3	3	5.5	5.5	5.5	114.11	0	10.777	79758000	57	5
Q12469	Q12469	Serine/threonine-protein kinase SKM1	SKM1	2067	0	0	0	0	0	0	0	0	0	0	0	0	0	0	0	0	3	3	3	4.1	4.1	4.1	75.33	0.0085673	1.4232	86608000	37	4
Q02100	Q02100	CRE-binding bZIP protein SKO1	SKO1	1640	0	0	0	0	0	0	0	0	0	0	0	0	0	0	0	0	2	2	2	6.6	6.6	6.6	70.191	0	7.6247	80822000	24	5
P52286	P52286	Suppressor of kinetochore protein 1	SKP1	1434	203880000	213860000	210410000	224090000	206410000	166410000	230640000	196490000	137510000	180390000	192420000	228640000	212530000	257540000	218750000	248160000	12	12	12	58.8	58.8	58.8	22.33	0	107.12	5000000000	11	101
P32790	P32790	Actin cytoskeleton-regulatory complex protein SLA1	SLA1	702	25145000	31753000	23455000	21917000	0	0	20837000	27407000	25187000	17912000	0	26433000	0	21701000	20797000	23365000	9	9	9	15.4	15.4	15.4	135.85	0	78.115	532880000	43	33
Q12034	Q12034	Protein SLF1	SLF1	1974	32364000	31941000	33744000	31181000	30651000	38717000	42671000	36781000	27219000	39327000	0	20888000	29141000	26311000	31420000	0	12	12	12	36.7	36.7	36.7	50.942	0	85.174	1158500000	23	69
Q08581	Q08581	Kinetochore protein SLK19	SLK19	1934	0	0	0	0	0	0	0	0	0	0	0	0	0	0	0	0	4	4	4	5.1	5.1	5.1	95.379	0.0010246	2.5796	61669000	51	6
Q3E784	Q3E784	SCOCO-like protein 1	SLO1	2102	0	20334000	0	0	0	0	0	20479000	0	0	0	0	0	0	0	0	2	2	2	44.7	44.7	44.7	9.7348	0	15.885	161640000	6	14
P53251	P53251	Ribosome biogenesis protein SLX9	SLX9	1486	41476000	50089000	36678000	44425000	65626000	0	55428000	61174000	43685000	0	0	0	36742000	40991000	0	0	7	7	7	30	30	30	24.069	0	73.543	936290000	11	34
P22213	P22213	Protein SLY1	SLY1	440	16885000	0	16150000	16003000	17644000	15508000	0	0	0	0	0	0	0	0	0	0	4	4	4	9.2	9.2	9.2	74.678	0	6.8452	164310000	34	11
Q02260	Q02260	Small nuclear ribonucleoprotein Sm D1	SMD1	1646	26882000	31354000	28417000	31141000	31764000	30119000	38690000	35174000	31527000	21257000	0	29198000	42044000	43982000	37295000	37879000	5	5	5	41.1	41.1	41.1	16.275	0	21.275	1097700000	6	61
Q06217	Q06217	Small nuclear ribonucleoprotein Sm D2	SMD2	1844	38825000	59923000	43706000	0	52867000	48839000	58551000	42547000	64140000	61650000	0	47173000	50940000	53617000	58557000	48776000	4	4	4	30.9	30.9	30.9	12.853	0	9.7834	1077800000	6	36
P43321	P43321	Small nuclear ribonucleoprotein Sm D3	SMD3	1279	29829000	40433000	31101000	42150000	42695000	37120000	37947000	41731000	64036000	44734000	39700000	0	64955000	47797000	0	0	5	5	5	75.2	75.2	75.2	11.224	0	31.913	1008100000	5	40
P32566	P32566	Cell wall assembly regulator SMI1	SMI1	669	35935000	38868000	38056000	37782000	29675000	31793000	40233000	41840000	28685000	26027000	47986000	42945000	29738000	25671000	44154000	46036000	9	9	9	32.7	32.7	32.7	57.079	0	67.659	1306800000	14	71
Q04964	Q04964	Ribonucleotide reductase inhibitor protein SML1	SML1	1790	16117000	26513000	31068000	53494000	33703000	29659000	68438000	66461000	0	29476000	0	38321000	33214000	0	21347000	66153000	7	7	7	87.5	87.5	87.5	11.834	0	95.885	855920000	6	34
P53720	P53720	tRNA-dihydrouridine(20) synthase [NAD(P)+]	SMM1	1531	0	0	0	0	0	0	0	0	0	0	0	0	0	0	0	0	2	2	2	5.2	5.2	5.2	42.816	0.00051813	2.8316	155700000	26	9
Q12306	Q12306	Ubiquitin-like protein SMT3	SMT3	2033	816870000	843710000	965840000	763390000	1084500000	1009700000	1032500000	829780000	439880000	560020000	1135200000	1065500000	687670000	668340000	1034400000	1406100000	5	5	5	47.5	47.5	47.5	11.597	0	46.676	21615000000	7	102
P40204	P40204	Small nuclear ribonucleoprotein G	SMX2	1170	0	0	0	0	0	0	0	0	0	0	0	0	0	0	0	0	2	2	2	29.9	29.9	29.9	8.4817	0	7.5078	269380000	3	12
P54999	P54999	Small nuclear ribonucleoprotein F	SMX3	1597	0	0	0	0	0	0	0	0	0	0	0	0	0	0	0	0	2	2	2	31.4	31.4	31.4	9.6599	0	38.956	115610000	3	6
P32909	P32909	Protein SMY2	SMY2	727	0	25709000	0	0	26124000	33341000	45990000	29872000	22327000	17384000	44308000	55562000	0	19562000	62884000	56174000	9	9	9	13.4	13.4	13.4	81.396	0	28.43	753010000	32	42
P33328	P33328	Synaptobrevin homolog 2	SNC2	747	0	0	0	0	0	0	0	0	0	0	0	0	0	0	0	0	3	3	3	31.3	31.3	31.3	12.957	0	30.027	76724000	5	4
P12904	P12904	5-AMP-activated protein kinase subunit gamma	SNF4	285	0	0	0	0	0	0	0	0	0	0	0	0	0	0	0	0	2	2	2	11.2	11.2	11.2	36.401	0	5.115	89046000	21	6
P18888	P18888	Transcription regulatory protein SNF6	SNF6	375	16134000	27683000	0	25535000	26576000	21627000	33942000	26347000	0	0	0	25041000	24037000	29627000	32565000	0	5	5	5	20.5	20.5	20.5	37.606	0	13.603	503910000	10	26
P39929	P39929	Vacuolar-sorting protein SNF7	SNF7	1092	118710000	103730000	123740000	114040000	134430000	130310000	139000000	136410000	280890000	139790000	293580000	194250000	142510000	203590000	228610000	229480000	15	15	15	58.3	58.3	58.3	26.987	0	170.31	6081300000	14	121
P39990	P39990	13 kDa ribonucleoprotein-associated protein	SNU13	1108	653100000	852230000	855200000	931130000	980600000	954260000	1169900000	1127100000	643630000	531080000	368010000	306940000	496590000	522290000	456480000	306950000	8	8	8	78.6	78.6	78.6	13.569	0	113.29	16874000000	7	93
Q08826	Q08826	Sorting nexin-3	SNX3	1947	0	38894000	0	32444000	46030000	48874000	49617000	46818000	64494000	50990000	47203000	69316000	59312000	65383000	63446000	80050000	7	7	7	53.1	53.1	53.1	18.769	0	37.05	1259200000	10	46
Q03148	Q03148	Pyridoxal 5-phosphate synthase subunit SNZ1	SNZ1	1683	0	0	0	0	0	0	0	0	0	0	0	0	0	0	0	0	8	3	3	26.3	12.8	12.8	31.817	0	6.0025	115100000	13	5
P43545	P43545	Probable pyridoxal 5-phosphate synthase subunit SNZ3	SNZ3	1281	78394000	37092000	65154000	37476000	34409000	32349000	19494000	26343000	29874000	34681000	0	40635000	21498000	35269000	29498000	0	16	16	1	54	54	8.7	32.019	0	64.475	1332500000	14	86
P00445	P00445	Superoxide dismutase [Cu-Zn]	SOD1	43	11045000000	7740600000	10903000000	8067100000	11053000000	8933300000	12891000000	10428000000	8594700000	12350000000	9101100000	15787000000	12503000000	12179000000	14768000000	14517000000	27	27	27	99.4	99.4	99.4	15.854	0	323.31	568440000000	12	1092
P00447	P00447	Superoxide dismutase [Mn], mitochondrial	SOD2	44	995070000	935720000	1018000000	942800000	1061700000	994730000	1079500000	1001800000	1415500000	1414000000	1639200000	1082800000	1523300000	1338600000	940820000	1283700000	17	17	17	83.3	83.3	83.3	25.774	0	273.33	44780000000	11	364
P40317	P40317	Protein SOK1	SOK1	1178	0	0	0	0	0	0	0	0	0	0	0	0	0	0	0	0	2	2	2	4.3	4.3	4.3	101.08	0	18.906	49309000	52	6
P53438;P36093	P53438	Protein SOK2	SOK2	1515	0	40711000	0	52356000	46844000	43675000	50784000	41335000	44603000	0	0	46735000	0	60195000	48005000	54435000	7	7	7	14.8	14.8	14.8	85.642	0	81.221	792290000	29	31
P50278	P50278	6-phosphogluconolactonase-like protein 1	SOL1	1424	35770000	35470000	32886000	36156000	40989000	34937000	39389000	38309000	74515000	71880000	33909000	30007000	72849000	75864000	26190000	25773000	12	9	9	59.5	48	48	35.652	0	49.831	1344200000	17	68
P37262	P37262	6-phosphogluconolactonase-like protein 2	SOL2	865	176490000	102700000	169350000	93444000	65913000	67873000	77878000	70424000	105740000	94127000	111400000	103020000	114590000	89407000	92286000	107630000	16	16	13	64.8	64.8	53	34.501	0	115.01	5307300000	17	130
P38858	P38858	6-phosphogluconolactonase 3	SOL3	1026	130860000	133640000	111980000	134690000	96556000	97683000	100410000	104360000	105740000	108350000	72231000	165440000	118200000	113990000	137770000	155530000	15	15	15	73.9	73.9	73.9	27.784	0	91.384	4063700000	16	139
P53315	P53315	6-phosphogluconolactonase 4	SOL4	1505	0	0	0	0	0	0	0	0	0	0	0	0	0	0	0	0	4	4	4	26.3	26.3	26.3	28.447	0	19.551	82749000	10	3
Q05676	Q05676	Protein SOM1, mitochondrial	SOM1	1805	0	0	0	0	0	0	0	0	0	0	0	0	0	0	0	0	3	3	3	54.1	54.1	54.1	8.4154	0	11.034	149550000	6	12
P39543	P39543	Protein SOP4	SOP4	1076	43521000	31235000	40336000	35403000	0	0	27550000	0	0	0	0	0	0	0	0	0	3	3	3	17.9	17.9	17.9	26.597	0	8.1706	464450000	9	17
P23201	P23201	Protein SPA2	SPA2	454	0	0	0	0	0	0	0	0	0	0	0	0	0	0	0	0	3	3	3	2.7	2.7	2.7	163.14	0.002003	2.1787	23306000	84	2
P32380	P32380	Spindle pole body component 110	SPC110	632	0	0	0	0	0	0	0	0	0	0	0	0	0	0	0	0	2	2	2	1.8	1.8	1.8	111.78	0.0015213	2.341	235080000	49	3
Q03954	Q03954	DASH complex subunit SPC19	SPC19	1731	0	0	0	0	0	0	0	0	0	0	0	0	0	0	0	0	3	3	3	26.7	26.7	26.7	18.909	0	4.3855	172990000	8	7
Q04969	Q04969	Signal peptidase complex subunit SPC2	SPC2	1791	0	0	0	0	0	0	0	0	0	0	0	0	0	0	0	0	3	3	3	21.9	21.9	21.9	20.802	0	6.6602	97262000	9	2
Q04477	Q04477	Kinetochore protein SPC24	SPC24	1765	0	0	0	0	0	0	0	0	0	0	0	0	0	0	0	0	4	4	4	30	30	30	24.603	0	16.1	124720000	9	6
P40014	P40014	Kinetochore protein SPC25	SPC25	1121	0	0	0	0	0	0	0	0	0	0	0	0	0	0	0	0	3	3	3	19.9	19.9	19.9	25.244	0	11.435	80179000	13	3
P21182	P21182	S-adenosylmethionine decarboxylase proenzyme;S-adenosylmethionine decarboxylase alpha chain;S-adenosylmethionine decarboxylase beta chain	SPE2	410	0	0	0	0	30275000	26557000	38008000	32461000	0	0	0	32649000	61822000	0	30159000	0	2	2	2	9.6	9.6	9.6	46.232	0	60.239	502620000	19	21
Q12074	Q12074	Spermidine synthase	SPE3	1981	132520000	95525000	133460000	137010000	119660000	110690000	85525000	142430000	92044000	107740000	78394000	132110000	104650000	115420000	120270000	115880000	18	18	18	78.2	78.2	78.2	33.324	0	144.59	8810700000	13	208
Q04438	Q04438	Stationary phase protein 4	SPG4	1762	83169000	103980000	60285000	28687000	41223000	38694000	0	0	88295000	46269000	71666000	122770000	52849000	68585000	134340000	55156000	12	12	12	70.4	70.4	70.4	13.18	0	91.58	1714800000	7	61
Q06505	Q06505	Transcription factor SPN1	SPN1	1863	36416000	55309000	37181000	50220000	39383000	34791000	47825000	40528000	40209000	39282000	0	47622000	42167000	43400000	48341000	38308000	17	17	17	55.9	55.9	55.9	46.082	0	162.58	2136700000	28	123
Q02521	Q02521	Pre-mRNA-splicing factor SPP2	SPP2	1649	0	0	0	0	0	0	0	0	0	0	0	0	0	0	0	0	3	3	3	37.8	37.8	37.8	20.648	0	4.8444	69448000	8	5
P13130	P13130	Sporulation-specific wall maturation protein	SPS100	290	0	0	0	0	0	0	0	0	0	0	0	0	0	0	0	0	2	2	2	7.1	7.1	7.1	34.226	0	5.2334	46521000	6	2
P32573	P32573	Peroxisomal 2,4-dienoyl-CoA reductase SPS19	SPS19	671	27679000	39435000	57477000	37838000	0	0	0	0	33803000	166090000	0	190740000	90550000	144920000	240740000	126610000	10	10	10	39.4	39.4	39.4	31.109	0	42.106	1628600000	13	52
P06843	P06843	Protein SPT2	SPT2	147	0	17054000	0	13598000	0	0	0	0	0	0	0	0	0	0	0	0	2	2	2	7.8	7.8	7.8	38.551	0	4.4055	40847000	16	4
P32914	P32914	Transcription elongation factor SPT4	SPT4	731	43087000	43809000	51864000	53206000	82612000	71787000	85581000	78279000	99063000	76676000	173710000	103530000	107560000	85753000	112120000	206050000	4	4	4	49	49	49	11.158	0	61.336	2811500000	3	77
P27692	P27692	Transcription elongation factor SPT5	SPT5	552	0	0	0	0	0	0	0	0	0	0	0	0	0	0	0	0	6	6	6	7.7	7.7	7.7	115.65	0	25.272	131070000	49	16
P32585	P32585	Mediator of RNA polymerase II transcription subunit 18	SRB5	674	0	0	0	0	0	0	0	0	0	0	0	0	0	0	0	0	2	2	2	11.4	11.4	11.4	34.288	0	4.2906	13913000	14	1
P47822	P47822	Mediator of RNA polymerase II transcription subunit 21	SRB7	1376	0	0	0	0	0	0	0	0	0	0	0	0	0	0	0	0	6	6	6	63.6	63.6	63.6	16.071	0	25.636	78966000	6	7
P09007	P09007	Pre-rRNA-processing protein SRD1	SRD1	200	0	0	0	0	0	0	0	0	0	0	0	0	0	0	36521000	52757000	2	2	2	10	10	10	25.513	0	27.894	97458000	10	9
P21827	P21827	Guanine nucleotide exchange factor SRM1	SRM1	425	22796000	31503000	0	21422000	0	22898000	32917000	0	0	27981000	0	0	0	19754000	0	0	12	12	12	25.9	25.9	25.9	53.013	0	69.187	612590000	19	37
Q99176	Q99176	Protein SRN2	SRN2	2132	0	0	20011000	20545000	0	0	18515000	18474000	0	0	0	0	0	0	0	0	7	7	7	38	38	38	25.1	0	16.738	392830000	11	24
Q12038	Q12038	Lethal(2) giant larvae protein homolog SRO7	SRO7	1975	0	0	0	0	0	0	0	0	0	0	0	0	0	0	0	0	2	2	2	3.2	3.2	3.2	114.51	0.0094967	1.3951	82423000	50	2
P25567	P25567	RNA-binding protein SRO9	SRO9	516	171570000	151530000	191750000	118370000	86356000	80059000	152430000	98639000	137020000	111470000	84692000	45421000	121900000	101220000	48506000	58681000	14	14	14	50.9	50.9	50.9	48.059	0	323.31	5755500000	21	162
Q02821	Q02821	Importin subunit alpha	SRP1	1664	52843000	0	42569000	46193000	0	0	0	45147000	0	0	0	0	0	0	0	0	8	8	8	23.8	23.8	23.8	60.441	0	39.326	525040000	20	26
P38985	P38985	Signal recognition particle subunit SRP14	SRP14	1044	65096000	113640000	76593000	95924000	118820000	106900000	145680000	125340000	70796000	87286000	102320000	123090000	129690000	93160000	125930000	153800000	10	10	10	67.1	67.1	67.1	16.43	0	108.74	3430700000	8	111
P32342	P32342	Signal recognition particle subunit SRP21	SRP21	624	139510000	178460000	155740000	191730000	277010000	227290000	251800000	293700000	171910000	149240000	183700000	138200000	216030000	150400000	129410000	174470000	8	8	8	57.5	57.5	57.5	18.425	0	58.405	4583300000	7	81
P20424	P20424	Signal recognition particle subunit SRP54	SRP54	396	0	0	0	0	0	0	0	0	0	0	0	0	0	0	0	0	3	3	3	10.2	10.2	10.2	59.624	0	15.003	101910000	31	5
P17555	P17555	Adenylyl cyclase-associated protein	SRV2	361	148990000	131410000	111130000	127020000	65449000	80451000	65200000	91637000	101430000	85799000	0	61938000	36183000	69610000	102450000	22512000	18	18	18	54.9	54.9	54.9	57.521	0	201.71	4101800000	24	126
P36077	P36077	Sulfiredoxin	SRX1	819	81581000	56395000	101360000	76155000	79774000	56002000	75856000	43781000	56130000	36214000	0	72902000	46026000	43378000	0	0	8	8	8	64.6	64.6	64.6	13.854	0	39.794	1753000000	10	54
P10591	P10591	Heat shock protein SSA1	SSA1	252	7131700000	4832900000	6037600000	4490000000	3860000000	4434100000	3629900000	4383400000	6687200000	7200100000	5548000000	7429600000	5148500000	6040900000	6968600000	6370100000	78	78	22	90.3	90.3	33	69.656	0	323.31	761300000000	35	2128
P10592	P10592	Heat shock protein SSA2	SSA2	253	1298500000	1063000000	1240700000	1220900000	628780000	717860000	836060000	897280000	1620000000	1065600000	1244900000	906360000	624680000	810080000	601240000	535260000	73	18	15	90.3	31.6	31.5	69.469	0	323.31	48229000000	36	315
P09435	P09435	Heat shock protein SSA3	SSA3	204	69693000	0	92959000	0	0	0	0	0	113920000	315030000	87359000	323320000	123240000	134720000	201000000	145800000	41	19	19	60.7	41.9	41.9	70.546	0	268.5	4470900000	34	108
P22202	P22202	Heat shock protein SSA4	SSA4	437	272270000	166710000	330100000	141430000	18022000	23867000	8316700	0	197920000	274560000	374000000	375720000	34419000	40135000	182880000	159730000	49	29	23	71	54.2	45.8	69.65	0	263.52	8631000000	34	185
P11484	P11484	Heat shock protein SSB1	SSB1	266	127190000	89048000	117220000	88924000	83612000	111910000	104850000	131450000	0	0	0	0	0	0	0	0	52	2	2	74.6	3.6	3.6	66.601	0	82.002	1549800000	30	28
P40150	P40150	Heat shock protein SSB2	SSB2	1162	1953300000	1362200000	1584700000	1217900000	1032700000	1341100000	1292700000	1459800000	1401200000	1346800000	851470000	1102400000	1016400000	1135500000	1250100000	899220000	53	53	3	76.7	76.7	5.7	66.594	0	323.31	164010000000	30	864
P0CS90;P39987	P0CS90	Heat shock protein SSC1, mitochondrial	SSC1	226	1811800000	1739500000	1742800000	1707900000	1653000000	1778800000	1672600000	1651100000	1660500000	1647800000	1049300000	1504900000	1357100000	1805500000	1515000000	1370000000	64	64	64	75.8	75.8	75.8	70.627	0	323.31	230610000000	31	1201
P32589	P32589	Heat shock protein homolog SSE1	SSE1	676	976720000	750360000	947310000	833110000	462900000	539840000	498440000	605730000	850380000	741200000	537000000	620210000	475820000	637700000	763000000	496350000	63	63	57	82.5	82.5	74.3	77.365	0	323.31	83677000000	37	868
P32590	P32590	Heat shock protein homolog SSE2	SSE2	677	169690000	89601000	122530000	46582000	32829000	32868000	0	0	156870000	161950000	34290000	146800000	103000000	117350000	139560000	53219000	34	28	28	57.4	48.1	48.1	77.62	0	217.69	3974800000	43	115
P25390	P25390	Serine/threonine-protein kinase SSK22	SSK22	508	0	0	0	0	0	0	0	0	0	0	0	0	0	0	0	0	2	2	2	1.2	1.2	1.2	152.72	0.0067082	1.5007	19314000	75	3
P32867	P32867	Protein SSO1	SSO1	717	0	0	0	0	0	0	0	0	0	0	0	0	0	0	0	0	5	3	3	22.8	16.6	16.6	33.106	0	9.459	356000000	10	10
P39926	P39926	Protein SSO2	SSO2	1090	47812000	92117000	50862000	135550000	86064000	49361000	50121000	64265000	74233000	48634000	46261000	28493000	57540000	93488000	37912000	40993000	9	9	7	42.4	42.4	36.3	33.733	0	80.238	1830100000	11	74
P39931	P39931	Protein SSP120	SSP120	1093	177090000	183640000	209570000	196420000	196770000	192120000	209560000	193780000	134620000	123730000	162000000	180140000	142480000	150070000	183530000	192730000	13	13	13	56.4	56.4	56.4	27.289	0	107.02	6300700000	11	113
Q05931	Q05931	Heat shock protein SSQ1, mitochondrial	SSQ1	1821	13121000	14994000	16781000	9951900	0	0	0	0	48832000	16115000	0	0	0	12832000	0	0	13	13	13	32.7	32.7	32.7	72.364	0	48.878	446070000	32	32
P38788	P38788	Ribosome-associated complex subunit SSZ1	SSZ1	1000	534050000	490010000	550690000	411430000	316870000	370830000	468090000	412920000	534310000	508940000	373750000	427820000	422140000	436540000	502340000	406510000	38	38	38	76.8	76.8	76.8	58.237	0	323.31	41107000000	29	519
P42845	P42845	Protein STB1	STB1	1266	22762000	0	20637000	29823000	29859000	23486000	27564000	28281000	20243000	0	0	40246000	22323000	19371000	36781000	53032000	6	6	6	21	21	21	45.683	0	25.723	536800000	20	38
Q12427	Q12427	Protein STB3	STB3	2055	991540000	1030600000	974010000	1026000000	1014600000	949770000	1330500000	1187300000	876850000	1064000000	731840000	1146800000	1127300000	1014700000	827090000	1021300000	12	12	12	38.2	38.2	38.2	56.263	0	131.34	9931600000	24	89
Q03497	Q03497	Serine/threonine-protein kinase STE20	STE20	1701	16179000	0	0	0	0	0	0	0	14988000	0	0	0	0	0	0	0	3	3	3	4.9	4.9	4.9	102.36	0	12.435	129380000	47	9
P47154	P47154	CAAX prenyl protease 1	STE24	1369	20421000	0	25768000	24005000	0	0	0	0	0	0	0	0	0	0	0	0	5	5	5	13.5	13.5	13.5	52.323	0	10.306	361530000	20	10
P25344	P25344	Protein STE50	STE50	498	0	0	0	0	0	0	0	0	0	0	0	0	0	0	0	0	2	2	2	12.7	12.7	12.7	38.97	0	6.8062	61854000	13	3
P01098	P01098	ATPase-stabilizing factor 9 kDa, mitochondrial	STF1	69	0	0	66770000	0	105830000	48914000	0	68203000	117160000	114100000	362030000	165410000	280880000	132630000	127900000	452310000	8	8	8	48.8	48.8	48.8	10.062	0	90.499	2373400000	3	55
P16965	P16965	ATPase-stabilizing factor 15 kDa protein	STF2	353	303180000	249040000	237850000	164120000	547580000	516720000	273700000	311170000	260830000	310750000	895630000	656620000	681280000	444160000	847090000	1297500000	8	8	8	75	75	75	9.6144	0	206.93	25816000000	3	244
P15705	P15705	Heat shock protein STI1	STI1	332	1017000000	898290000	1119600000	1005600000	832750000	772610000	883500000	907520000	1353400000	1393000000	1266800000	1600000000	1129800000	1336700000	1474900000	1294800000	64	64	64	83.2	83.2	83.2	66.264	0	323.31	119060000000	33	899
P39015	P39015	Suppressor protein STM1	STM1	1056	4520000000	4450800000	5382500000	4899200000	7109700000	6787200000	8015200000	7291700000	7292500000	4489900000	6211100000	4145700000	4438800000	4345800000	4268500000	3923700000	33	33	33	77.3	77.3	77.3	29.995	0	323.31	223340000000	12	739
Q05937	Q05937	Zinc finger protein STP3	STP3	1823	0	0	0	0	0	0	0	0	0	0	0	0	0	0	0	0	2	2	2	9.6	9.6	9.6	37.718	0	7.76	213400000	12	9
P32579	P32579	Threonylcarbamoyl-AMP synthase	SUA5	672	0	0	0	0	0	0	0	0	0	0	0	0	0	0	0	0	2	2	2	12.9	12.9	12.9	46.538	0	17.513	66936000	21	4
P54000	P54000	RNA polymerase II transcriptional coactivator SUB1	SUB1	1581	92248000	114600000	110550000	99855000	86200000	87406000	115650000	89273000	96840000	82169000	99928000	115960000	80678000	87891000	108020000	97732000	10	10	10	34.2	34.2	34.2	33.102	0	82.091	3486000000	14	80
Q07478	Q07478	ATP-dependent RNA helicase SUB2	SUB2	1888	222250000	40918000	143010000	130510000	91799000	124840000	31926000	145730000	27960000	20543000	0	30829000	35921000	44850000	35536000	20366000	23	23	23	62.3	62.3	62.3	50.308	0	309.34	5173400000	21	152
P00724-2;P00724	P00724-2;P00724	Invertase 2	SUC2	50	202140000	107180000	254620000	116720000	140180000	154700000	230540000	162800000	215070000	127120000	483530000	126060000	145300000	148820000	136330000	160700000	19	19	19	31.1	31.1	31.1	58.544	0	214.61	8380500000	18	177
P32911	P32911	Eukaryotic translation initiation factor eIF-1	SUI1	729	671800000	563940000	672690000	651270000	728340000	668750000	834790000	728210000	777730000	557860000	1188300000	609260000	663110000	630430000	648810000	898810000	11	11	11	80.6	80.6	80.6	12.312	0	268.64	20936000000	6	172
P20459	P20459	Eukaryotic translation initiation factor 2 subunit alpha	SUI2	404	37565000	13219000	23950000	54041000	30948000	19684000	0	32551000	0	0	0	0	0	18803000	4574900	0	10	10	10	43.1	43.1	43.1	34.717	0	58.156	870600000	21	48
P09064	P09064	Eukaryotic translation initiation factor 2 subunit beta	SUI3	201	86367000	134810000	78173000	89350000	103050000	109210000	170740000	111990000	158930000	93819000	77330000	100830000	126910000	108510000	88842000	95701000	20	20	20	70.5	70.5	70.5	31.574	0	184.24	4973000000	17	136
P46676	P46676	Suppressor of mar1-1 protein	SUM1	1311	0	0	0	0	0	0	0	0	0	0	0	0	0	0	0	0	2	2	2	3.4	3.4	3.4	118.2	0	11.818	20604000	53	2
P05453	P05453	Eukaryotic peptide chain release factor GTP-binding subunit	SUP35	111	17993000	59322000	0	29628000	0	39029000	44797000	35094000	81303000	58819000	0	35250000	55072000	59038000	94384000	33794000	14	14	14	32.4	32.4	32.4	76.55	0	88.607	1526800000	30	69
P12385	P12385	Eukaryotic peptide chain release factor subunit 1	SUP45	277	40956000	28007000	32627000	31905000	20578000	23829000	0	28081000	38816000	26624000	0	26909000	0	0	38723000	0	9	9	9	26.1	26.1	26.1	49.005	0	31.25	727070000	28	40
P54003	P54003	Protein SUR7	SUR7	1582	0	14592000	0	29048000	0	0	0	0	0	0	0	0	0	0	0	0	2	2	2	6.3	6.3	6.3	33.829	0.00052083	2.9667	136230000	9	8
Q6WNK7	Q6WNK7	Transcription and mRNA export factor SUS1	SUS1	2124	0	0	0	0	0	0	0	0	0	0	0	0	0	0	0	0	4	4	4	43.8	43.8	43.8	11.084	0	3.655	55469000	6	3
Q05515	Q05515	Survival factor 1	SVF1	1800	46133000	0	0	0	0	0	0	0	0	31893000	0	0	0	0	13568000	0	4	4	4	19.5	19.5	19.5	54.367	0	9.1578	345560000	21	14
Q03088	Q03088	Styryl dye vacuolar localization protein 3	SVL3	1678	0	0	0	0	0	0	0	0	0	0	0	0	0	0	0	0	3	3	3	4.6	4.6	4.6	92.143	0	6.1885	133590000	33	3
Q06677	Q06677	Auxilin-like clathrin uncoating factor SWA2	SWA2	1875	18299000	0	22695000	19360000	17879000	0	16587000	0	0	0	0	0	0	0	0	0	5	5	5	12.3	12.3	12.3	75.019	0	15.832	287020000	29	21
P32591	P32591	SWI/SNF complex subunit SWI3	SWI3	678	0	19050000	0	0	0	0	19912000	0	0	0	0	0	0	0	0	0	11	11	11	18.8	18.8	18.8	92.925	0	28.346	378360000	47	20
P08153	P08153	Transcriptional factor SWI5	SWI5	189	0	0	0	0	0	0	0	0	0	0	0	0	0	0	0	0	2	2	2	5.4	5.4	5.4	79.774	0.0085592	1.4162	30059000	36	2
P53937	P53937	37S ribosomal protein SWS2, mitochondrial	SWS2	1570	0	0	0	0	23324000	0	0	21132000	0	0	0	0	22769000	13593000	0	0	2	2	2	25.9	25.9	25.9	16.089	0	24.056	144230000	7	12
P53277	P53277	Pre-mRNA-splicing factor SYF2	SYF2	1492	21402000	27883000	23426000	0	0	32880000	36313000	0	0	21114000	0	0	0	0	0	0	6	6	6	37.7	37.7	37.7	24.802	0	40.196	542990000	9	30
Q02875	Q02875	SMY2 homolog 2	SYH1	1666	0	0	0	0	0	0	0	0	0	0	0	0	0	0	0	0	5	5	5	12.6	12.6	12.6	94.355	0	7.1604	949280000	33	7
P25623	P25623	Suppressor of yeast profilin deletion	SYP1	524	66188000	40683000	58173000	37004000	34019000	33941000	22515000	30365000	27929000	29409000	39243000	0	28054000	25291000	36247000	33617000	17	17	17	34.9	34.9	34.9	96.136	0	143.21	1698500000	42	88
P38340	P38340	Alpha N-terminal protein methyltransferase 1	TAE1	948	0	0	0	0	0	22239000	28864000	0	22254000	18110000	0	0	0	0	22043000	28769000	4	4	4	21.1	21.1	21.1	26.067	0	37.288	410580000	10	19
Q12030	Q12030	Transcription initiation factor TFIID subunit 10	TAF10	1971	70487000	61869000	53342000	67375000	70866000	69225000	96346000	91541000	75156000	78629000	38558000	46600000	69542000	92482000	39472000	54012000	8	8	8	51.9	51.9	51.9	23.019	0	167.38	1429900000	9	50
Q03761	Q03761	Transcription initiation factor TFIID subunit 12	TAF12	1718	0	26574000	21022000	37017000	29983000	27327000	31528000	35691000	17769000	0	0	0	30178000	0	0	0	10	10	10	25.6	25.6	25.6	61.072	0	71.097	556980000	29	35
P35189	P35189	Transcription initiation factor TFIID subunit 14	TAF14	785	68108000	108370000	65838000	98098000	78214000	74740000	102470000	74275000	72107000	85393000	0	56300000	69241000	82956000	80665000	109670000	10	10	10	59.8	59.8	59.8	27.44	0	97.355	3238900000	16	94
P50105	P50105	Transcription initiation factor TFIID subunit 4	TAF4	1418	17639000	19103000	0	0	0	20355000	24310000	27382000	12416000	0	0	35586000	0	16361000	32563000	30742000	4	4	4	19.1	19.1	19.1	42.336	0	33.042	374350000	26	27
P38129	P38129	Transcription initiation factor TFIID subunit 5	TAF5	896	0	0	0	0	0	0	0	0	0	0	0	0	0	0	0	0	3	3	3	6.5	6.5	6.5	88.967	0	4.5635	38719000	42	5
Q05027	Q05027	Transcription initiation factor TFIID subunit 9	TAF9	1795	49941000	60939000	57085000	73068000	69859000	66537000	82667000	72096000	45882000	42687000	59163000	81808000	70844000	56719000	76025000	76950000	8	8	8	74.5	74.5	74.5	17.314	0	117.19	2097900000	7	76
P25638	P25638	TPR repeat-containing protein associated with Hsp90	TAH1	528	79986000	0	105010000	34014000	48835000	36293000	33543000	48540000	32389000	0	0	0	0	0	0	0	4	4	4	70.3	70.3	70.3	12.511	0	27.148	733880000	5	24
P15019	P15019	Transaldolase	TAL1	318	3637100000	1563900000	2978100000	3151200000	1460800000	1551200000	1060300000	2576700000	1070200000	875750000	324810000	1144300000	581540000	909150000	1347900000	159400000	32	32	31	73.1	73.1	70.7	37.036	0	207.59	36852000000	19	272
P53072	P53072	tRNA acetyltransferase TAN1	TAN1	1448	0	0	0	0	0	0	0	0	0	0	0	0	0	0	0	0	3	3	3	14.9	14.9	14.9	33.55	0	6.3971	44872000	18	2
Q03640	Q03640	Tricalbin-3	TCB3	1708	0	33754000	30990000	25381000	0	0	24972000	0	43292000	44947000	0	0	0	0	0	0	8	8	8	9.1	9.1	9.1	171.07	0	62.5	718200000	69	25
Q08921	Q08921	Target of rapamycin complex 1 subunit TCO89	TCO89	1952	0	17569000	18195000	18642000	0	17987000	20203000	0	21679000	21382000	0	0	24517000	19199000	24001000	21082000	9	9	9	16	16	16	88.844	0	24.103	463090000	44	41
P12612	P12612	T-complex protein 1 subunit alpha	TCP1	279	0	0	0	0	0	0	0	0	0	0	0	0	0	0	0	0	7	7	7	17	17	17	60.48	0	18.668	122260000	31	7
P42938	P42938	Probable ATP-dependent kinase TDA10	TDA10	1270	33692000	30185000	25709000	31649000	35693000	42951000	0	38381000	26109000	37328000	0	41187000	38940000	51434000	42775000	26421000	9	9	9	43.4	43.4	43.4	33.336	0	45.477	933570000	13	54
P38854	P38854	Topoisomerase I damage affected protein 11	TDA11	1025	0	0	0	0	0	0	0	0	0	0	0	0	0	0	0	0	2	2	2	6.3	6.3	6.3	56.313	0	3.9413	76854000	24	8
P40045	P40045	Topoisomerase I damage affected protein 2	TDA2	1134	0	0	0	0	0	0	0	0	0	0	0	0	0	0	0	0	6	6	6	30.2	30.2	30.2	14.498	0	5.8703	126860000	8	11
P38758	P38758	Putative oxidoreductase TDA3	TDA3	987	22608000	29169000	0	21970000	0	0	0	28266000	32169000	0	0	31612000	0	27865000	29153000	0	7	7	7	21.8	21.8	21.8	57.613	0	48.47	456110000	29	33
P00360	P00360	Glyceraldehyde-3-phosphate dehydrogenase 1	TDH1	36	520480000	394320000	435190000	205910000	588170000	706150000	301940000	303910000	1622100000	5339200000	1347000000	6914400000	3546800000	3729600000	4637700000	4115600000	44	24	24	89.2	69.6	69.6	35.75	0	323.31	121040000000	22	465
P00358	P00358	Glyceraldehyde-3-phosphate dehydrogenase 2	TDH2	34	5068600000	3538800000	4454700000	2754400000	3374000000	3699500000	2905300000	2759900000	6432600000	9186600000	4027700000	4744800000	7252400000	7188200000	3515000000	3856000000	52	13	12	94.3	46.1	38.9	35.846	0	323.31	145950000000	20	780
P00359	P00359	Glyceraldehyde-3-phosphate dehydrogenase 3	TDH3	35	32428000000	24560000000	31549000000	20946000000	25460000000	26666000000	25862000000	26764000000	28030000000	36637000000	32184000000	35701000000	31702000000	31885000000	25952000000	28772000000	57	57	17	95.8	95.8	50.9	35.746	0	323.31	2744400000000	20	5398
P02994	P02994	Elongation factor 1-alpha	TEF1	82	7553900000	7609400000	6674500000	6564900000	5880600000	6772400000	8060600000	7465800000	9848900000	8874800000	8817900000	11002000000	7237000000	8231000000	10716000000	8999700000	49	49	49	81	81	81	50.032	0	323.31	606940000000	22	1535
P36008	P36008	Elongation factor 1-gamma 2	TEF4	800	232990000	99871000	252230000	199430000	112890000	114150000	70992000	203490000	65650000	58792000	49875000	77537000	0	54760000	98558000	55913000	19	19	17	52.9	52.9	50.5	46.52	0	134.24	6533300000	23	140
P41903	P41903	Peroxisomal acyl-coenzyme A thioester hydrolase 1	TES1	1258	34119000	64550000	34346000	45280000	40878000	52155000	38163000	42194000	34453000	48935000	35651000	63524000	45972000	63307000	42481000	50536000	10	10	10	40.1	40.1	40.1	40.259	0	37.608	1554700000	18	57
P36145	P36145	Transcription initiation factor IIE subunit beta	TFA2	838	0	0	0	0	0	0	0	0	0	0	0	0	0	0	0	0	8	8	8	28	28	28	36.985	0	12.421	686540000	17	11
Q3E7C1	Q3E7C1	RNA polymerase II transcription factor B subunit 5	TFB5	2111	16749000	0	0	25496000	0	0	0	0	18796000	0	0	0	0	26626000	0	0	3	3	3	47.2	47.2	47.2	8.2324	0	16.627	350970000	4	20
Q12415	Q12415	Transcription factor tau 55 kDa subunit	TFC7	2052	0	0	0	0	0	0	0	0	0	0	0	0	0	0	0	0	2	2	2	5.7	5.7	5.7	49.146	0.0024618	1.9211	43454000	22	2
P41895	P41895	Transcription initiation factor IIF subunit alpha	TFG1	1257	0	45019000	32511000	35147000	0	0	38956000	0	30462000	0	0	0	0	0	35205000	0	6	6	6	9.9	9.9	9.9	82.193	0	14.978	426450000	33	25
P14306	P14306	Carboxypeptidase Y inhibitor	TFS1	305	368830000	350930000	395040000	253640000	287440000	290340000	203510000	222170000	820510000	764410000	614590000	656580000	625480000	561980000	433310000	488250000	17	17	17	93.6	93.6	93.6	24.357	0	323.31	25486000000	9	257
P40040	P40040	Protein THO1	THO1	1132	195670000	582750000	211000000	530270000	366070000	322700000	378790000	338120000	215100000	256430000	591710000	396670000	286760000	236940000	346110000	569450000	16	16	16	69.7	69.7	69.7	24.137	0	207.35	16736000000	9	168
P17423	P17423	Homoserine kinase	THR1	358	89785000	91180000	112690000	111960000	83957000	85074000	58164000	93671000	75204000	70402000	32333000	110350000	85654000	103840000	86234000	124970000	12	12	12	49.9	49.9	49.9	38.712	0	71.949	3843300000	15	114
P16120	P16120	Threonine synthase	THR4	338	435450000	86383000	328040000	134450000	96355000	83974000	36929000	100830000	92982000	80285000	11361000	29040000	68966000	82110000	41874000	41106000	35	35	35	72.6	72.6	72.6	57.474	0	323.31	12821000000	27	305
P04801	P04801	Threonine--tRNA ligase, cytoplasmic	THS1	99	74643000	50725000	77525000	126780000	75880000	73187000	27321000	90711000	0	25870000	0	0	0	0	24007000	0	18	18	18	29.4	29.4	29.4	84.519	0	67.165	1888000000	38	71
P10081	P10081	ATP-dependent RNA helicase eIF4A	TIF1	249	734930000	243270000	758440000	587810000	314820000	297210000	147820000	462320000	227880000	177950000	114710000	103960000	168580000	204100000	239210000	105220000	25	25	25	60.3	60.3	60.3	44.697	0	323.31	17883000000	21	258
P38912	P38912	Eukaryotic translation initiation factor 1A	TIF11	1037	206430000	307240000	183650000	246800000	311430000	325310000	434850000	311000000	247400000	207050000	442990000	213790000	195210000	223110000	385070000	278760000	12	12	12	52.9	52.9	52.9	17.435	0	187.89	9802000000	7	164
P34167	P34167	Eukaryotic translation initiation factor 4B	TIF3	768	571430000	598950000	595310000	625200000	714160000	727010000	993090000	797260000	465410000	467670000	1065700000	625110000	455480000	433300000	616720000	793580000	40	40	40	85.3	85.3	85.3	48.521	0	323.31	43532000000	28	497
P40217	P40217	Eukaryotic translation initiation factor 3 subunit I	TIF34	1174	155320000	165810000	162090000	149610000	136110000	157580000	131920000	185440000	122500000	113160000	66813000	120940000	117460000	124130000	139140000	63936000	13	13	13	59.9	59.9	59.9	38.755	0	142.79	6084100000	20	159
Q04067	Q04067	Eukaryotic translation initiation factor 3 subunit G	TIF35	1737	150070000	187750000	167690000	198280000	178990000	195400000	229000000	189100000	216680000	195530000	134210000	120340000	179310000	193240000	121910000	106450000	12	12	12	62.8	62.8	62.8	30.501	0	151.29	6778000000	12	156
P39935	P39935	Eukaryotic initiation factor 4F subunit p150	TIF4631	1094	66192000	67042000	62578000	57095000	80608000	82998000	55824000	75351000	76634000	43005000	320930000	192620000	79326000	64840000	120860000	172910000	14	14	13	20.3	20.3	19	107.1	0	240.96	2346400000	42	97
P39936	P39936	Eukaryotic initiation factor 4F subunit p130	TIF4632	1095	0	0	0	0	0	0	0	0	0	0	0	0	0	0	0	0	4	3	3	5	3.7	3.7	103.9	0.0067114	1.5013	12834000	42	5
P38431;P38431-2	P38431;P38431-2	Eukaryotic translation initiation factor 5	TIF5	956	149660000	105570000	146060000	138100000	109080000	111480000	130340000	127120000	119790000	107240000	133190000	124770000	82343000	105090000	168070000	130560000	23	23	23	70.4	70.4	70.4	45.261	0	215.45	6960700000	27	209
Q12522	Q12522	Eukaryotic translation initiation factor 6	TIF6	2081	199470000	276560000	209680000	256040000	205190000	237340000	290570000	250480000	225870000	246840000	0	189290000	172790000	210010000	221190000	254030000	5	5	5	37.6	37.6	37.6	26.457	0	42.673	4346500000	7	39
P87108	P87108	Mitochondrial import inner membrane translocase subunit TIM10	TIM10	1613	311160000	412170000	321370000	478650000	382230000	362960000	451560000	379600000	215260000	236970000	571500000	220010000	386590000	298390000	166640000	350100000	9	9	9	98.9	98.9	98.9	10.305	0	182.13	12664000000	7	133
P81449	P81449	ATP synthase subunit e, mitochondrial	TIM11	1610	968420000	1055000000	1198300000	1195500000	1268500000	1184900000	1243800000	1060700000	553100000	492700000	481950000	586880000	641770000	714630000	582400000	597240000	7	7	7	75	75	75	10.875	0	66.144	19682000000	6	109
P32830	P32830	Mitochondrial import inner membrane translocase subunit TIM12	TIM12	709	0	31839000	27384000	41744000	0	0	23815000	0	0	0	0	0	14070000	0	0	0	3	3	3	23.9	23.9	23.9	12.284	0	5.4223	444820000	8	23
P53299	P53299	Mitochondrial import inner membrane translocase subunit TIM13	TIM13	1500	346170000	304710000	416410000	332660000	496150000	379860000	417770000	396400000	225290000	329600000	198570000	202610000	449680000	361980000	273470000	251270000	11	11	11	84.8	84.8	84.8	11.286	0	118.82	12046000000	9	111
Q12328	Q12328	Mitochondrial import inner membrane translocase subunit TIM22	TIM22	2036	0	0	0	0	0	0	0	0	0	0	0	0	0	0	0	0	3	3	3	19.3	19.3	19.3	21.864	0	13.502	149560000	9	6
P32897	P32897	Mitochondrial import inner membrane translocase subunit TIM23	TIM23	721	193430000	215420000	200060000	251470000	215680000	236340000	274580000	230510000	249070000	250180000	174230000	229510000	276950000	268730000	216740000	223210000	10	10	10	53.2	53.2	53.2	23.243	0	185.53	8724600000	9	109
Q01852	Q01852	Mitochondrial import inner membrane translocase subunit TIM44	TIM44	1635	0	71570000	37706000	66156000	51876000	59685000	63721000	53982000	54511000	45132000	0	65046000	38850000	49678000	73851000	29761000	17	17	17	40.8	40.8	40.8	48.854	0	78.255	1776600000	27	71
Q02776	Q02776	Mitochondrial import inner membrane translocase subunit TIM50	TIM50	1660	18595000	12047000	0	62423000	26543000	31442000	0	29068000	0	0	0	0	0	0	0	0	7	7	7	17.4	17.4	17.4	55.098	0	28.07	503140000	24	27
P47045	P47045	Mitochondrial import inner membrane translocase subunit TIM54	TIM54	1337	29944000	23023000	30739000	33013000	25969000	26317000	0	27467000	17997000	0	0	0	0	26088000	30013000	0	8	8	8	32.6	32.6	32.6	54.182	0	63.796	627970000	29	37
P57744	P57744	Mitochondrial import inner membrane translocase subunit TIM8	TIM8	1600	481440000	362980000	548410000	495560000	514610000	368630000	562240000	441970000	174310000	266500000	314080000	241600000	332730000	329790000	242470000	269290000	10	10	10	96.6	96.6	96.6	9.7638	0	201.07	12372000000	6	121
O74700	O74700	Mitochondrial import inner membrane translocase subunit TIM9	TIM9	24	369270000	959430000	497600000	1179400000	838870000	653240000	806290000	620980000	496390000	429540000	1778100000	785270000	624090000	553690000	725320000	1233200000	11	11	11	79.3	79.3	79.3	10.202	0	135.05	16648000000	6	104
Q12199	Q12199	Type 2A phosphatase activator TIP41	TIP41	2007	0	0	0	0	0	0	0	0	0	0	0	0	0	0	0	0	2	2	2	10.1	10.1	10.1	41.019	0.009962	1.3879	63452000	21	2
P23254	P23254	Transketolase 1	TKL1	457	478380000	319530000	364940000	306290000	296290000	329090000	310900000	373700000	398720000	387280000	379970000	580540000	329530000	375410000	581310000	515500000	45	45	45	74.6	74.6	74.6	73.805	0	323.31	39694000000	31	505
P33315	P33315	Transketolase 2	TKL2	742	98466000	136690000	108710000	103930000	54814000	60586000	57014000	73502000	86253000	525290000	47419000	551540000	207860000	239720000	226450000	246030000	31	31	31	62.8	62.8	62.8	75.028	0	313.78	11906000000	29	267
Q06177	Q06177	Translation machinery-associated protein 10	TMA10	1841	334240000	317240000	172060000	51450000	355680000	349500000	79579000	47843000	1095800000	642170000	3380900000	1587800000	1189300000	828150000	1637900000	2426700000	10	10	10	79.1	79.1	79.1	9.8337	0	196.99	35885000000	5	229
Q08687	Q08687	Translation machinery-associated protein 16	TMA16	1939	0	42553000	33414000	48785000	51008000	54399000	77917000	58794000	0	0	0	0	0	0	0	0	7	7	7	48.9	48.9	48.9	20.839	0	34.224	697010000	9	36
Q12513	Q12513	Translation machinery-associated protein 17	TMA17	2077	592160000	583830000	572360000	493400000	674330000	609670000	666340000	631560000	294070000	142190000	197440000	253390000	294350000	302520000	369750000	276070000	13	13	13	78.7	78.7	78.7	16.771	0	295.61	28774000000	9	216
P35691	P35691	Translationally-controlled tumor protein homolog	TMA19	789	2327000000	2672700000	2786300000	2702700000	2738200000	2970400000	3872500000	3249700000	2504700000	2182000000	6278000000	4140500000	2401800000	2451900000	3446200000	4724700000	18	18	18	67.7	67.7	67.7	18.741	0	237.38	81814000000	8	228
P89886	P89886	Translation machinery-associated protein 20	TMA20	1614	62449000	126070000	67725000	110390000	56510000	67252000	66359000	57199000	109120000	82603000	57303000	69096000	77774000	81994000	73899000	39464000	12	12	12	76.2	76.2	76.2	20.277	0	83.371	3100200000	9	104
P47089	P47089	Translation machinery-associated protein 22	TMA22	1347	27047000	115270000	35906000	92622000	73260000	90699000	96513000	62570000	52346000	0	0	44592000	35537000	37345000	35979000	58586000	8	8	8	49	49	49	22.495	0	143.85	1425700000	9	55
Q03525	Q03525	Protein TMA23	TMA23	1702	0	0	0	0	0	0	0	0	0	0	0	0	0	0	0	0	2	2	2	13.3	13.3	13.3	23.949	0	4.6762	27049000	10	2
Q12000	Q12000	Translation machinery-associated protein 46	TMA46	1964	0	41074000	0	43542000	0	0	37744000	0	0	0	0	0	0	0	0	0	5	5	5	21.4	21.4	21.4	39.514	0	11.133	299660000	17	13
Q3E764	Q3E764	Translation machinery-associated protein 7	TMA7	2099	288300000	209630000	410210000	285230000	601560000	515310000	376000000	605660000	431530000	254470000	2053700000	653450000	344910000	289590000	456090000	970460000	7	7	7	56.2	56.2	56.2	6.9412	0	106.99	12300000000	3	110
Q08422	Q08422	AN1-type zinc finger protein TMC1	TMC1	1928	0	0	0	0	42333000	0	0	28767000	0	0	0	0	0	0	0	0	3	3	3	34	34	34	16.734	0	12.427	191250000	8	11
P32643	P32643	Trans-aconitate 3-methyltransferase	TMT1	693	0	0	0	0	0	0	0	0	0	0	0	0	0	0	0	0	4	4	4	25.4	25.4	25.4	34.768	0	6.1968	72535000	17	3
P32774	P32774	Transcription initiation factor IIA subunit 2	TOA2	697	0	0	0	0	0	0	0	0	0	0	0	0	0	0	0	0	5	5	5	41	41	41	13.458	0	14.841	159600000	9	15
P35180	P35180	Mitochondrial import receptor subunit TOM20	TOM20	784	163200000	106830000	189150000	206920000	161910000	130790000	108720000	168550000	67372000	68227000	41608000	46685000	66005000	105860000	62309000	55477000	6	6	6	41.5	41.5	41.5	20.317	0	46.281	3237600000	10	61
P49334	P49334	Mitochondrial import receptor subunit TOM22	TOM22	1402	348950000	398880000	322470000	313140000	368930000	355180000	465440000	365100000	446370000	452610000	408900000	271490000	437760000	462960000	252620000	267410000	7	7	7	52.6	52.6	52.6	16.79	0	149.74	6921800000	7	87
P23644	P23644	Mitochondrial import receptor subunit TOM40	TOM40	471	302650000	257440000	283450000	287550000	256660000	249900000	269650000	266680000	187980000	186150000	153570000	148760000	251470000	315090000	140290000	107170000	19	19	19	68.5	68.5	68.5	42.038	0	263.07	11009000000	15	167
P80967	P80967	Mitochondrial import receptor subunit TOM5	TOM5	1609	593750000	516370000	627440000	1149700000	818640000	672780000	797300000	879110000	0	256890000	922790000	861900000	440440000	448590000	689600000	1081200000	3	3	3	46	46	46	5.9849	0	17.958	9577900000	3	45
P53507	P53507	Mitochondrial import receptor subunit TOM7	TOM7	1516	281790000	304000000	359860000	302440000	626150000	462300000	614390000	538860000	442100000	450120000	527610000	426970000	643690000	475580000	374480000	400770000	2	2	2	25	25	25	6.8699	0	15.051	7921300000	3	55
P07213	P07213	Mitochondrial import receptor subunit TOM70	TOM70	152	193280000	129360000	193330000	177380000	187930000	186250000	134130000	203480000	131480000	129340000	73101000	144510000	133400000	141300000	135430000	171600000	34	34	34	57.5	57.5	57.5	70.122	0	323.31	14244000000	33	366
P38288	P38288	Protein TOS1	TOS1	934	118560000	87706000	82602000	90628000	93737000	86634000	131220000	71961000	134690000	88137000	90815000	114080000	0	87769000	110580000	0	9	9	9	32.1	32.1	32.1	47.994	0	129.09	2233000000	15	56
P40032	P40032	Prolyl 3,4-dihydroxylase TPA1	TPA1	1129	0	0	0	0	0	0	0	0	0	0	0	0	0	0	0	0	2	2	2	5.1	5.1	5.1	74.041	0	4.303	27836000	32	2
P31383	P31383	Protein phosphatase PP2A regulatory subunit A	TPD3	600	0	0	0	0	0	0	0	0	0	0	0	0	0	0	0	0	5	5	5	11.7	11.7	11.7	70.907	0	16.742	91232000	27	7
P00942	P00942	Triosephosphate isomerase	TPI1	64	6694400000	6544400000	5485600000	5192400000	6469300000	6908500000	7735000000	6963500000	6165700000	7076100000	4986100000	8951300000	6546200000	7363600000	8891200000	7338000000	32	32	32	99.6	99.6	99.6	26.795	0	323.31	464030000000	12	933
P17536	P17536	Tropomyosin-1	TPM1	360	1382600000	1251800000	1526500000	1335400000	1493200000	1540300000	1683000000	1500400000	1528900000	1336700000	1218300000	1333100000	1454700000	1593900000	1779200000	1561400000	35	35	35	94	94	94	23.54	0	323.31	120680000000	12	704
P40414	P40414	Tropomyosin-2	TPM2	1192	482560000	426750000	445710000	504450000	389920000	396460000	510070000	370110000	431210000	437640000	190120000	318520000	356410000	603720000	457180000	246300000	28	28	28	91.3	91.3	91.3	19.093	0	323.31	22182000000	11	316
Q00764	Q00764	Alpha,alpha-trehalose-phosphate synthase [UDP-forming] 56 kDa subunit	TPS1	1620	101020000	38917000	78400000	53212000	34715000	41786000	15204000	45774000	73961000	65087000	0	39684000	46621000	50538000	70056000	27484000	16	16	16	40.2	40.2	40.2	56.147	0	142.32	2956300000	20	105
P31688	P31688	Trehalose-phosphatase	TPS2	603	0	0	0	0	0	0	0	0	0	0	0	0	0	0	0	0	6	6	6	11.2	11.2	11.2	102.98	0	12.507	141000000	47	6
Q12272	Q12272	tRNA 2-phosphotransferase	TPT1	2022	0	29367000	0	29029000	0	0	0	0	0	0	0	0	0	0	0	0	4	4	4	33.5	33.5	33.5	26.196	0	22.363	303160000	10	18
Q05024	Q05024	Protein TRI1	TRI1	1794	0	0	0	0	0	0	0	0	0	0	0	0	0	0	0	0	2	2	2	8	8	8	26.47	0.0048263	1.6142	66189000	15	4
P15565-2;P15565	P15565-2;P15565	tRNA (guanine(26)-N(2))-dimethyltransferase, mitochondrial	TRM1	326	0	0	0	0	0	0	0	0	0	0	0	0	0	0	0	0	5	5	5	13.7	13.7	13.7	62.183	0	13.781	161800000	33	8
P53738	P53738	Multifunctional methyltransferase subunit TRM112	TRM112	1538	70706000	78914000	78581000	82108000	90868000	85542000	97450000	87258000	71798000	54635000	73024000	70874000	80939000	63918000	0	92946000	5	5	5	36.3	36.3	36.3	15.066	0	68.074	2050800000	6	66
P33753	P33753	tRNA (uracil(54)-C(5))-methyltransferase	TRM2	761	0	0	0	0	0	0	0	0	0	0	0	0	0	0	0	0	2	2	2	5	5	5	72.851	0	3.9521	58904000	34	2
Q07527	Q07527	tRNA (guanosine(18)-2-O)-methyltransferase	TRM3	1890	0	0	0	0	0	0	0	0	0	0	0	0	0	0	0	0	2	2	2	1.5	1.5	1.5	165.05	0.006235	1.5045	113100000	87	5
P38793	P38793	tRNA (guanine(37)-N1)-methyltransferase	TRM5	1003	0	0	0	0	0	0	0	0	0	0	0	0	0	0	0	0	5	5	5	15.8	15.8	15.8	56.514	0	6.1496	90708000	29	5
P38238	P38238	tRNA (cytidine(32)/guanosine(34)-2-O)-methyltransferase	TRM7	919	0	0	0	0	0	0	0	0	0	0	0	0	0	0	0	0	2	2	2	10.3	10.3	10.3	34.7	0	4.5796	42468000	9	3
P49957	P49957	tRNA (carboxymethyluridine(34)-5-O)-methyltransferase	TRM9	1411	25835000	30627000	0	27017000	0	25583000	38046000	29186000	23333000	31690000	0	39684000	0	27461000	50757000	0	5	5	5	28	28	28	32.438	0	38.119	623900000	17	31
P00912	P00912	N-(5-phosphoribosyl)anthranilate isomerase	TRP1	58	62080000	76615000	68584000	73917000	62601000	64716000	69901000	65808000	36099000	46653000	97524000	50253000	52989000	50365000	46054000	80631000	5	5	5	37.1	37.1	37.1	24.144	0	70.904	1633500000	9	54
P00899	P00899	Anthranilate synthase component 1	TRP2	57	77646000	145820000	64644000	175360000	38822000	43144000	32709000	43848000	56320000	34820000	26040000	31406000	32018000	39915000	66571000	44733000	23	23	23	57.8	57.8	57.8	56.767	0	172.41	4123000000	26	149
P00937	P00937	Multifunctional tryptophan biosynthesis protein;Anthranilate synthase component 2;Indole-3-glycerol phosphate synthase	TRP3	63	88853000	41244000	54832000	43386000	0	36917000	21977000	31455000	32233000	28405000	0	14501000	0	36131000	23296000	0	12	12	12	42.1	42.1	42.1	53.489	0	43.038	1011800000	26	48
P07285	P07285	Anthranilate phosphoribosyltransferase	TRP4	179	0	0	0	0	0	0	0	0	0	0	0	0	0	0	0	0	2	2	2	13.2	13.2	13.2	41.374	0	3.7658	65229000	19	7
P00931	P00931	Tryptophan synthase	TRP5	62	186320000	145830000	159650000	124080000	103890000	121070000	96364000	105200000	179270000	149470000	76191000	134810000	104940000	126700000	214700000	132170000	41	41	41	74.1	74.1	74.1	76.625	0	323.31	14111000000	39	351
P29509	P29509	Thioredoxin reductase 1	TRR1	585	572120000	571820000	608620000	550760000	520240000	541010000	867350000	524480000	603660000	557220000	491660000	506460000	592370000	590040000	449770000	453130000	21	21	19	74.3	74.3	74.3	34.238	0	323.31	36482000000	12	289
P38816	P38816	Thioredoxin reductase 2, mitochondrial	TRR2	1010	31095000	0	30218000	0	0	0	0	0	0	0	0	0	28715000	0	0	0	4	2	2	24.3	11.1	11.1	37.087	0	24.818	307620000	13	8
Q03784	Q03784	Trafficking protein particle complex subunit 23	TRS23	1720	0	13144000	0	10565000	0	0	0	0	9133400	0	0	0	0	0	0	0	3	3	3	17.8	17.8	17.8	24.863	0	17.31	68586000	14	14
Q03337	Q03337	Trafficking protein particle complex subunit 31	TRS31	1693	0	0	0	0	0	0	0	0	0	0	0	0	0	0	0	0	3	3	3	12.7	12.7	12.7	31.721	0.0099526	1.3817	18822000	16	0
P22217	P22217	Thioredoxin-1	TRX1	441	1221800000	1168800000	1651700000	1427700000	1173700000	1313100000	1892200000	1191200000	1624900000	1127300000	607850000	313760000	1007900000	1206600000	707830000	423530000	14	12	12	94.2	86.4	86.4	11.235	0	285.86	42627000000	8	242
P22803	P22803	Thioredoxin-2	TRX2	450	3013800000	2475100000	4003100000	2584100000	3095700000	2494600000	3983400000	2810600000	2003300000	2625800000	1480400000	1734700000	2336400000	2774000000	3266000000	1639000000	15	15	13	94.2	94.2	86.5	11.204	0	323.31	76253000000	8	370
P25372	P25372	Thioredoxin-3, mitochondrial	TRX3	503	579400000	285220000	657050000	265110000	286080000	246230000	283730000	245990000	258400000	402220000	695990000	493600000	336120000	353510000	454090000	715270000	9	9	9	54.3	54.3	54.3	14.432	0	71.183	9470900000	9	63
P34760;Q04120	P34760	Peroxiredoxin TSA1	TSA1	777	1938300000	1143100000	2119500000	1591500000	1045900000	777910000	1248000000	1127400000	1295200000	1341300000	636670000	1179700000	1181100000	1483100000	1037200000	1035700000	19	19	19	74	74	74	21.589	0	319.26	88923000000	13	356
P38427;P38426	P38427	Trehalose synthase complex regulatory subunit TSL1	TSL1	953	1185700000	816980000	1091400000	854580000	1014300000	832460000	984680000	1026700000	680520000	745290000	331820000	815950000	536320000	409970000	1211800000	682510000	11	11	11	18.9	18.9	18.9	123.02	0	84.445	12470000000	50	73
P25040	P25040	20S rRNA accumulation protein 4	TSR4	485	0	0	0	0	0	0	0	0	0	0	0	0	0	0	0	0	5	5	5	17.9	17.9	17.9	45.993	0	8.9473	104100000	21	3
P09733	P09733	Tubulin alpha-1 chain	TUB1	209	110100000	86150000	88336000	91772000	118400000	137460000	89676000	139140000	63962000	80761000	0	40402000	100200000	131230000	105210000	103350000	14	14	8	47	47	28.9	49.799	0	208.93	4155200000	20	111
P02557	P02557	Tubulin beta chain	TUB2	79	249730000	212840000	187790000	187590000	184730000	215660000	181010000	242810000	237000000	231720000	200470000	251830000	237220000	250400000	224380000	218440000	27	27	27	64.1	64.1	64.1	50.922	0	323.31	15646000000	15	276
P09734	P09734	Tubulin alpha-3 chain	TUB3	210	0	0	0	0	0	0	0	34290000	0	0	0	0	0	25701000	0	0	8	2	2	27.2	7.4	7.4	49.693	0	19.203	288220000	20	16
P53378	P53378	Tubulin gamma chain	TUB4	1514	0	0	0	0	0	0	0	0	0	0	0	0	0	0	0	0	2	2	2	7.4	7.4	7.4	52.627	0	13.274	27318000	12	4
P02992	P02992	Elongation factor Tu, mitochondrial	TUF1	81	274850000	356110000	278730000	298930000	324760000	356920000	367250000	365960000	439210000	349660000	437530000	591870000	322620000	375260000	575420000	468480000	32	32	32	74.4	74.4	74.4	47.972	0	323.31	32228000000	24	469
Q08686	Q08686	Thiosulfate sulfurtransferase TUM1	TUM1	1938	138510000	140870000	137070000	152420000	126460000	118390000	134500000	122210000	135720000	140840000	166000000	134310000	142950000	134570000	118620000	122870000	19	19	19	74.7	74.7	74.7	34.219	0	109.79	7625700000	22	197
P16649	P16649	General transcriptional corepressor TUP1	TUP1	350	123160000	74789000	114180000	60013000	64730000	69874000	58323000	69150000	51558000	50282000	52988000	87752000	72418000	72960000	86396000	104380000	27	27	27	43.8	43.8	43.8	78.307	0	323.01	6819400000	37	228
P53250	P53250	Twinfilin-1	TWF1	1485	205800000	233010000	214940000	247510000	163220000	153090000	186950000	134950000	234020000	231980000	213060000	173170000	102110000	246460000	201090000	158120000	14	14	14	54.2	54.2	54.2	37.07	0	239	5235400000	15	122
Q92392	Q92392	Transposon Ty1-OL Gag polyprotein;Capsid protein;Gag-p4	TY1A-OL	2129	137060000	164130000	147710000	333980000	245740000	263420000	193280000	318530000	279450000	362460000	800940000	748230000	331540000	487100000	701460000	1167800000	20	2	0	51.6	4.8	0	49.005	0	20.61	6131700000	14	49
P0CX58;P0CX57;O74302;Q04706;Q12470	P0CX58;P0CX57;O74302;Q04706;Q12470	Transposon Ty1-PR1 Gag polyprotein;Capsid protein;Gag-p4;Transposon Ty1-A Gag polyprotein;Capsid protein;Gag-p4;Transposon Ty1-DR4 Gag polyprotein;Capsid protein;Gag-p4;Transposon Ty1-ML1 Gag polyprotein;Capsid protein;Gag-p4;Transposon Ty1-NL2 Gag polyprotein;Capsid protein;Gag-p4	TY1A-PR1;TY1A-A;TY1A-DR4;TY1A-ML1;TY1A-NL2	23	0	127220000	0	110590000	120650000	130130000	103410000	165230000	157410000	189200000	380430000	528030000	258880000	239300000	311030000	654860000	19	2	0	51.6	4.8	0	49.072	0	26.655	2968200000	14	37
Q07793;Q12414;Q03612;P0C2I9;P0C2I5;P0C2I3;P0C2I7;P0C2J1;Q99337	Q07793;Q12414;Q03612;P0C2I9;P0C2I5;P0C2I3;P0C2I7;P0C2J1;Q99337	Transposon Ty1-DR4 Gag-Pol polyprotein;Capsid protein;Ty1 protease;Integrase;Reverse transcriptase/ribonuclease H;Transposon Ty1-PL Gag-Pol polyprotein;Capsid protein;Ty1 protease;Integrase;Reverse transcriptase/ribonuclease H;Transposon Ty1-ER1 Gag-Pol polyprotein;Capsid protein;Ty1 protease;Integrase;Reverse transcriptase/ribonuclease H;Transposon Ty1-PR1 Gag-Pol polyprotein;Capsid protein;Ty1 …	TY1B-DR4;TY1B-PL;TY1B-ER1;TY1B-PR1;TY1B-LR2;TY1B-DR6;TY1B-LR4;TY1B-PR3;TY1B-NL2	222	236440000	202400000	300630000	348250000	255810000	219930000	249410000	253280000	123650000	98969000	256920000	0	311360000	188970000	0	0	21	2	0	18.5	2.6	0	181.66	0	95.898	3622400000	67	31
Q12273	Q12273	Transposon Ty1-OL Gag-Pol polyprotein;Capsid protein;Ty1 protease;Integrase;Reverse transcriptase/ribonuclease H	TY1B-OL	2023	590740000	456060000	690620000	659540000	438000000	426360000	467070000	519090000	483810000	470730000	349960000	371740000	559740000	687540000	675600000	842320000	22	22	0	16.9	16.9	0	198.61	0	323.31	35934000000	73	371
P0C2J2;Q12293;P0C2J3;Q12501;Q12472;P0CX63;P0CX64;P25384;Q12337;Q03494;Q07791;Q12113;P0C2J5;Q99303;Q12439;Q12392;Q03483;P25383;P0CX62;P0CX61;P0C2J6;P0C2J4;Q12260;Q12491	P0C2J2;Q12293;P0C2J3;Q12501;Q12472;P0CX63;P0CX64;P25384;Q12337;Q03494;Q07791;Q12113;P0C2J5;Q99303;Q12439;Q12392;Q03483;P25383;P0CX62;P0CX61;P0C2J6;P0C2J4;Q12260;Q12491	Transposon Ty2-GR1 Gag polyprotein;Capsid protein;Gag-p4;Transposon Ty2-OR2 Gag polyprotein;Capsid protein;Gag-p4;Transposon Ty2-LR1 Gag-Pol polyprotein;Capsid protein;Ty2 protease;Integrase;Reverse transcriptase/ribonuclease H;Transposon Ty2-OR2 Gag-Pol polyprotein;Capsid protein;Ty2 protease;Integrase;Reverse transcriptase/ribonuclease H;Transposon Ty2-DR1 Gag-Pol polyprotein;Capsid protein;Ty2…	TY2A-GR1;TY2A-OR2;TY2B-LR1;TY2B-OR2;TY2B-DR1;TY2B-F;TY2B-GR2;TY2B-C;TY2B-GR1;TY2B-DR2;TY2B-DR3;TY2B-OR1;TY2B-LR2;TY2A-DR3;TY2A-OR1;TY2A-DR1;TY2A-DR2;TY2A-C;TY2A-GR2;TY2A-F;TY2A-LR2;TY2A-LR1;TY2A-B;TY2B-B	223	0	0	0	0	0	0	0	0	0	0	0	0	0	0	0	0	4	4	4	12.6	12.6	12.6	49.772	0	4.0727	62873000	16	6
P36421	P36421	Tyrosine--tRNA ligase, cytoplasmic	TYS1	847	54312000	42949000	51171000	61041000	40805000	42990000	32958000	50729000	37875000	33394000	15632000	19679000	31242000	30735000	23789000	22605000	20	20	20	54.6	54.6	54.6	44.019	0	149.21	2700500000	24	154
P22515	P22515	Ubiquitin-activating enzyme E1 1	UBA1	446	79628000	39996000	56395000	53868000	33033000	36202000	15637000	47498000	36600000	45945000	0	47220000	21800000	36549000	52543000	14044000	27	27	27	36.1	36.1	36.1	114.26	0	176.66	3112400000	55	148
P38820	P38820	Adenylyltransferase and sulfurtransferase UBA4;Adenylyltransferase UBA4;Sulfurtransferase UBA4	UBA4	1012	0	0	0	0	0	0	0	0	0	0	0	0	0	0	0	0	3	3	3	13.9	13.9	13.9	49.361	0.0010325	2.7766	44203000	20	3
P21734	P21734	Ubiquitin-conjugating enzyme E2 1	UBC1	422	192850000	189240000	209140000	218950000	198230000	185310000	193910000	212160000	249000000	239090000	100440000	177680000	265770000	263970000	174290000	160350000	16	16	16	87.9	87.9	87.9	24.178	0	246.16	10823000000	11	187
P52491	P52491	NEDD8-conjugating enzyme UBC12	UBC12	1437	0	0	0	0	0	0	0	0	0	0	0	0	0	0	0	0	2	2	2	17	17	17	21.203	0	3.4561	36779000	9	1
P52490	P52490	Ubiquitin-conjugating enzyme E2 13	UBC13	1436	253120000	275210000	288050000	276240000	226400000	230790000	270200000	214470000	333150000	329340000	251820000	395940000	313490000	314190000	384910000	358550000	5	5	5	49	49	49	17.468	0	57.618	6084900000	5	71
P15731	P15731	Ubiquitin-conjugating enzyme E2 4	UBC4	333	390590000	417970000	365640000	380100000	341960000	287240000	379910000	281550000	691340000	652840000	317320000	196280000	779400000	654000000	251420000	207410000	6	6	5	45.9	45.9	45.9	16.456	0	145.87	13916000000	4	110
P15732	P15732	Ubiquitin-conjugating enzyme E2-16 kDa	UBC5	334	41261000	0	0	0	0	0	0	0	61025000	88121000	0	44356000	100740000	95297000	0	0	3	2	2	19.6	19.6	19.6	16.28	0	38.623	753130000	4	20
Q02159	Q02159	Ubiquitin-conjugating enzyme E2 7	UBC7	1641	42373000	30116000	43140000	37521000	36862000	30506000	33599000	0	41699000	40572000	0	0	52504000	54700000	0	0	8	8	8	66.7	66.7	66.7	18.52	0	93.519	1033900000	6	54
P28263	P28263	Ubiquitin-conjugating enzyme E2-24 kDa	UBC8	566	18953000	58422000	0	32606000	0	0	0	0	0	21670000	0	27625000	21288000	24237000	34621000	27979000	5	5	5	28.9	28.9	28.9	24.633	0	14.973	567820000	6	28
P50623	P50623	SUMO-conjugating enzyme UBC9	UBC9	1425	177510000	192450000	179840000	211120000	247150000	224350000	297090000	205740000	122010000	146950000	263270000	222830000	225500000	196770000	191700000	334790000	10	10	10	79.6	79.6	79.6	17.911	0	193.12	4841300000	7	92
P25037	P25037	Ubiquitin carboxyl-terminal hydrolase 1	UBP1	483	0	0	0	0	0	0	0	0	0	0	0	0	0	0	0	0	2	2	2	3	3	3	92.768	0.0010341	2.7988	42827000	36	2
Q01477	Q01477	Ubiquitin carboxyl-terminal hydrolase 3	UBP3	1628	0	0	0	0	0	0	0	0	0	0	0	0	0	0	0	0	4	4	4	6.8	6.8	6.8	101.92	0	70.359	145730000	44	7
P43593	P43593	Ubiquitin carboxyl-terminal hydrolase 6	UBP6	1293	73381000	77355000	74641000	69602000	45297000	57593000	56122000	57104000	65780000	64131000	39124000	83713000	47379000	56308000	83380000	45413000	25	25	25	53.9	53.9	53.9	57.11	0	257.36	4059900000	27	178
P54730	P54730	UBX domain-containing protein 4	UBX4	1586	0	0	0	0	0	0	0	0	0	0	0	0	0	0	0	0	5	5	5	20.4	20.4	20.4	46.964	0	13.654	182290000	23	10
Q06682	Q06682	UBX domain-containing protein 5	UBX5	1877	12141000	7940300	10972000	8921700	0	8169500	0	10062000	8329200	8869400	0	12210000	7192600	9872100	10831000	0	4	4	4	10.8	10.8	10.8	56.736	0	5.8396	208860000	23	33
P38349	P38349	UBX domain-containing protein 7	UBX7	951	0	0	0	0	0	0	0	0	0	0	0	0	0	0	0	0	4	4	4	15.1	15.1	15.1	50.03	0	10.622	72509000	21	4
P53044	P53044	Ubiquitin fusion degradation protein 1	UFD1	1446	35813000	36010000	0	27843000	24030000	0	29651000	0	30598000	36777000	0	45802000	25649000	30098000	0	0	8	8	8	32.4	32.4	32.4	39.81	0	47.578	630420000	20	35
P17649	P17649	4-aminobutyrate aminotransferase	UGA1	363	55326000	35105000	53325000	27733000	34539000	42009000	0	26218000	50281000	47696000	0	46746000	34939000	0	91333000	0	18	18	18	44.2	44.2	44.2	52.946	0	46.489	1362500000	26	64
P32861	P32861	UTP--glucose-1-phosphate uridylyltransferase	UGP1	716	106520000	58524000	104720000	69167000	54261000	60144000	32933000	77067000	44134000	65454000	0	67131000	35838000	41790000	101020000	21011000	24	24	24	62.5	62.5	62.5	55.987	0	167.12	4065200000	26	144
Q08926	Q08926	ULP1-interacting protein 4	UIP4	1954	58491000	66459000	46442000	0	80874000	66806000	38232000	38783000	53153000	144610000	0	144180000	0	120130000	100420000	67575000	3	3	3	13.8	13.8	13.8	34.221	0	16.556	1272200000	17	32
Q03010	Q03010	Transcriptional regulatory protein UME1	UME1	1671	0	0	0	0	0	0	0	0	0	0	0	0	0	0	0	0	2	2	2	9.6	9.6	9.6	51.021	0	3.3721	22401000	23	2
P38293	P38293	Proteasome maturation factor UMP1	UMP1	935	49544000	48094000	49815000	47003000	0	0	0	0	58090000	0	0	0	0	51288000	0	0	8	8	8	81.1	81.1	81.1	16.76	0	40.166	754620000	10	26
P28272	P28272	Dihydroorotate dehydrogenase (fumarate)	URA1	567	156370000	113290000	143930000	147990000	152010000	142780000	162990000	144640000	252400000	186730000	128210000	90184000	175620000	189250000	74962000	93511000	19	19	19	79.9	79.9	79.9	34.801	0	282.82	5988000000	15	146
P07259	P07259	Protein URA2;Glutamine-dependent carbamoyl-phosphate synthase;Aspartate carbamoyltransferase	URA2	162	131060000	24907000	80863000	51483000	17858000	31858000	1986200	54820000	4373000	0	0	0	0	0	7768600	0	49	49	47	30.2	30.2	29.3	245.04	0	215.48	4327800000	123	187
P03962	P03962	Orotidine 5-phosphate decarboxylase	URA3	85	3427000000	2850400000	3496700000	3113300000	2311900000	2320900000	2658800000	2503700000	1490900000	1577400000	958520000	1698400000	2057900000	2072900000	2640400000	2109100000	26	26	26	76.8	76.8	76.8	29.239	0	323.31	210730000000	18	805
P20051	P20051	Dihydroorotase	URA4	392	100050000	87385000	104810000	96181000	80587000	84465000	84093000	93226000	183950000	93379000	139640000	118730000	94041000	96236000	79472000	109200000	15	15	15	66.5	66.5	66.5	40.313	0	102.29	4542900000	18	130
P13298	P13298	Orotate phosphoribosyltransferase 1	URA5	294	36792000	0	50605000	54130000	22823000	20107000	0	28795000	0	0	0	0	0	0	0	0	6	6	6	39.4	39.4	39.4	24.664	0	42.679	523370000	15	18
P15700	P15700	Uridylate kinase	URA6	330	56392000	56732000	66248000	63843000	59928000	60377000	63554000	58191000	50647000	57843000	0	18352000	66629000	61731000	48228000	19184000	13	13	13	72.5	72.5	72.5	22.933	0	48.579	2779500000	12	113
P28274	P28274	CTP synthase 1	URA7	568	48714000	30949000	43790000	46131000	36327000	34094000	0	41724000	32154000	0	0	0	0	0	42068000	0	13	13	11	29	29	23.3	64.71	0	88.318	1020500000	30	44
P38627	P38627	CTP synthase 2	URA8	966	20662000	0	0	20633000	0	0	0	24501000	28119000	22497000	0	22085000	0	0	36109000	0	11	9	9	27.3	21.6	21.6	64.51	0	27.877	321620000	33	25
P23202	P23202	Transcriptional regulator URE2	URE2	455	0	0	21073000	28121000	0	0	0	0	0	0	0	0	0	0	17736000	0	4	4	4	14.7	14.7	14.7	40.27	0	12.076	204730000	16	10
P36135	P36135	Probable secreted beta-glucosidase UTH1	UTH1	834	90832000	64577000	78632000	56939000	73197000	59623000	79947000	69903000	68564000	46497000	0	92659000	80823000	66483000	74699000	59842000	5	5	5	14.2	14.2	14.2	36.955	0	162.54	1977400000	6	47
Q04500	Q04500	U3 small nucleolar RNA-associated protein 14	UTP14	1768	0	0	0	0	0	0	0	0	0	0	0	0	0	0	0	0	2	2	2	2.4	2.4	2.4	103.02	0.0024486	1.8671	1734000000	38	15
P40055	P40055	U3 small nucleolar RNA-associated protein 7	UTP7	1140	0	46873000	0	58891000	0	0	0	0	0	0	0	0	0	0	0	0	7	7	7	22	22	22	62.316	0	24.383	264860000	25	11
P32623	P32623	Probable glycosidase CRH2	UTR2	688	0	76670000	0	96525000	0	0	0	0	0	0	0	0	0	0	0	0	2	2	2	5.1	5.1	5.1	49.906	0	5.1268	340640000	14	8
P32626	P32626	Enolase-phosphatase E1	UTR4	689	61232000	154180000	69620000	159730000	63961000	66286000	80391000	76954000	77732000	46318000	0	48203000	45145000	60052000	43839000	25271000	13	13	13	73.1	73.1	73.1	25.187	0	178.6	3862400000	11	130
P53950	P53950	Vacuolar segregation protein 7	VAC7	1573	0	0	0	0	0	0	0	0	0	0	0	0	0	0	0	0	2	2	2	4.3	4.3	4.3	128.14	0	41.613	70769000	34	4
P39968	P39968	Vacuolar protein 8	VAC8	1103	0	0	0	0	0	0	0	0	0	0	0	0	0	0	0	0	4	4	4	10.7	10.7	10.7	63.207	0	9.3897	196920000	23	3
P32912	P32912	Vacuolar morphogenesis protein 7	VAM7	730	0	175000000	127090000	171190000	130190000	181120000	207310000	160570000	170230000	162380000	0	0	227800000	208420000	0	250670000	8	8	8	44.3	44.3	44.3	36.711	0	28.623	2274100000	16	28
P02381	P02381	Ribosomal protein VAR1, mitochondrial	VAR1	75	45684000	55071000	49269000	60256000	58795000	60618000	67491000	46211000	32628000	0	0	70186000	47528000	57611000	64048000	61347000	11	11	11	43	43	43	47.123	0	75.332	1243900000	22	46
P07806-2	P07806-2	Valine--tRNA ligase, mitochondrial	VAS1	185	52752000	65986000	38875000	88656000	63246000	58862000	54379000	34142000	38392000	40417000	57810000	45244000	45184000	53512000	55544000	53375000	23	23	1	33.7	33.7	1.1	120.12	0	122.81	2195900000	59	90
P40080	P40080	VPS4-associated protein 1	VFA1	1150	6071100	15352000	7345000	14977000	0	10186000	10405000	9654700	9947100	8491200	0	0	0	0	0	0	4	4	4	24.6	24.6	24.6	23.488	0	53.711	202420000	7	28
P40463	P40463	Protein VHS2	VHS2	1195	35314000	42930000	31681000	41433000	39778000	41495000	46182000	48960000	37115000	27081000	62764000	30961000	34270000	44148000	42087000	34895000	13	13	13	50	50	50	47.96	0	76.759	1727300000	21	103
P17255	P17255	V-type proton ATPase catalytic subunit A;Endonuclease PI-SceI	VMA1	357	318800000	230950000	295380000	244730000	210960000	278010000	210690000	294160000	270260000	257890000	161270000	253610000	217760000	234780000	367500000	230190000	65	65	65	67	67	67	118.64	0	323.31	31258000000	62	670
P48836	P48836	V-type proton ATPase subunit G	VMA10	1394	1134400000	1448400000	1305600000	1468100000	1942000000	1747600000	2126400000	1889900000	1626700000	1584800000	2052800000	1759500000	2137300000	1864600000	1881700000	2366800000	15	15	15	78.1	78.1	78.1	12.713	0	190.78	51808000000	6	307
P41807	P41807	V-type proton ATPase subunit H	VMA13	1252	40621000	0	33954000	101340000	27579000	19669000	0	33484000	0	0	0	0	0	0	0	0	10	10	10	30.5	30.5	30.5	54.415	0	64.116	724940000	28	25
P16140	P16140	V-type proton ATPase subunit B	VMA2	339	432970000	256170000	419150000	322380000	288630000	303630000	248180000	361870000	248650000	241400000	182920000	210150000	210030000	269940000	259130000	207060000	43	43	43	83.9	83.9	83.9	57.749	0	323.31	32442000000	29	577
P38784-2;P38784	P38784-2;P38784	Vacuolar ATPase assembly protein VMA22	VMA22	998	0	16402000	0	16091000	25837000	19990000	0	0	0	0	0	0	0	0	0	0	2	2	2	18.8	18.8	18.8	20.473	0	6.8886	228570000	9	15
P22203	P22203	V-type proton ATPase subunit E	VMA4	438	492690000	479390000	497770000	646130000	509210000	513170000	530490000	547560000	390760000	370650000	233810000	243730000	411950000	493970000	347620000	334720000	25	25	25	78.5	78.5	78.5	26.471	0	323.31	30553000000	13	322
P31412	P31412	V-type proton ATPase subunit C	VMA5	601	34433000	0	37252000	40543000	0	0	0	32160000	0	0	0	0	0	0	13155000	0	11	11	11	47.2	47.2	47.2	44.188	0	91.178	711330000	24	32
P32366	P32366	V-type proton ATPase subunit d	VMA6	628	38368000	0	46351000	40317000	0	25561000	0	47281000	0	0	0	0	0	0	0	0	5	5	5	22.3	22.3	22.3	39.79	0	30.969	427890000	16	9
P39111	P39111	V-type proton ATPase subunit F	VMA7	1066	147640000	207740000	178830000	207260000	137660000	162630000	218410000	131470000	158500000	141310000	0	121340000	0	131920000	174980000	133390000	6	6	6	60.2	60.2	60.2	13.461	0	61.225	3004400000	6	48
P32610	P32610	V-type proton ATPase subunit D	VMA8	683	62966000	86580000	72372000	105070000	84062000	74811000	67237000	72506000	54616000	48991000	0	50827000	60586000	60188000	51511000	72511000	9	9	9	35.2	35.2	35.2	29.194	0	53.028	2209000000	9	78
P21576	P21576	Vacuolar protein sorting-associated protein 1	VPS1	421	50543000	33184000	54019000	66333000	35182000	35229000	24215000	45658000	40651000	31829000	0	25677000	35410000	31027000	27222000	25283000	17	17	17	35.8	35.8	35.8	78.736	0	94.773	1978700000	44	101
P36095	P36095	Vacuolar protein-sorting-associated protein 24	VPS24	823	0	0	34231000	39251000	0	0	48191000	0	0	0	0	0	0	0	0	0	5	5	5	34.8	34.8	34.8	26.242	0	51.712	479950000	10	22
P40343	P40343	Vacuolar protein sorting-associated protein 27	VPS27	1184	0	18332000	0	16091000	23203000	20238000	0	0	0	0	0	0	0	0	0	0	2	2	2	3.5	3.5	3.5	70.973	0.002	2.1683	178610000	32	13
P38759	P38759	Vacuolar protein sorting-associated protein 29	VPS29	988	0	19478000	0	20516000	0	0	0	0	26277000	29898000	0	0	0	0	0	0	6	6	6	24.8	24.8	24.8	31.012	0	13.007	332180000	14	23
P52917	P52917	Vacuolar protein sorting-associated protein 4	VPS4	1443	30033000	26428000	29647000	27056000	29831000	27699000	28891000	31917000	0	43490000	0	0	35071000	36984000	34936000	36923000	8	8	8	23.1	23.1	23.1	48.172	0	22.365	667310000	26	39
P36116	P36116	Vacuolar protein sorting-associated protein 51	VPS51	831	25107000	0	0	0	29753000	26329000	41810000	38961000	0	0	0	0	0	0	0	0	4	4	4	27.4	27.4	27.4	18.912	0	19.313	420640000	10	22
Q03390	Q03390	Vacuolar protein-sorting-associated protein 60	VPS60	1696	80425000	102940000	83445000	101340000	88897000	82181000	95349000	87059000	115810000	140660000	115390000	88642000	166390000	133650000	68716000	90024000	3	3	3	23.6	23.6	23.6	25.861	0	161.93	2199900000	4	45
Q06385	Q06385	Vacuolar protein sorting-associated protein 74	VPS74	1852	0	0	0	0	0	0	0	0	0	0	0	0	0	0	0	0	2	2	2	8.1	8.1	8.1	39.286	0	13.204	76173000	17	4
P37370	P37370	Verprolin	VRP1	875	67446000	98696000	79082000	99409000	84399000	97549000	115140000	87329000	96871000	88047000	134600000	112690000	93058000	100980000	102710000	98996000	20	20	20	42	42	42	82.593	0	158.58	4011900000	27	132
Q04338	Q04338	t-SNARE VTI1	VTI1	1752	0	28044000	21696000	0	0	0	0	0	0	0	0	0	0	0	0	0	8	8	8	53.5	53.5	53.5	24.668	0	36.781	396030000	12	18
Q08831	Q08831	Protein VTS1	VTS1	1948	0	0	0	0	0	0	0	0	0	0	0	0	0	0	0	0	2	2	2	5	5	5	57.556	0.0015283	2.419	63031000	15	2
P33767	P33767	Dolichyl-diphosphooligosaccharide--protein glycosyltransferase subunit WBP1	WBP1	764	0	0	25057000	31750000	0	0	0	18455000	0	0	0	0	0	0	0	0	5	5	5	17	17	17	49.391	0	16.048	197110000	20	12
P34761	P34761	Protein WHI3	WHI3	778	0	15044000	17462000	16833000	28601000	24425000	19152000	0	0	0	0	0	0	0	0	0	6	6	6	11.2	11.2	11.2	71.252	0	18.261	297360000	15	18
Q12416	Q12416	G1-specific transcriptional repressor WHI5	WHI5	2053	0	0	0	0	18323000	0	15861000	0	0	0	0	0	0	0	0	0	3	3	3	14.9	14.9	14.9	32.901	0	4.8809	82464000	16	10
Q12109	Q12109	Tryptophan--tRNA ligase, cytoplasmic	WRS1	1987	26295000	20089000	29318000	31990000	0	20039000	0	36144000	0	0	0	0	0	0	0	0	7	7	7	21.5	21.5	21.5	49.35	0	27.072	367900000	27	24
Q12363	Q12363	Transcriptional modulator WTM1	WTM1	2044	397880000	522970000	320750000	408160000	430510000	483220000	373740000	408540000	581710000	445840000	812920000	885250000	528870000	526920000	825180000	944130000	22	22	22	65	65	65	48.382	0	323.31	40701000000	20	322
Q12206	Q12206	Transcriptional modulator WTM2	WTM2	2009	0	0	0	0	0	0	0	0	0	0	0	0	0	0	0	0	3	3	3	14.1	14.1	14.1	51.951	0	39.709	259150000	27	11
P43582	P43582	WW domain-containing protein WWM1	WWM1	1289	326510000	347010000	410630000	390360000	423110000	355300000	473330000	369940000	332380000	283900000	405480000	338620000	415340000	382830000	303170000	488880000	6	6	6	55	55	55	22.655	0	180.9	13099000000	6	107
P47165	P47165	Xanthine phosphoribosyltransferase 1	XPT1	1371	52315000	58240000	63897000	69788000	61849000	60761000	68121000	81858000	78025000	66437000	34059000	66713000	91668000	69711000	73718000	72827000	12	12	12	65.1	65.1	65.1	23.671	0	111.41	3312700000	12	126
P22147	P22147	5-3 exoribonuclease 1	XRN1	435	0	0	0	0	22700000	0	0	0	0	7029000	0	0	13315000	11440000	0	0	3	3	3	2.3	2.3	2.3	175.46	0	3.2228	175970000	75	19
P47118	P47118	Uncharacterized protein YAE1	YAE1	1353	0	0	27508000	29210000	0	0	0	0	0	0	0	0	0	0	0	0	4	4	4	39	39	39	16.076	0	8.7719	291570000	9	12
Q3E793	Q3E793	Uncharacterized bolA-like protein YAL044W-A	YAL044W-A	2104	53608000	56283000	57818000	62263000	72714000	71472000	80144000	66850000	0	31168000	0	21822000	45408000	33590000	27229000	33406000	6	6	6	65.5	65.5	65.5	12.537	0	67.879	2200100000	6	65
P19880	P19880	AP-1-like transcription factor YAP1	YAP1	387	26664000	37715000	32184000	28525000	39638000	0	40478000	0	0	32676000	0	45802000	34719000	34015000	42616000	0	10	10	10	22.8	22.8	22.8	72.532	0	59.592	836440000	28	38
P38749	P38749	AP-1-like transcription factor YAP3	YAP3	983	0	0	0	0	0	0	0	0	0	0	0	0	0	0	0	0	2	2	2	9.4	9.4	9.4	37.955	0	6.3178	31682000	16	10
P46683	P46683	Ankyrin repeat-containing protein YAR1	YAR1	1314	142550000	151640000	150200000	149780000	97395000	129220000	166240000	120910000	136890000	123370000	151050000	123020000	110200000	106270000	228950000	120470000	15	15	15	84.5	84.5	84.5	22.355	0	212.94	5295400000	15	129
P40017	P40017	Carnitine O-acetyltransferase YAT2	YAT2	1123	0	48376000	0	26703000	0	0	0	0	0	0	0	0	0	0	0	0	2	2	2	2.2	2.2	2.2	103.33	0	16.736	259080000	48	10
O43137	O43137	Uncharacterized protein YBR085C-A	YBR085C-A	21	296530000	174520000	421950000	206960000	185220000	178310000	245680000	189280000	451910000	468830000	118740000	252350000	333320000	347650000	297200000	147180000	9	9	9	88.2	88.2	88.2	9.4044	0	167.04	13470000000	5	151
Q3E776	Q3E776	Uncharacterized protein YBR255C-A	YBR255C-A	2101	0	0	0	0	0	0	0	0	0	0	0	0	0	0	0	0	3	3	3	30	30	30	13.741	0	4.2149	115600000	6	6
P42937	P42937	CDC25-like phosphatase YCH1	YCH1	1269	38579000	51707000	41064000	45487000	50282000	50905000	53216000	44339000	50877000	32926000	75512000	59254000	47605000	43235000	69403000	65576000	10	10	10	71.6	71.6	71.6	17.248	0	39.297	1708600000	11	74
P23292	P23292	Casein kinase I homolog 2	YCK2	461	0	0	0	0	0	0	0	0	0	0	0	0	0	0	0	0	2	2	2	5.3	5.3	5.3	62.078	0	18.107	41450000	23	4
P25349	P25349	Flavoprotein-like protein YCP4	YCP4	500	401350000	234400000	328960000	175740000	209790000	186740000	156710000	163050000	196990000	211530000	281620000	220470000	241480000	262140000	198140000	201850000	7	7	7	40.5	40.5	40.5	26.35	0	105.81	9170500000	16	117
Q3E830	Q3E830	Uncharacterized protein YCR075W-A	YCR075W-A	2117	0	0	113360000	0	68047000	0	0	80310000	0	0	0	0	0	0	0	0	5	5	5	98.7	98.7	98.7	8.0969	0	53.475	1009500000	4	17
P25491	P25491	Mitochondrial protein import protein MAS5	YDJ1	512	223480000	279970000	214420000	224560000	193830000	167360000	277110000	192390000	416360000	401470000	267010000	394010000	267640000	328950000	440910000	403850000	31	31	31	55.7	55.7	55.7	44.67	0	256.9	22845000000	16	388
Q3E7B7	Q3E7B7	SERF-like protein YDL085C-A	YDL085C-A	2110	0	0	0	0	0	0	0	0	0	0	0	0	0	0	0	0	2	2	2	16.2	16.2	16.2	7.9491	0	3.1588	70921000	2	3
Q07505	Q07505	Putative carboxymethylenebutenolidase	YDL086W	1889	41877000	41093000	45539000	35171000	0	37685000	0	37577000	47127000	54351000	41021000	49209000	35628000	49440000	30333000	40185000	10	10	10	64.8	64.8	64.8	30.837	0	95.433	929490000	13	49
Q2V2P9	Q2V2P9	Uncharacterized protein YDR119W-A	YDR119W-A	2092	0	0	0	0	63713000	56198000	0	24763000	45806000	120730000	280460000	337210000	162600000	120810000	285170000	460810000	2	2	2	18.2	18.2	18.2	7.4516	0	9.5588	2014900000	3	25
[truncated: 156 more rows]

## Sheet: Imputed data+statistics
Protein IDs	Majority protein IDs	Protein names	Gene names	-Log10 p-value 25_Δpfd2 vs. 25_WT	adj. p-value 25_Δpfd2 vs. 25_WT	Log2 Difference 25_Δpfd2 vs. 25_WT	-Log10 p-value 37_Δpfd2 vs. 37_WT	adj. p-value 37_Δpfd2 vs. 37_WT	Log2 Difference 37_Δpfd2 vs. 37_WT	-Log10 p-value 37_Δpfd2 vs. 25_Δpfd2	adj. p-value 37_Δpfd2 vs. 25_Δpfd2	Log2 Difference 37_Δpfd2 vs. 25_Δpfd2	-Log10 p-value 37_WT vs. 25_WT	adj. p-value 37_WT vs. 25_WT	Log2 Difference 37_WT_25_WT	Welch's T-test Significant 25_Δpfd2 vs. 25_WT	Welch's T-test Significant 37_Δpfd2 vs. 37_WT	Welch's T-test Significant 37_Δpfd2 vs. 25_Δpfd2	Welch's T-test Significant 37_WT vs. 25_WT	LFQ intensity 25_Δpfd2_BR1	LFQ intensity 25_Δpfd2_BR2	LFQ intensity 25_Δpfd2_BR3	LFQ intensity 25_Δpfd2_BR4	LFQ intensity 25_WT_BR1	LFQ intensity 25_WT_BR2	LFQ intensity 25_WT_BR3	LFQ intensity 25_WT_BR4	LFQ intensity 37_Δpfd2_BR1	LFQ intensity 37_Δpfd2_BR2	LFQ intensity 37_Δpfd2_BR4	LFQ intensity 37_WT_BR1	LFQ intensity 37_WT_BR2	LFQ intensity 37_WT_BR3
[truncated: 1,230 more rows]

[truncated: 1 more sheets: Data_For_Volcano]
