# Supplementary material for: Prefoldin 2 contributes to mitochondrial morphology and function
Source: BMC Biol. 2023 Sep 12;21:193. doi: 10.1186/s12915-023-01695-y (PMC10496292; doi:10.1186/s12915-023-01695-y)
Supplement: Supplementary file 11 — Additional file 11: (Table S2). Gene ontology enrichment of proteins with significantly upregulated or downregulated protein abundance comparing the following groups: Δpfd2_25°C vs. WT_25°C, Δpfd2_37°C vs. Δpfd2_25°C, WT_37°C vs. WT_25°C. [file 12915_2023_1695_MOESM11_ESM.xlsx]

## Sheet: Methodology
	TopGO package, R version 3.9.1
Additional file 11: Table S2
	Annotations directly from Ensemble, on day 23.05.2023, for organism S. cerevisiae
	Background: all detected proteins (unfiltered dataset)
	Enrichment for GO CC, BP and MF
	Cut off FDR < 0.05
	Cut off fold change > 1.5
	Cut off number of significant genes > 2
	Minimal number of genes in pathways considered in the analysis = 5
	* Note that in the samples 37C_del_vs_37C_wt there are no significantly changed proteins, thus no GO enrichment analysis was performed
	GO Type	BP, MF, CC
	Annotated	Number of proteins annotated from the background list
	Significant	Number of significant proteins annotated from the foreground list
	Expected	Number of expected proteins from the foreground list if the randomness is taken into account
	Fisher	p-value for Fisher's exact test
	Enrichment	Fold enrichment calculated based on significant vs expected number of proteins
	adjBH	FDR: adjusted p-value using Banjamini-Hochberg correction
	adjBonferroni	Bonferroni correction
	adjHochberg	Hochberg correction
	Names	Names of significant proteins

## Sheet: 25pfd_25wt_UP
GO Type	GO ID	Term	Annotated	Significant	Expected	Fisher	Enrichment	adjBH	adjBonferroni	adjHochberg	Names
BP	GO:0043161	proteasome-mediated ubiquitin-dependent protein catabolic process	60	11	2.1	0.00038	5.2381	0.0037	0.0049	0.0049	P10592,P16474,P22141,P25451,P28263,P32589,P33298,P43588,P43593,Q01939,Q04491
BP	GO:0042026	protein refolding	21	5	0.74	0.00057	6.75676	0.0037	0.0074	0.0068	P10592,P16474,P22202,P32589,P53691
BP	GO:0008652	cellular amino acid biosynthetic process	72	12	2.52	0.00085	4.7619	0.0037	0.011	0.0093	P00899,P00931,P03965,P07245,P07262,P07264,P39522,P47176,P47771,P49090,P54114,P54885
BP	GO:0006616	SRP-dependent cotranslational protein targeting to membrane, translocation	8	3	0.28	0.002	10.7143	0.0065	0.026	0.02	P10592,P16474,P22202
BP	GO:0042398	cellular modified amino acid biosynthetic process	11	3	0.39	0.00548	7.69231	0.0117	0.0712	0.0337	P07245,P47771,P54114
BP	GO:0051170	import into nucleus	34	3	1.19	0.00692	2.52101	0.0117	0.09	0.0337	P10592,P40008,Q04491
BP	GO:0009408	response to heat	39	4	1.37	0.0071	2.91971	0.0117	0.0923	0.0337	P20449,P22202,Q12154,Q12329
BP	GO:0030433	ubiquitin-dependent ERAD pathway	23	4	0.81	0.00722	4.93827	0.0117	0.0939	0.0337	P16474,P33298,Q01939,Q04491
BP	GO:0010499	proteasomal ubiquitin-independent protein catabolic process	13	3	0.46	0.00904	6.52174	0.0131	0.1175	0.0337	P22141,P25451,P32589
BP	GO:0051085	chaperone cofactor-dependent protein refolding	14	3	0.49	0.01122	6.12245	0.0133	0.1459	0.0337	P10592,P16474,P22202
BP	GO:0006541	glutamine metabolic process	14	3	0.49	0.01122	6.12245	0.0133	0.1459	0.0337	P00899,P07262,P49090
BP	GO:0009651	response to salt stress	15	3	0.53	0.03593	5.66038	0.036	0.4671	0.036	P06115,P39522,Q12329
BP	GO:0034620	cellular response to unfolded protein	16	3	0.56	0.03598	5.35714	0.036	0.4677	0.036	P10592,P16474,P22202
MF	GO:0005524	ATP binding	173	16	6.05	0.00013	2.64463	0.0009	0.0009	0.0009	P00549,P03965,P07245,P10592,P15624,P16474,P20449,P22202,P28263,P32377,P32589,P33298,P49090,P54838,Q01939,Q12154
MF	GO:0051082	unfolded protein binding	49	6	1.71	0.00598	3.50877	0.0124	0.0419	0.0194	P10592,P16474,P22202,P53691,Q12154,Q12329
MF	GO:0044183	protein binding involved in protein folding	22	4	0.77	0.00609	5.19481	0.0124	0.0426	0.0194	P10592,P16474,P22202,Q12154
MF	GO:0051787	misfolded protein binding	12	3	0.42	0.0071	7.14286	0.0124	0.0497	0.0194	P10592,P16474,P22202
MF	GO:0016887	ATPase activity	71	7	2.48	0.01152	2.82258	0.0161	0.0806	0.0194	P10592,P16474,P20449,P22202,P33298,Q01939,Q12154
MF	GO:0031072	heat shock protein binding	16	3	0.56	0.01637	5.35714	0.0191	0.1146	0.0194	P10592,P16474,P22202
MF	GO:0016836	hydro-lyase activity	17	3	0.59	0.0194	5.08475	0.0194	0.1358	0.0194	P00931,P07264,P39522
CC	GO:0034515	proteasome storage granule	20	4	0.7	0.0042	5.71429	0.0168	0.0168	0.0168	P22141,P25451,P43588,Q01939
CC	GO:0005844	polysome	19	3	0.66	0.0263	4.54545	0.0338	0.1052	0.0338	P10592,P20449,P32589
CC	GO:0005838	proteasome regulatory particle	16	4	0.56	0.0332	7.14286	0.0338	0.1328	0.0338	P33298,P43588,P43593,Q01939
CC	GO:0044432	endoplasmic reticulum part	71	5	2.48	0.0338	2.01613	0.0338	0.1352	0.0338	P16474,P22141,P25451,Q04491,Q12154

## Sheet: 25pfd_25wt_DOWN
GO Type	GO ID	Term	Annotated	Significant	Expected	Fisher	Enrichment	adjBH	adjBonferroni	adjHochberg	Names
BP	GO:0002181	cytoplasmic translation	119	28	7.34	3.5e-11	3.81471	0	0	0	P04456,P05738,P05739,P05743,P05744,P05759,P06367,P07280,P0C2H9,P0CX26,P0CX32,P0CX42,P0CX48,P0CX52,P0CX56,P14127,P29453,P36105,P38711,P41056,P41057,P48164,P53221,Q01855,Q12672,Q3E764,Q3E7X9,Q3E7Y3
BP	GO:0000028	ribosomal small subunit assembly	17	8	1.05	2.35282e-06	7.61905	0	0	0	P05759,P06367,P07280,P0CX48,P14127,P38711,Q01855,Q3E7X9
BP	GO:0042273	ribosomal large subunit biogenesis	41	10	2.53	2.90831e-06	3.95257	0	0	0	P04456,P05739,P05743,P05744,P29453,P32495,P36105,P41056,P47019,P53221
BP	GO:0032543	mitochondrial translation	76	14	4.69	0.00012	2.98507	0.0004	0.0018	0.0014	P19955,P19956,P20084,P22354,P25642,P33759,P35996,P36531,P36532,P36534,P38175,P38771,P40858,Q02608
BP	GO:0000154	rRNA modification	15	4	0.93	0.00086	4.30108	0.0026	0.0129	0.0095	P06367,P28007,P32495,Q6Q547
BP	GO:0009060	aerobic respiration	53	11	3.27	0.00128	3.36391	0.0032	0.0192	0.0128	P00128,P08525,P10174,P17505,P19955,P23493,P32799,P37299,Q01519,Q03667,Q04341
BP	GO:0031120	snRNA pseudouridine synthesis	5	3	0.31	0.00207	9.67742	0.0044	0.031	0.0186	P28007,P32495,Q6Q547
BP	GO:0000462	maturation of SSU-rRNA from tricistronic rRNA transcript (SSU-rRNA, 5.8S rRNA, LSU-rRNA)	28	6	1.73	0.00268	3.46821	0.005	0.0402	0.0214	P06367,P0CX32,P0CX48,P0CX52,P0CX56,P38711
BP	GO:0006407	rRNA export from nucleus	11	4	0.68	0.00319	5.88235	0.0053	0.0479	0.0223	P07280,P0CX56,Q01855,Q3E7X9
BP	GO:0006384	transcription initiation from RNA polymerase III promoter	14	4	0.86	0.00839	4.65116	0.0126	0.1258	0.0261	P11632,P11633,P20435,P20436
BP	GO:0033108	mitochondrial respiratory chain complex assembly	20	4	1.23	0.01004	3.25203	0.0136	0.1506	0.0261	O60200,P00128,Q01519,Q3E785
BP	GO:0006354	DNA-templated transcription, elongation	54	5	3.33	0.01087	1.5015	0.0136	0.163	0.0261	P11632,P11633,P20435,P20436,P32914
BP	GO:0006123	mitochondrial electron transport, cytochrome c to oxygen	10	3	0.62	0.01982	4.83871	0.0229	0.2973	0.0261	P10174,P32799,Q01519
BP	GO:1902600	proton transmembrane transport	44	6	2.71	0.02527	2.21402	0.0261	0.379	0.0261	P00128,P10174,P21306,P32799,P37299,Q01519
BP	GO:0006122	mitochondrial electron transport, ubiquinol to cytochrome c	11	3	0.68	0.02606	4.41176	0.0261	0.3909	0.0261	P00128,P08525,P37299
MF	GO:0003735	structural constituent of ribosome	143	40	8.81	2e-19	4.5403	0	0	0	P04456,P05738,P05739,P05743,P05744,P05759,P06367,P07280,P0C2H9,P0CX26,P0CX32,P0CX42,P0CX48,P0CX52,P0CX56,P14127,P19955,P19956,P20084,P22354,P25642,P29453,P33759,P35996,P36105,P36531,P36532,P36534,P38175,P38711,P40858,P41056,P41057,P48164,P53221,Q01855,Q02608,Q12672,Q3E7X9,Q3E7Y3
MF	GO:0030515	snoRNA binding	6	3	0.37	0.0039	8.10811	0.0117	0.0234	0.0195	P28007,P32495,Q6Q547
MF	GO:0004129	cytochrome-c oxidase activity	8	3	0.49	0.0101	6.12245	0.0149	0.0606	0.0235	P10174,P32799,Q01519
MF	GO:0008121	ubiquinol-cytochrome-c reductase activity	8	3	0.49	0.0101	6.12245	0.0149	0.0606	0.0235	P00128,P08525,P37299
MF	GO:0003723	RNA binding	233	24	14.35	0.0124	1.67247	0.0149	0.0744	0.0235	P04456,P05738,P05739,P05743,P06367,P07280,P0CX42,P0CX48,P0CX52,P0CX56,P17505,P28007,P29453,P32495,P32914,P33759,P35996,P36105,P38711,P38771,P53221,Q01855,Q3E7X9,Q6Q547
MF	GO:0019843	rRNA binding	34	7	2.09	0.0235	3.34928	0.0235	0.141	0.0235	P04456,P05738,P06367,P0CX42,P0CX48,P0CX56,P35996
CC	GO:0022627	cytosolic small ribosomal subunit	43	14	2.68	8.5e-08	5.22388	0	0	0	P05759,P06367,P07280,P0CX32,P0CX48,P0CX52,P0CX56,P14127,P38711,P41057,P48164,Q01855,Q3E7X9,Q3E7Y3
CC	GO:0022625	cytosolic large ribosomal subunit	49	13	3.05	3.648e-06	4.2623	0	0	0	P04456,P05738,P05739,P05743,P05744,P0C2H9,P0CX26,P0CX42,P29453,P36105,P41056,P53221,Q12672
CC	GO:0005762	mitochondrial large ribosomal subunit	34	9	2.12	0.00014	4.24528	0.0004	0.0013	0.001	P19956,P20084,P22354,P25642,P35996,P36531,P36532,P36534,P40858
CC	GO:0005750	mitochondrial respiratory chain complex III	9	3	0.56	0.01489	5.35714	0.0268	0.134	0.0433	P00128,P08525,P37299
CC	GO:0005751	mitochondrial respiratory chain complex IV	9	3	0.56	0.01489	5.35714	0.0268	0.134	0.0433	P10174,P32799,Q01519
CC	GO:0005743	mitochondrial inner membrane	159	19	9.9	0.02201	1.91919	0.0329	0.1981	0.0433	P00128,P08525,P10174,P19956,P20084,P21306,P22354,P25642,P32799,P33759,P35996,P36531,P36532,P36534,P37299,P38175,P40858,Q01519,Q02608
CC	GO:0044452	nucleolar part	21	5	1.31	0.02561	3.81679	0.0329	0.2305	0.0433	P20435,P20436,P28007,P32495,Q6Q547
CC	GO:0005732	small nucleolar ribonucleoprotein complex	13	3	0.81	0.0423	3.7037	0.0433	0.3807	0.0433	P28007,P32495,Q6Q547
CC	GO:0030686	90S preribosome	22	4	1.37	0.04327	2.91971	0.0433	0.3894	0.0433	P06367,P0CX48,P0CX52,P48164

## Sheet: 37pfd_25pfd2_UP
GO Type	GO ID	Term	Annotated	Significant	Expected	Fisher	Enrichment	adjBH	adjBonferroni	adjHochberg	Names
BP	GO:0042026	protein refolding	21	3	0.18	0.00056	16.6667	0.0017	0.0017	0.0017	P25491,P33416,P38910
BP	GO:0006626	protein targeting to mitochondrion	27	4	0.23	0.00198	17.3913	0.003	0.0059	0.004	P15705,P25491,P38910,P53507
BP	GO:0006458	'de novo' protein folding	28	3	0.24	0.04884	12.5	0.0488	0.1465	0.0488	P25491,P33416,P38910
MF	GO:0051087	chaperone binding	14	3	0.12	0.00016	25	0.0003	0.0003	0.0003	P25491,P38910,P33416
MF	GO:0051082	unfolded protein binding	49	3	0.41	0.00671	7.31707	0.0067	0.0134	0.0067	P25491,P38910,P33416
CC	GO:0000324	fungal-type vacuole	76	3	0.64	0.022	4.6875	0.039	0.066	0.039	P07267,P14306,P47001
CC	GO:0005886	plasma membrane	120	4	1.01	0.035	3.9604	0.039	0.105	0.039	P00330,P07267,P23724,P47001
CC	GO:0005783	endoplasmic reticulum	111	3	0.93	0.039	3.22581	0.039	0.117	0.039	P07267,P23724,P47001

## Sheet: 37pfd_25pfd2_DOWN
GO Type	GO ID	Term	Annotated	Significant	Expected	Fisher	Enrichment	adjBH	adjBonferroni	adjHochberg	Names
BP	GO:0098656	anion transmembrane transport	13	3	0.16	0.00045	18.75	0.0018	0.0018	0.0018	P18239,P23641,Q99297
BP	GO:1990542	mitochondrial transmembrane transport	33	3	0.42	0.00726	7.14286	0.0145	0.029	0.0218	P18239,P23641,Q99297
BP	GO:0098660	inorganic ion transmembrane transport	49	5	0.62	0.03013	8.06452	0.0384	0.1205	0.0384	P05030,P05626,P23641,P39004,P81449
BP	GO:1902600	proton transmembrane transport	44	4	0.56	0.03839	7.14286	0.0384	0.1536	0.0384	P05030,P05626,P39004,P81449
MF	GO:0015291	secondary active transmembrane transporter activity	10	4	0.13	0.0007	30.7692	0.0021	0.0021	0.0021	P18239,P23641,P39004,Q99297
MF	GO:0015078	proton transmembrane transporter activity	31	4	0.39	0.0063	10.2564	0.0094	0.0189	0.0126	P05030,P05626,P39004,P81449
MF	GO:0015318	inorganic molecular entity transmembrane transporter activity	43	6	0.54	0.0369	11.1111	0.0369	0.1107	0.0369	P05030,P05626,P23641,P39004,P81449,Q99297
CC	GO:0016021	integral component of membrane	119	6	1.5	0.0034	4	0.0034	0.0034	0.0034	P05030,P18239,P23641,P39004,Q12296,Q99297

## Sheet: 37wt_25wt_UP
GO Type	GO ID	Term	Annotated	Significant	Expected	Fisher	Enrichment	adjBH	adjBonferroni	adjHochberg	Names
BP	GO:0042402	cellular biogenic amine catabolic process	5	4	0.16	4.2e-06	25	0	0	0	P06169,P47096,P47771,P54114
BP	GO:0006094	gluconeogenesis	18	5	0.57	0.00016	8.77193	0.0008	0.0016	0.0014	P00360,P00560,P00924,P00925,P28263
BP	GO:0006096	glycolytic process	23	5	0.73	0.00055	6.84932	0.0018	0.0055	0.0044	P00360,P00560,P00924,P00925,P17709
BP	GO:0009097	isoleucine biosynthetic process	8	3	0.25	0.00147	12	0.0037	0.0147	0.0103	P07342,P31116,P47176
BP	GO:0046700	heterocycle catabolic process	84	7	2.65	0.01193	2.64151	0.0185	0.1193	0.0319	P00360,P00560,P00924,P00925,P06169,P17709,P47096
BP	GO:0008652	cellular amino acid biosynthetic process	72	6	2.27	0.0123	2.64317	0.0185	0.123	0.0319	P07342,P08679,P31116,P47176,P47771,P54114
BP	GO:0006067	ethanol metabolic process	11	3	0.35	0.01297	8.57143	0.0185	0.1297	0.0319	P00331,P06169,P46367
BP	GO:0044270	cellular nitrogen compound catabolic process	85	7	2.68	0.01639	2.61194	0.0205	0.1639	0.0319	P00360,P00560,P00924,P00925,P06169,P17709,P47096
BP	GO:0042026	protein refolding	21	3	0.66	0.0262	4.54545	0.0291	0.262	0.0319	P09435,P19882,P35191
BP	GO:0072330	monocarboxylic acid biosynthetic process	48	8	1.51	0.03192	5.29801	0.0319	0.3192	0.0319	P00360,P00560,P00924,P00925,P17709,P46367,P47771,P54114
MF	GO:0004029	aldehyde dehydrogenase (NAD) activity	5	3	0.16	0.0003	18.75	0.0015	0.0015	0.0015	P46367,P47771,P54114
MF	GO:1904408	melatonin binding	9	3	0.29	0.0023	10.3448	0.0058	0.0115	0.0092	P00360,P00924,P00925
MF	GO:0000287	magnesium ion binding	29	4	0.93	0.0124	4.30108	0.0162	0.062	0.0183	P00924,P00925,P06169,P07342
MF	GO:0031072	heat shock protein binding	16	3	0.52	0.013	5.76923	0.0162	0.065	0.0183	P09435,P35191,P53834
MF	GO:0051082	unfolded protein binding	49	5	1.58	0.0183	3.16456	0.0183	0.0915	0.0183	P09435,P15992,P19882,P35191,Q12329
CC	GO:0005739	mitochondrion	448	23	14.41	0.00024	1.59611	0.0005	0.0005	0.0005	P00175,P00360,P00560,P00924,P00925,P06115,P07342,P08679,P15992,P16451,P17709,P19882,P27796,P32860,P35191,P36141,P36533,P40165,P46367,P47018,P47176,P53839,Q12497
CC	GO:0005777	peroxisome	22	4	0.71	0.04328	5.6338	0.0433	0.0866	0.0433	P06115,P08679,P27796,P32573

## Sheet: 37wt_25wt_DOWN
GO Type	GO ID	Term	Annotated	Significant	Expected	Fisher	Enrichment	adjBH	adjBonferroni	adjHochberg	Names
BP	GO:0002181	cytoplasmic translation	119	12	2.33	6.4e-07	5.15021	0	0	0	P02406,P04449,P05737,P05749,P05759,P0CX26,P0CX56,P26783,P26785,P36105,P49166,Q12672
BP	GO:0000028	ribosomal small subunit assembly	17	3	0.33	0.0038	9.09091	0.0057	0.0114	0.0076	P05759,P26783,P47150
BP	GO:0042273	ribosomal large subunit biogenesis	41	5	0.8	0.0103	6.25	0.0103	0.0309	0.0103	P04449,P05737,P36105,P47019,P49166
MF	GO:0003735	structural constituent of ribosome	143	13	2.8	6e-07	4.64286	0	0	0	P02406,P04449,P05737,P05749,P05759,P0CX26,P0CX56,P26783,P26785,P36105,P47150,P49166,Q12672
MF	GO:0019843	rRNA binding	34	4	0.67	0.0037	5.97015	0.0056	0.0111	0.0074	P0CX56,P26783,P47150,P49166
MF	GO:0003723	RNA binding	233	11	4.57	0.0407	2.407	0.0407	0.1221	0.0407	P02406,P04449,P04802,P05737,P05749,P0CX56,P26783,P26785,P36105,P47150,P49166
CC	GO:0022625	cytosolic large ribosomal subunit	49	9	0.96	1.3e-07	9.375	0	0	0	P02406,P04449,P05737,P05749,P0CX26,P26785,P36105,P49166,Q12672
CC	GO:0022627	cytosolic small ribosomal subunit	43	3	0.84	0.049	3.57143	0.049	0.098	0.049	P05759,P0CX56,P26783
