# Supplementary material for: Prefoldin 2 contributes to mitochondrial morphology and function
Source: BMC Biol. 2023 Sep 12;21:193. doi: 10.1186/s12915-023-01695-y (PMC10496292; doi:10.1186/s12915-023-01695-y)
Supplement: Supplementary file 12 — Additional file 12: (Table S3). Source data underlying the numerical data presented in the manuscript and list of genetic interactors obtained from BioGRID database used to generate Figure 3A and Additional file 4 (Fig. S4A) including references to original publications which reported the genetic interaction. [file 12915_2023_1695_MOESM12_ESM.xlsx]

## Sheet: Figure 1B
	WT		∆pfd1		∆pfd2		∆pfd3		∆pfd4		∆pfd5		∆pfd6
	REP1	REP 2	REP1	REP 2	REP1	REP 2	REP1	REP 2	REP1	REP 2	REP1	REP 2	REP1	REP 2
Glucose	1	1	0.914004	1.26791	0.71182	0.741729	0.933011	0.903545	0.610264	1.01775	0.852012	0.896172	0.609045	0.926045
Glycerol	1	1	0.877139	0.906317	0.622348	0.567428	0.565708	0.633821	0.330267	0.899283	0.638112	0.70409	0.183421	0.210107
																REP: Replicate

## Sheet: Figure 1C
	WT			∆pfd1			∆pfd2			∆pfd3			∆pfd4			∆pfd5			∆pfd6
Time in hours	REP1	REP 2	REP 3	REP1	REP 2	REP 3	REP1	REP 2	REP 3	REP1	REP 2	REP 3	REP1	REP 2	REP 3	REP1	REP 2	REP 3	REP1	REP 2	REP 3
1	0.183333	0.157	0.176	0.178	0.145667	0.144667	0.186333	0.152333	0.157667	0.171333	0.156333	0.154	0.200333	0.146667	0.147333	0.195667	0.151333	0.164	0.172	0.151333	0.154		REP: Replicate
2	0.222667	0.180333	0.215	0.219	0.165333	0.17	0.226	0.167667	0.186667	0.202667	0.172667	0.179667	0.235	0.159667	0.168333	0.230667	0.167	0.194	0.198	0.167	0.180333
3	0.285	0.224667	0.278333	0.278333	0.198333	0.211333	0.278333	0.198667	0.233	0.247667	0.205	0.222	0.292667	0.186	0.204333	0.282	0.196333	0.241333	0.241	0.195667	0.222
4	0.37	0.289667	0.365	0.366667	0.251	0.275333	0.35	0.249333	0.299333	0.308667	0.257	0.282667	0.377	0.230667	0.258	0.360667	0.245333	0.309333	0.305	0.243667	0.285
5	0.492667	0.380667	0.486333	0.487667	0.327667	0.365	0.448333	0.316	0.386	0.393333	0.328	0.363333	0.498	0.295333	0.332	0.469333	0.315	0.404	0.395667	0.315333	0.372667
6	0.647	0.508333	0.638	0.63	0.435333	0.484333	0.575	0.409667	0.504	0.507	0.426333	0.474	0.653667	0.386333	0.434667	0.606333	0.411667	0.524333	0.516	0.413333	0.490667
7	0.807667	0.656	0.797667	0.773	0.563	0.62	0.721	0.533	0.649333	0.65	0.553	0.609333	0.814667	0.510333	0.567667	0.755667	0.534333	0.661667	0.655333	0.539333	0.636
8	0.957667	0.802	0.942	0.906	0.694333	0.75	0.861	0.670667	0.794	0.795	0.690667	0.748333	0.963	0.652333	0.718333	0.893667	0.666667	0.8	0.791	0.671667	0.778667
9	1.09	0.939333	1.07333	1.03267	0.819	0.877	0.985	0.804667	0.925	0.925	0.821333	0.871667	1.09167	0.788	0.855667	1.01633	0.791667	0.926	0.917333	0.800667	0.906333
10	1.21433	1.07333	1.19867	1.16133	0.944667	1.006	1.09867	0.932667	1.044	1.04433	0.941667	0.988667	1.207	0.916	0.977	1.12467	0.905667	1.04167	1.04267	0.927667	1.03267
11	1.31867	1.19067	1.29767	1.26267	1.061	1.12033	1.205	1.05733	1.153	1.167	1.06267	1.10033	1.30633	1.03833	1.091	1.22467	1.011	1.14633	1.167	1.051	1.15633
12	1.40233	1.28033	1.377	1.34067	1.15333	1.20667	1.28867	1.15567	1.24333	1.268	1.16533	1.19767	1.38233	1.139	1.19433	1.30867	1.101	1.24	1.264	1.152	1.26067
13	1.46233	1.35167	1.432	1.39233	1.22533	1.26733	1.361	1.24067	1.31833	1.35533	1.24967	1.26967	1.436	1.22033	1.27567	1.384	1.17967	1.316	1.34133	1.23367	1.334
14	1.49	1.40667	1.459	1.418	1.28033	1.305	1.43433	1.314	1.37733	1.43033	1.319	1.32	1.467	1.28	1.337	1.448	1.24933	1.37667	1.40433	1.298	1.387
15	1.49167	1.43933	1.459	1.424	1.31867	1.321	1.48033	1.36667	1.41433	1.46967	1.365	1.34367	1.47367	1.324	1.37867	1.47467	1.3	1.414	1.44	1.344	1.41967
16	1.489	1.44767	1.45133	1.421	1.34233	1.323	1.49467	1.407	1.42333	1.47833	1.397	1.34767	1.47167	1.35767	1.39867	1.47967	1.33833	1.427	1.452	1.37767	1.43267
17	1.48867	1.44467	1.44933	1.41767	1.349	1.31733	1.49367	1.43567	1.42033	1.47367	1.41433	1.342	1.469	1.38	1.40267	1.47867	1.36067	1.429	1.452	1.40167	1.43367
18	1.49067	1.445	1.452	1.417	1.35167	1.31167	1.48967	1.44633	1.413	1.46833	1.42133	1.33933	1.46833	1.395	1.399	1.47733	1.371	1.428	1.445	1.41333	1.42767
19	1.49333	1.45	1.45567	1.41767	1.346	1.30967	1.48633	1.437	1.408	1.46667	1.41533	1.34133	1.469	1.39	1.39533	1.47967	1.36933	1.43067	1.441	1.411	1.42067
20	1.49567	1.45833	1.45867	1.41867	1.34267	1.309	1.48633	1.42833	1.40867	1.46867	1.41533	1.34467	1.47067	1.38367	1.39433	1.48233	1.37067	1.43467	1.438	1.40467	1.41767
21	1.498	1.46633	1.46133	1.41967	1.343	1.30967	1.487	1.42467	1.40967	1.471	1.422	1.34967	1.47167	1.38133	1.39533	1.48433	1.375	1.43733	1.43667	1.39867	1.417
22	1.49967	1.47367	1.464	1.421	1.345	1.31067	1.488	1.426	1.41233	1.47433	1.429	1.35533	1.47367	1.383	1.39767	1.48667	1.37967	1.441	1.437	1.39867	1.41733
23	1.50067	1.47933	1.46667	1.422	1.34767	1.312	1.48867	1.43033	1.41367	1.477	1.43667	1.361	1.47567	1.387	1.40067	1.48833	1.38467	1.443	1.43767	1.401	1.419
24	1.503	1.48633	1.46867	1.42333	1.35067	1.31333	1.48933	1.43533	1.41533	1.48033	1.44333	1.366	1.47733	1.39167	1.40233	1.48967	1.38933	1.445	1.43833	1.40367	1.42033
25	1.50367	1.491	1.47233	1.42467	1.35433	1.31533	1.491	1.43967	1.418	1.484	1.44933	1.37067	1.47933	1.39633	1.40433	1.49033	1.394	1.44633	1.43867	1.407	1.42233
26	1.50533	1.49533	1.475	1.42533	1.358	1.317	1.49233	1.44467	1.41933	1.48733	1.45467	1.37567	1.48033	1.401	1.406	1.492	1.398	1.44767	1.43967	1.41	1.42367
27	1.50733	1.5	1.478	1.42633	1.361	1.31867	1.493	1.449	1.422	1.49033	1.45967	1.37967	1.48233	1.40533	1.40833	1.49267	1.40167	1.44867	1.44067	1.41267	1.426
28	1.50867	1.504	1.48067	1.427	1.36467	1.32067	1.49467	1.453	1.424	1.49367	1.464	1.384	1.483	1.409	1.41033	1.493	1.40567	1.45	1.44133	1.415	1.42667
29	1.51	1.508	1.483	1.428	1.36867	1.32267	1.49633	1.45733	1.42567	1.49633	1.469	1.389	1.48333	1.41233	1.413	1.495	1.40933	1.45167	1.44233	1.41833	1.42833
30	1.512	1.51133	1.485	1.42967	1.37167	1.32467	1.49767	1.461	1.428	1.49933	1.47333	1.39233	1.48467	1.41533	1.414	1.49567	1.41267	1.453	1.44233	1.42033	1.429
31	1.513	1.51433	1.48767	1.43067	1.37567	1.32733	1.49967	1.465	1.42967	1.50233	1.47767	1.39733	1.48567	1.418	1.415	1.49567	1.41667	1.454	1.443	1.423	1.43067
32	1.515	1.51833	1.49033	1.432	1.37933	1.33	1.50133	1.469	1.43267	1.50533	1.482	1.40167	1.48567	1.42067	1.41567	1.49733	1.42	1.45533	1.44367	1.42633	1.432
33	1.517	1.52133	1.49267	1.43433	1.38333	1.33233	1.50333	1.47233	1.435	1.50733	1.486	1.405	1.48667	1.42333	1.41733	1.49833	1.423	1.45633	1.44367	1.429	1.43367
34	1.519	1.52433	1.49533	1.43567	1.38767	1.335	1.50533	1.47567	1.437	1.51	1.49033	1.409	1.48767	1.426	1.41833	1.5	1.42567	1.458	1.444	1.43167	1.43467
35	1.52033	1.52733	1.49733	1.43733	1.39167	1.33733	1.507	1.47867	1.439	1.513	1.494	1.41233	1.48833	1.42867	1.41967	1.50067	1.429	1.46	1.444	1.43467	1.43633
36	1.52233	1.52933	1.499	1.43933	1.39567	1.33967	1.50933	1.48133	1.44167	1.515	1.49767	1.41533	1.489	1.43033	1.421	1.50133	1.43133	1.46167	1.44467	1.438	1.437
37	1.52433	1.53233	1.50067	1.441	1.39933	1.34267	1.511	1.485	1.44367	1.51767	1.50133	1.419	1.49	1.433	1.42167	1.50333	1.43433	1.46333	1.44467	1.44067	1.43867
38	1.52567	1.53433	1.50233	1.44267	1.40367	1.34533	1.51233	1.48733	1.446	1.52033	1.50533	1.42267	1.49133	1.43567	1.42333	1.50467	1.43733	1.46533	1.44567	1.44367	1.44067
39	1.52733	1.53667	1.50433	1.44533	1.407	1.34867	1.51467	1.48967	1.449	1.52267	1.50833	1.426	1.49167	1.438	1.425	1.50667	1.43933	1.467	1.44633	1.44733	1.442
40	1.52867	1.539	1.506	1.44733	1.41067	1.351	1.516	1.49233	1.45067	1.525	1.51167	1.429	1.49267	1.44	1.42567	1.508	1.44167	1.46933	1.44733	1.45	1.44333
41	1.53067	1.54167	1.50767	1.44933	1.41467	1.353	1.518	1.49433	1.45333	1.527	1.515	1.43167	1.49467	1.44233	1.42667	1.50967	1.444	1.471	1.44767	1.453	1.44467
42	1.53267	1.54433	1.509	1.45133	1.41833	1.35567	1.51967	1.49733	1.45533	1.529	1.51833	1.43433	1.49533	1.444	1.428	1.511	1.44633	1.47367	1.44867	1.45633	1.44633
43	1.534	1.547	1.51133	1.45367	1.42233	1.35833	1.52233	1.49967	1.45733	1.53133	1.52133	1.43733	1.49633	1.44667	1.429	1.51333	1.449	1.476	1.44967	1.45933	1.44767
44	1.536	1.549	1.51233	1.45533	1.42533	1.36067	1.523	1.50167	1.45833	1.53333	1.524	1.43933	1.49733	1.449	1.43033	1.51533	1.45067	1.478	1.45033	1.46267	1.44933
45	1.53767	1.552	1.51433	1.45833	1.429	1.36267	1.52533	1.50433	1.46067	1.535	1.527	1.442	1.498	1.45133	1.431	1.51667	1.45267	1.47967	1.45167	1.46533	1.45067
46	1.539	1.554	1.51567	1.46067	1.432	1.36567	1.527	1.50667	1.46233	1.53733	1.53067	1.44367	1.5	1.453	1.43233	1.51833	1.45467	1.48167	1.45233	1.46833	1.45233
47	1.54067	1.55633	1.518	1.463	1.43567	1.36767	1.52867	1.50833	1.464	1.53867	1.53367	1.446	1.501	1.455	1.43333	1.51967	1.456	1.48367	1.453	1.47133	1.45367
48	1.542	1.55933	1.51933	1.46533	1.439	1.37	1.53033	1.51133	1.46533	1.541	1.53667	1.44833	1.502	1.45733	1.435	1.521	1.45933	1.48533	1.45433	1.475	1.45533
49	1.544	1.56133	1.52067	1.46767	1.44233	1.37233	1.532	1.51333	1.467	1.54367	1.54	1.45067	1.50267	1.459	1.436	1.52267	1.461	1.48667	1.456	1.47833	1.45733
50	1.545	1.56333	1.52233	1.47033	1.446	1.37467	1.53367	1.51533	1.468	1.545	1.542	1.45233	1.504	1.461	1.43733	1.52433	1.462	1.48867	1.45733	1.48133	1.459
51	1.54633	1.56533	1.523	1.47233	1.449	1.37667	1.53467	1.51733	1.46933	1.54667	1.545	1.45367	1.50533	1.463	1.438	1.52533	1.464	1.49	1.45833	1.48367	1.46067
52	1.548	1.56733	1.52533	1.47533	1.45233	1.37833	1.53733	1.51933	1.47067	1.54933	1.548	1.45567	1.50567	1.465	1.43933	1.527	1.466	1.49167	1.46	1.487	1.46267
53	1.54867	1.56967	1.528	1.47733	1.45567	1.38067	1.53767	1.521	1.47167	1.55033	1.55033	1.45733	1.507	1.46667	1.44	1.528	1.46767	1.49367	1.46167	1.49	1.465
54	1.55	1.57167	1.52867	1.47933	1.45867	1.38233	1.539	1.52333	1.47267	1.552	1.55267	1.45867	1.50833	1.46933	1.44167	1.52933	1.469	1.495	1.46267	1.49267	1.46633
55	1.551	1.57367	1.52967	1.48233	1.46167	1.38467	1.541	1.52467	1.47367	1.55433	1.55533	1.46	1.509	1.47033	1.44233	1.53067	1.47033	1.49633	1.46433	1.496	1.46833
56	1.55233	1.57533	1.53033	1.48467	1.46533	1.38633	1.54267	1.52667	1.47433	1.55633	1.55733	1.46133	1.51033	1.47233	1.44333	1.53167	1.47167	1.498	1.46533	1.49867	1.46967
57	1.55333	1.57733	1.53167	1.487	1.468	1.388	1.54367	1.52867	1.47567	1.55833	1.55933	1.463	1.51133	1.47333	1.444	1.533	1.473	1.499	1.46733	1.50067	1.47233
58	1.55433	1.57867	1.53267	1.48933	1.47133	1.39033	1.545	1.53	1.477	1.55967	1.56133	1.465	1.512	1.47533	1.445	1.534	1.47467	1.501	1.46833	1.50333	1.47467
59	1.55567	1.58	1.534	1.49167	1.47467	1.39233	1.54633	1.532	1.47767	1.56133	1.56333	1.466	1.51333	1.477	1.44633	1.53533	1.476	1.50267	1.47033	1.506	1.47633
60	1.55667	1.58133	1.534	1.49367	1.47767	1.394	1.54767	1.53367	1.47767	1.56333	1.56567	1.46767	1.514	1.47867	1.447	1.53633	1.477	1.50367	1.47167	1.50833	1.47833
61	1.55767	1.583	1.53533	1.49633	1.48133	1.396	1.549	1.53533	1.47933	1.56533	1.567	1.46767	1.515	1.48033	1.44867	1.53767	1.478	1.50433	1.47267	1.51133	1.48
62	1.559	1.58367	1.536	1.49867	1.484	1.39733	1.55	1.53667	1.47967	1.56733	1.56833	1.46933	1.51633	1.48133	1.44967	1.53833	1.47967	1.50567	1.47433	1.51333	1.48167
63	1.55933	1.58467	1.53667	1.50033	1.48733	1.399	1.55167	1.53867	1.48133	1.56833	1.57033	1.47033	1.51733	1.48333	1.45067	1.53967	1.48067	1.507	1.476	1.51567	1.484
64	1.56067	1.586	1.53733	1.503	1.49	1.401	1.552	1.54067	1.48167	1.57	1.572	1.472	1.51833	1.48433	1.45167	1.54067	1.482	1.50867	1.47767	1.51733	1.48633
65	1.56133	1.58667	1.539	1.505	1.493	1.40267	1.55333	1.542	1.48233	1.57167	1.57267	1.47233	1.51933	1.48633	1.452	1.54133	1.483	1.50967	1.47933	1.51967	1.488
66	1.562	1.58733	1.53933	1.507	1.496	1.404	1.55467	1.54333	1.48333	1.57267	1.574	1.473	1.52	1.48733	1.453	1.542	1.48433	1.511	1.48033	1.522	1.48967
67	1.56333	1.58733	1.53967	1.50933	1.49867	1.40567	1.55533	1.54467	1.48433	1.574	1.57467	1.47367	1.521	1.48933	1.45467	1.54367	1.48533	1.512	1.48233	1.524	1.49167
68	1.564	1.588	1.54067	1.51133	1.50067	1.40733	1.55667	1.546	1.485	1.57533	1.57567	1.475	1.52267	1.49067	1.45567	1.54433	1.486	1.513	1.484	1.52533	1.49333
69	1.564	1.589	1.54167	1.51367	1.50367	1.40867	1.558	1.547	1.48567	1.57667	1.57533	1.475	1.52367	1.492	1.45667	1.545	1.487	1.51433	1.48533	1.527	1.49533
70	1.56467	1.58833	1.54267	1.516	1.50667	1.41067	1.559	1.548	1.486	1.57767	1.57633	1.47533	1.524	1.49333	1.45733	1.54633	1.48867	1.51567	1.487	1.52833	1.49733
71	1.566	1.58867	1.54233	1.518	1.50967	1.412	1.56033	1.54967	1.48733	1.579	1.577	1.476	1.52533	1.49467	1.45833	1.54733	1.48933	1.51667	1.488	1.53	1.499
72	1.56633	1.58833	1.54333	1.52033	1.51167	1.41367	1.561	1.54933	1.48767	1.58033	1.57667	1.476	1.526	1.49667	1.459	1.549	1.49033	1.51767	1.49	1.53067	1.50033
73	1.56667	1.58833	1.54333	1.52233	1.51333	1.41533	1.56233	1.55067	1.48833	1.58167	1.577	1.47567	1.52733	1.49633	1.46067	1.55	1.491	1.51867	1.49167	1.53167	1.50233
74	1.56767	1.588	1.543	1.524	1.51567	1.41667	1.56267	1.55167	1.48867	1.58233	1.57733	1.476	1.52833	1.49833	1.462	1.55033	1.492	1.52	1.49267	1.53333	1.504
75	1.56867	1.58767	1.543	1.52667	1.51767	1.41833	1.56367	1.55267	1.489	1.58367	1.57733	1.47533	1.52967	1.49933	1.46267	1.55167	1.49333	1.52133	1.49467	1.534	1.50533
76	1.569	1.58733	1.54267	1.52867	1.52	1.41967	1.56433	1.55233	1.49033	1.58433	1.57633	1.475	1.53033	1.5	1.464	1.55267	1.49367	1.52233	1.496	1.53467	1.50767
77	1.56967	1.58567	1.54333	1.53033	1.52167	1.421	1.565	1.55333	1.49033	1.585	1.57633	1.47533	1.53167	1.50133	1.46467	1.55267	1.49433	1.52333	1.49767	1.536	1.50867
78	1.57067	1.58533	1.54233	1.533	1.52367	1.42233	1.566	1.55367	1.49033	1.586	1.57533	1.47467	1.53267	1.503	1.46567	1.554	1.49533	1.52467	1.499	1.53633	1.511
79	1.57067	1.58533	1.54133	1.53433	1.526	1.42433	1.567	1.55433	1.491	1.58633	1.57467	1.47467	1.53367	1.50367	1.467	1.55467	1.49633	1.52567	1.50033	1.53733	1.512
80	1.571	1.58367	1.54067	1.536	1.52733	1.42533	1.56733	1.554	1.49167	1.587	1.57267	1.47367	1.535	1.50467	1.46767	1.556	1.49633	1.52633	1.50133	1.53767	1.51367
81	1.57167	1.58233	1.53867	1.53767	1.529	1.42633	1.56833	1.55433	1.49167	1.58733	1.572	1.47333	1.53567	1.50533	1.46833	1.55667	1.49667	1.52733	1.50233	1.53767	1.51467
82	1.57167	1.58167	1.53767	1.53967	1.53033	1.42767	1.569	1.55433	1.49133	1.58767	1.571	1.47333	1.53633	1.50667	1.46933	1.558	1.49733	1.52833	1.50367	1.538	1.51567
83	1.57233	1.58067	1.536	1.54167	1.53167	1.429	1.56933	1.55433	1.49167	1.58767	1.57033	1.47267	1.53733	1.50733	1.47	1.55833	1.498	1.52967	1.505	1.53767	1.517
84	1.57267	1.57933	1.53367	1.54333	1.53267	1.43	1.57067	1.554	1.49233	1.58833	1.56867	1.47233	1.53833	1.50833	1.47167	1.55967	1.498	1.53033	1.50633	1.53767	1.51867
85	1.57333	1.57867	1.53267	1.545	1.535	1.43133	1.57067	1.55433	1.49233	1.58767	1.567	1.47133	1.53933	1.50867	1.47167	1.56	1.49933	1.53167	1.507	1.53867	1.52
86	1.57367	1.57667	1.529	1.54633	1.53567	1.43233	1.57067	1.55367	1.493	1.588	1.56633	1.47067	1.541	1.50967	1.47267	1.561	1.499	1.53233	1.509	1.538	1.521
87	1.57367	1.57567	1.52633	1.54833	1.536	1.43367	1.57167	1.55367	1.49267	1.58867	1.56467	1.46933	1.54133	1.50933	1.47367	1.562	1.499	1.53333	1.51	1.538	1.52167
88	1.57433	1.574	1.52267	1.54967	1.537	1.43467	1.57233	1.553	1.49333	1.588	1.56233	1.468	1.542	1.51067	1.474	1.56267	1.49933	1.53467	1.511	1.53733	1.52233
89	1.57433	1.573	1.52067	1.551	1.538	1.43567	1.572	1.55333	1.493	1.58767	1.56133	1.46733	1.54267	1.51067	1.475	1.564	1.50033	1.53567	1.512	1.53733	1.52333
90	1.57433	1.57133	1.51267	1.55233	1.53833	1.43667	1.573	1.552	1.49333	1.58767	1.55933	1.466	1.544	1.51133	1.47533	1.56433	1.5	1.536	1.513	1.53667	1.52433
91	1.575	1.57033	1.51167	1.554	1.53933	1.438	1.57367	1.55233	1.493	1.58733	1.55733	1.46533	1.545	1.512	1.47667	1.56533	1.50067	1.53667	1.51367	1.536	1.525
92	1.57667	1.568	1.50533	1.55567	1.53967	1.43867	1.57367	1.551	1.493	1.58733	1.55567	1.46433	1.54567	1.51267	1.477	1.56533	1.5	1.53767	1.51467	1.535	1.52567
93	1.57633	1.56633	1.502	1.55667	1.53967	1.43933	1.57467	1.55033	1.49267	1.587	1.55367	1.46267	1.54633	1.51233	1.47733	1.56633	1.5	1.53833	1.516	1.53433	1.52667
94	1.57633	1.56467	1.476	1.558	1.54067	1.44033	1.57467	1.54967	1.493	1.587	1.55167	1.46167	1.54733	1.51267	1.47833	1.567	1.5	1.53933	1.51667	1.53367	1.52767
95	1.57567	1.563	1.438	1.559	1.54033	1.44133	1.57467	1.54933	1.49233	1.586	1.55	1.46067	1.54867	1.513	1.47933	1.568	1.49967	1.53967	1.51733	1.533	1.52833
96	1.57633	1.56133	1.50833	1.56	1.541	1.44233	1.57533	1.549	1.493	1.58533	1.54767	1.45967	1.54833	1.51333	1.48	1.568	1.501	1.54067	1.518	1.53233	1.529

## Sheet: Figure 1D
WT	∆pfd1	∆pfd2	∆pfd3	∆pfd4	∆pfd5	∆pfd6
120.2	115.4	118.4	120	115.8	117.1	113.8	REP1
121.7	113.8	117.7	118.8	114	113.1	115.5	REP 2			REP: Replicate
118.1	108.4	114.5	112.3	112.9	116.2	115.4	REP 3

## Sheet: Figure 1E
	WT			∆pfd1			∆pfd2			∆pfd3			∆pfd4			∆pfd5			∆pfd6
Time in hours	REP1	REP 2	REP 3	REP1	REP 2	REP 3	REP1	REP 2	REP 3	REP1	REP 2	REP 3	REP1	REP 2	REP 3	REP1	REP 2	REP 3	REP1	REP 2	REP 3
1	0.176667	0.162333	0.153667	0.173667	0.143667	0.153667	0.191667	0.154667	0.153333	0.175667	0.159	0.157333	0.178333	0.162333	0.153	0.172333	0.162333	0.168333	0.166667	0.146333	0.149667
2	0.198333	0.174	0.167333	0.193667	0.152667	0.170667	0.212	0.163667	0.166667	0.197	0.17	0.173333	0.195333	0.169667	0.163333	0.189667	0.172	0.182	0.184667	0.153333	0.161667
3	0.226667	0.197667	0.191667	0.219333	0.171667	0.193	0.239	0.178	0.187	0.224333	0.188333	0.196333	0.222667	0.188	0.183667	0.215667	0.189	0.205667	0.209667	0.168333	0.180333
4	0.262333	0.233333	0.219	0.246	0.198667	0.215667	0.270667	0.203333	0.216	0.254333	0.217667	0.225333	0.253667	0.218	0.213	0.245333	0.219333	0.235	0.239333	0.193667	0.207667
5	0.293	0.270333	0.245	0.265333	0.225667	0.237	0.296667	0.237	0.245333	0.280333	0.249667	0.252	0.279333	0.250333	0.239333	0.271667	0.250667	0.259	0.264	0.223667	0.234		REP: Replicate
6	0.317667	0.3	0.266667	0.28	0.247667	0.251667	0.318667	0.268667	0.268667	0.302667	0.278333	0.274667	0.299667	0.277	0.261667	0.292667	0.277667	0.275667	0.283667	0.251333	0.254333
7	0.332667	0.323333	0.284333	0.287667	0.264	0.261333	0.330333	0.292333	0.287667	0.317	0.301	0.293333	0.314	0.297333	0.279	0.303667	0.299667	0.288333	0.295667	0.272667	0.269667
8	0.343667	0.338333	0.297333	0.293667	0.273667	0.268667	0.339333	0.309	0.303667	0.326333	0.317333	0.307667	0.325	0.313333	0.292667	0.311	0.311333	0.298	0.303	0.287333	0.281667
9	0.351667	0.349	0.308333	0.298	0.280667	0.274333	0.346333	0.319	0.314333	0.333333	0.33	0.317	0.332333	0.324333	0.302667	0.316667	0.318667	0.305667	0.308	0.296	0.29
10	0.357667	0.357	0.317	0.300333	0.286	0.279	0.352667	0.327333	0.322667	0.338333	0.339	0.324333	0.337667	0.332333	0.311667	0.321	0.323667	0.312	0.311667	0.302667	0.296
11	0.363667	0.364333	0.323667	0.302667	0.29	0.283	0.358	0.334667	0.329667	0.342333	0.346333	0.329333	0.343333	0.339333	0.318667	0.325	0.329	0.317	0.315333	0.307	0.301
12	0.37	0.369333	0.331333	0.304	0.293667	0.287	0.362333	0.341	0.335667	0.345667	0.353	0.334	0.347667	0.344667	0.325333	0.328	0.333333	0.322	0.318333	0.310667	0.305333
13	0.374	0.375	0.338333	0.305333	0.296	0.29	0.365667	0.345333	0.341667	0.348667	0.357667	0.338	0.351333	0.35	0.331667	0.330333	0.336667	0.326667	0.320667	0.313667	0.308667
14	0.378667	0.380667	0.344667	0.306333	0.298667	0.292667	0.369333	0.35	0.347	0.351667	0.362333	0.342	0.356333	0.355333	0.336667	0.332333	0.340333	0.330333	0.323667	0.316333	0.312333
15	0.383667	0.386333	0.351333	0.307333	0.300667	0.296333	0.372	0.354	0.352333	0.353333	0.366667	0.346333	0.36	0.360667	0.342	0.333333	0.343667	0.335	0.325333	0.319	0.316667
16	0.388	0.392	0.357333	0.308333	0.302667	0.299667	0.375	0.358667	0.358	0.356667	0.371	0.350667	0.363667	0.365667	0.347	0.334333	0.346667	0.339333	0.327	0.322333	0.319667
17	0.393333	0.398	0.364333	0.309	0.304333	0.303	0.379	0.362667	0.363	0.359667	0.375	0.354667	0.367667	0.371	0.352333	0.335667	0.349667	0.344	0.328333	0.325333	0.323333
18	0.398333	0.405	0.37	0.310667	0.306333	0.306	0.381667	0.366667	0.368	0.362667	0.379667	0.359	0.372	0.377333	0.357333	0.336667	0.352	0.348333	0.33	0.327667	0.327
19	0.404	0.411333	0.376	0.312	0.307667	0.309333	0.385333	0.371333	0.373	0.366333	0.383333	0.363333	0.377	0.382667	0.363	0.338	0.355667	0.353333	0.332	0.330667	0.330667
20	0.409667	0.418333	0.383	0.313333	0.309333	0.312667	0.389333	0.376333	0.377667	0.370667	0.387667	0.369	0.382333	0.389667	0.369667	0.34	0.359333	0.358333	0.334	0.333667	0.334667
21	0.416667	0.426	0.390333	0.315	0.311333	0.316333	0.393	0.380667	0.382	0.375667	0.392333	0.374	0.388	0.396333	0.376667	0.342333	0.363333	0.363333	0.335667	0.336667	0.338333
22	0.423333	0.433	0.398333	0.316667	0.314333	0.318667	0.397	0.384333	0.385667	0.380667	0.397333	0.379	0.394333	0.404	0.383	0.344667	0.367	0.368	0.337667	0.339667	0.341667
23	0.430667	0.441	0.406	0.319	0.317	0.321667	0.401333	0.388667	0.39	0.385	0.402667	0.383667	0.400667	0.412333	0.389667	0.347667	0.370667	0.372333	0.340333	0.342667	0.344667
24	0.438333	0.450333	0.413333	0.320667	0.319667	0.325	0.404333	0.392667	0.393667	0.390333	0.408667	0.389	0.406667	0.421667	0.397	0.35	0.376	0.376667	0.343	0.346333	0.348
25	0.445667	0.458333	0.421333	0.323667	0.322333	0.328	0.408	0.397	0.397667	0.396	0.412667	0.394333	0.413	0.429667	0.403667	0.354333	0.379333	0.380667	0.346333	0.348667	0.351
26	0.454333	0.466667	0.429333	0.326	0.324667	0.33	0.411667	0.4	0.401667	0.401333	0.416	0.399667	0.419	0.437667	0.410667	0.358333	0.383333	0.384	0.348333	0.351667	0.353667
27	0.463	0.475333	0.436667	0.328	0.327333	0.333	0.417	0.404	0.406	0.408667	0.421	0.405	0.426667	0.446	0.418	0.362333	0.387	0.387667	0.352	0.354333	0.356667
28	0.471667	0.483667	0.444333	0.331	0.33	0.335333	0.420667	0.407333	0.41	0.414	0.425667	0.41	0.433667	0.455	0.425667	0.367	0.390333	0.391333	0.355333	0.357	0.359667
29	0.48	0.491333	0.451	0.334	0.332333	0.337667	0.424667	0.410333	0.414	0.420333	0.429667	0.415	0.44	0.462333	0.432	0.370333	0.393333	0.394667	0.358	0.359333	0.362667
30	0.487333	0.498667	0.457333	0.336333	0.335333	0.340333	0.428667	0.414	0.418333	0.425333	0.434	0.420333	0.446333	0.470333	0.438333	0.373667	0.397	0.398	0.361333	0.362	0.365667
31	0.495333	0.506	0.463	0.339667	0.338333	0.342667	0.433667	0.417	0.422333	0.432	0.438667	0.425333	0.453667	0.477333	0.444	0.379	0.4	0.400667	0.365333	0.364333	0.369
32	0.502	0.513333	0.469333	0.341667	0.341667	0.345333	0.436333	0.420667	0.426667	0.436333	0.443333	0.430333	0.459667	0.485667	0.449667	0.382333	0.403333	0.404	0.368667	0.367	0.372333
33	0.508333	0.519667	0.473667	0.344333	0.344667	0.348667	0.44	0.423333	0.431333	0.441333	0.447333	0.435333	0.464667	0.492667	0.454667	0.385667	0.406333	0.406667	0.371	0.369333	0.375667
34	0.515333	0.525333	0.477667	0.347333	0.347667	0.351333	0.443333	0.426333	0.434667	0.445667	0.452333	0.44	0.470333	0.498333	0.459667	0.389	0.408667	0.409	0.374333	0.371333	0.379
35	0.522	0.530667	0.482667	0.350333	0.350333	0.354	0.447	0.429333	0.438667	0.451	0.456333	0.443667	0.476667	0.504	0.464333	0.392667	0.411	0.411667	0.377667	0.373667	0.381667
36	0.528333	0.537	0.486667	0.353667	0.353667	0.356333	0.450333	0.432333	0.442333	0.455667	0.461333	0.448	0.482	0.509	0.468333	0.396	0.414	0.414	0.381333	0.376	0.384333
37	0.533667	0.542667	0.491	0.356	0.356667	0.359	0.453667	0.435333	0.445667	0.460333	0.465667	0.452667	0.486333	0.515333	0.472333	0.399	0.416667	0.416333	0.383667	0.378	0.387333
38	0.539	0.547667	0.493667	0.358333	0.359667	0.361333	0.456333	0.437667	0.449333	0.464667	0.470667	0.457	0.491333	0.52	0.476333	0.401667	0.419333	0.418333	0.386667	0.380667	0.389667
39	0.544667	0.551667	0.498	0.361	0.361667	0.364333	0.459667	0.440333	0.453333	0.468667	0.474667	0.461667	0.496	0.524667	0.480333	0.404667	0.421	0.420333	0.389	0.382333	0.393
40	0.549667	0.556333	0.502	0.363	0.364	0.367667	0.462333	0.442667	0.456667	0.473	0.479333	0.466333	0.499667	0.529333	0.483667	0.407333	0.423667	0.423333	0.391667	0.384333	0.396
41	0.554667	0.560333	0.505333	0.365333	0.366	0.370667	0.465333	0.445	0.461	0.477333	0.483	0.471	0.504333	0.533667	0.487333	0.410333	0.426	0.426	0.393667	0.386667	0.399333
42	0.559667	0.565333	0.51	0.368	0.368667	0.373333	0.468333	0.447667	0.464	0.481	0.487	0.475333	0.508333	0.538667	0.490667	0.413	0.428667	0.428333	0.396333	0.388333	0.402333
43	0.565333	0.57	0.512667	0.370333	0.371333	0.375667	0.471	0.45	0.467	0.485667	0.491667	0.479667	0.512333	0.543	0.494333	0.416	0.430667	0.430667	0.398667	0.390333	0.405
44	0.570667	0.574	0.515667	0.372333	0.373333	0.378	0.474	0.452333	0.470333	0.49	0.495667	0.483667	0.516	0.547333	0.497667	0.418333	0.433	0.433333	0.401333	0.392333	0.407667
45	0.575	0.578	0.519667	0.374667	0.376	0.381	0.477	0.455333	0.474	0.494333	0.500667	0.488667	0.519333	0.551333	0.500667	0.421333	0.436	0.435667	0.404	0.394333	0.411
46	0.580667	0.582333	0.523333	0.377	0.378667	0.383667	0.479667	0.457333	0.477	0.498667	0.504667	0.492333	0.523333	0.555	0.503667	0.423667	0.438	0.438	0.406	0.396333	0.414
47	0.585667	0.586333	0.526667	0.379	0.380333	0.386667	0.482667	0.459667	0.480667	0.503	0.507667	0.496333	0.527	0.558667	0.506667	0.426333	0.440333	0.440333	0.408333	0.397667	0.416667
48	0.590667	0.591333	0.53	0.381	0.383667	0.389333	0.485333	0.462	0.484	0.506333	0.512667	0.501333	0.530667	0.564	0.509667	0.429	0.443333	0.443333	0.410667	0.400333	0.42
49	0.595333	0.595333	0.533	0.383	0.385667	0.392333	0.487667	0.464667	0.486667	0.510333	0.517	0.505333	0.534	0.567	0.512667	0.431333	0.445333	0.445667	0.412667	0.402333	0.422667
50	0.6	0.599	0.536	0.385333	0.387667	0.395333	0.490667	0.467	0.489667	0.514	0.52	0.509667	0.537667	0.570667	0.515667	0.434	0.447333	0.448	0.415667	0.404333	0.426
51	0.604667	0.602667	0.54	0.387333	0.389667	0.398333	0.493	0.469	0.493	0.517333	0.523667	0.513667	0.540667	0.574	0.518	0.436333	0.449333	0.450333	0.417667	0.406333	0.429
52	0.609333	0.606667	0.544333	0.389667	0.392	0.401	0.496	0.472	0.496	0.521667	0.528	0.517667	0.545	0.577333	0.521333	0.439333	0.452333	0.452667	0.42	0.408333	0.431667
53	0.613667	0.611	0.547	0.391667	0.394667	0.403333	0.498667	0.474	0.499	0.525	0.531333	0.521667	0.548	0.581333	0.524	0.442	0.454333	0.455333	0.422667	0.410333	0.434667
54	0.619	0.614667	0.55	0.394	0.396667	0.406667	0.501	0.476333	0.502333	0.529	0.535333	0.525333	0.551667	0.584667	0.526	0.444333	0.457	0.457333	0.425	0.412333	0.438
55	0.623667	0.618333	0.553667	0.396333	0.399	0.409667	0.503667	0.478333	0.505	0.532667	0.538667	0.529667	0.555333	0.588	0.529	0.447	0.458667	0.460333	0.427333	0.414333	0.441
56	0.628333	0.622	0.556667	0.398667	0.401	0.413	0.506667	0.481	0.508	0.537	0.542333	0.533	0.559333	0.591	0.531333	0.450333	0.461	0.462667	0.43	0.416	0.444333
57	0.633	0.625667	0.560333	0.401	0.403	0.416333	0.509333	0.483667	0.511333	0.540333	0.545333	0.536667	0.562667	0.594667	0.534	0.452667	0.463	0.465333	0.432667	0.418	0.447
58	0.638	0.628667	0.563	0.403333	0.405333	0.419333	0.512	0.486	0.514333	0.543667	0.549	0.54	0.566667	0.598	0.536	0.455667	0.465	0.467	0.434667	0.42	0.45
59	0.642333	0.633	0.566667	0.405667	0.407667	0.422	0.514333	0.488	0.516667	0.547	0.552667	0.543333	0.57	0.601333	0.538333	0.458	0.467667	0.47	0.437333	0.422	0.453333
60	0.646667	0.636667	0.569333	0.408	0.41	0.425333	0.517	0.49	0.52	0.551	0.555333	0.546667	0.573	0.604333	0.540333	0.461	0.469667	0.472	0.44	0.424	0.455667
61	0.651667	0.640333	0.572667	0.41	0.413	0.428	0.519	0.492667	0.523	0.553667	0.559333	0.549667	0.577	0.607667	0.543333	0.463333	0.471667	0.474333	0.441667	0.426667	0.459
62	0.656333	0.643667	0.576	0.412667	0.414667	0.430667	0.521667	0.494333	0.525667	0.557	0.561333	0.553	0.58	0.611333	0.545333	0.466	0.473667	0.476667	0.444333	0.428	0.461667
63	0.660667	0.647333	0.578333	0.415	0.416667	0.433333	0.524	0.497	0.528	0.560333	0.564333	0.555667	0.583333	0.614	0.548	0.468667	0.476	0.479	0.447	0.429667	0.464333
64	0.665	0.651667	0.580667	0.417	0.419	0.436	0.526333	0.499	0.530333	0.562667	0.567333	0.558667	0.586333	0.618333	0.550667	0.471	0.478	0.481	0.448333	0.432333	0.467333
65	0.669333	0.655333	0.584333	0.419	0.421667	0.438667	0.528333	0.501	0.533	0.566	0.57	0.562	0.589667	0.621333	0.552667	0.473333	0.480667	0.482667	0.450667	0.434	0.469667
66	0.673	0.659	0.587667	0.421	0.423667	0.441333	0.530333	0.503	0.535667	0.568333	0.572667	0.565	0.592333	0.624667	0.555	0.475333	0.482333	0.484667	0.452667	0.436	0.472333
67	0.677333	0.662333	0.59	0.423333	0.425667	0.444	0.532333	0.505667	0.538	0.570667	0.575667	0.567	0.595333	0.627333	0.556667	0.477333	0.484667	0.486667	0.454333	0.438333	0.475333
68	0.681667	0.666	0.593	0.425333	0.427667	0.446333	0.534333	0.507667	0.541	0.574	0.578333	0.570333	0.598	0.630667	0.559	0.48	0.486667	0.489333	0.456667	0.44	0.477667
69	0.685667	0.668667	0.595667	0.427333	0.43	0.448667	0.536333	0.509667	0.543333	0.576	0.580333	0.573333	0.601333	0.633667	0.561667	0.482333	0.488667	0.491	0.458333	0.442	0.480667
70	0.689667	0.672	0.598333	0.429333	0.432	0.451	0.538667	0.511333	0.545333	0.578333	0.583333	0.575667	0.604333	0.636667	0.564	0.484333	0.490333	0.492667	0.460667	0.444333	0.483667
71	0.693333	0.675333	0.601	0.431333	0.434333	0.454	0.540667	0.514	0.548333	0.581333	0.585667	0.578333	0.606667	0.640333	0.566333	0.486333	0.492667	0.495	0.462667	0.446333	0.485667
72	0.698	0.678333	0.604667	0.433333	0.436333	0.456333	0.542667	0.516	0.550667	0.583333	0.588	0.580667	0.61	0.643	0.568667	0.488333	0.495	0.497	0.464333	0.448333	0.488667
73	0.702333	0.682	0.607	0.435	0.438667	0.458667	0.544667	0.517333	0.553333	0.586	0.590333	0.583667	0.612667	0.646	0.570333	0.490333	0.496333	0.499	0.466333	0.45	0.490667
74	0.706333	0.685	0.61	0.437333	0.440667	0.461333	0.546333	0.519333	0.555333	0.588667	0.592667	0.586667	0.615333	0.648667	0.572667	0.492333	0.498333	0.501	0.468667	0.451667	0.493333
75	0.710667	0.688	0.613	0.439333	0.442667	0.463333	0.548	0.521333	0.557667	0.590333	0.595667	0.588667	0.618667	0.651667	0.575	0.494667	0.500333	0.502667	0.470667	0.454	0.495333
76	0.714333	0.691333	0.616333	0.441333	0.444667	0.465333	0.550667	0.523	0.56	0.593	0.598	0.591333	0.621333	0.654667	0.577333	0.497	0.502	0.504333	0.473333	0.455667	0.498
77	0.718667	0.694	0.618333	0.443667	0.447	0.467	0.553	0.525	0.562333	0.595	0.599667	0.593333	0.623667	0.657	0.579333	0.498667	0.504	0.506333	0.474667	0.457667	0.500333
78	0.722	0.697	0.620667	0.446	0.448333	0.469333	0.555	0.526	0.564667	0.599667	0.601333	0.596	0.627	0.660667	0.581333	0.501667	0.505667	0.507667	0.477333	0.459667	0.502
79	0.726	0.699667	0.624	0.447333	0.450333	0.472	0.557333	0.528667	0.567333	0.601333	0.604667	0.598333	0.629667	0.662667	0.583667	0.503667	0.507667	0.509333	0.479333	0.462	0.504333
80	0.729333	0.703	0.627	0.449667	0.452667	0.474333	0.559333	0.529667	0.569333	0.603333	0.606667	0.601333	0.632333	0.665333	0.585667	0.505667	0.509333	0.511	0.481667	0.463333	0.506667
81	0.733333	0.705333	0.629667	0.451333	0.454333	0.476333	0.561	0.532	0.571	0.605667	0.609333	0.604333	0.635333	0.668333	0.588	0.507667	0.511333	0.513	0.483333	0.465667	0.509
82	0.737333	0.708333	0.632667	0.453333	0.456667	0.478667	0.563333	0.533667	0.573333	0.607667	0.611333	0.606	0.638333	0.671667	0.590333	0.509667	0.513	0.514333	0.485	0.467333	0.511333
83	0.741	0.711	0.634667	0.455	0.458333	0.480667	0.565	0.535667	0.575	0.61	0.614	0.608	0.640333	0.674333	0.592	0.511333	0.514333	0.515667	0.487	0.469667	0.512333
84	0.744	0.714	0.637333	0.456333	0.460667	0.482667	0.566333	0.537667	0.577	0.611333	0.616	0.61	0.643	0.677333	0.594	0.512667	0.516333	0.517	0.488667	0.472	0.514667
85	0.746667	0.717333	0.639333	0.458	0.462667	0.484667	0.568333	0.538667	0.578667	0.613667	0.617333	0.612	0.645	0.680667	0.596333	0.514667	0.518333	0.518667	0.490667	0.473333	0.517667
86	0.750333	0.719667	0.643	0.46	0.464333	0.487	0.570333	0.540667	0.581333	0.615333	0.62	0.615	0.647333	0.683	0.598333	0.516	0.520333	0.520333	0.492667	0.475667	0.519333
87	0.754667	0.722333	0.645667	0.461667	0.466	0.489	0.571333	0.542	0.584	0.616667	0.621333	0.617333	0.650667	0.686333	0.600667	0.517667	0.521333	0.522333	0.494333	0.477333	0.521333
88	0.757333	0.725	0.648667	0.463	0.468	0.491	0.573333	0.543667	0.585667	0.618667	0.624	0.619	0.652333	0.688667	0.602667	0.519333	0.523	0.523667	0.496	0.479667	0.523667
89	0.761	0.727333	0.651333	0.464333	0.469667	0.492333	0.574667	0.545	0.588	0.620667	0.625333	0.620667	0.655667	0.691667	0.605	0.521333	0.524333	0.524667	0.497667	0.481333	0.525
90	0.764333	0.729333	0.654333	0.466333	0.471333	0.494333	0.576333	0.546667	0.589333	0.622667	0.627667	0.622667	0.657	0.693333	0.606667	0.522333	0.525667	0.526	0.499	0.483	0.527
91	0.767667	0.732	0.657	0.467667	0.472667	0.496	0.577667	0.548	0.591333	0.624333	0.629	0.624333	0.66	0.696	0.608667	0.523667	0.527333	0.527	0.501	0.485333	0.528667
92	0.771	0.734333	0.659	0.469667	0.474667	0.497333	0.579667	0.549667	0.593	0.626667	0.630667	0.625667	0.661667	0.698333	0.610667	0.525667	0.529	0.528333	0.503	0.487333	0.53
93	0.775	0.737667	0.662	0.471	0.476	0.499333	0.581	0.551333	0.595	0.628333	0.632333	0.628	0.664333	0.701	0.612	0.527333	0.530333	0.529333	0.504667	0.489	0.532333
94	0.778	0.739333	0.665	0.472667	0.478	0.501333	0.582667	0.552333	0.596667	0.63	0.634333	0.63	0.667333	0.704	0.614	0.528667	0.531667	0.530667	0.506667	0.490667	0.534
95	0.782667	0.742	0.667333	0.474	0.479	0.503333	0.584333	0.553333	0.598667	0.631667	0.635333	0.631667	0.669667	0.706	0.616	0.530333	0.533	0.532333	0.508667	0.492667	0.536
96	0.785667	0.744333	0.67	0.476	0.481	0.505	0.586	0.555333	0.600333	0.633333	0.637333	0.633667	0.672	0.708333	0.617333	0.532	0.534333	0.533333	0.51	0.494	0.537333

## Sheet: Figure 1F
WT	∆pfd1	∆pfd2	∆pfd3	∆pfd4	∆pfd5	∆pfd6
37.23	19.34	26.43	29.55	31.29	23.49	22.43	REP1
37.76	21.97	27.54	31.54	34.91	25.3	23.21	REP 2			REP: Replicate
33.22	22.03	29.6	30.74	30.92	24.73	24.9	REP 3

## Sheet: Figure 2C
WT glucose	WT glycerol	∆pfd1	∆pfd2	∆pfd3	∆pfd4	∆pfd5	∆pfd6
1	3.33333	8	9	9	6	5	10
2	16	7.5	10	5.33333	1.66667	1	9				REP1
4	13	35	8	11	15	8	12				REP 2				REP: Replicates
1	6	18	8	10.5	12	8.5	9				REP 3
1	14	37	9.33333	5	2.8	12	7.5
3	12	16	8	9	1.14286	3	3.5
4	13	2.2	15	11	14	7	11
3	15	10	3.5	24	13	1.33333	12
4	11	22	10	12	12	2	2
1.66667	12	17	13	20	20	4.5	14
4	8	25	18	6.5	1.4	1.2	13
1.14286	22	1	0.833333	24	12	12	35
2	11	25	6	4.5	11	9	15
1.4	18	4	1.66667	13	23	23	2.6
2	8	22	20	8	12	20	27
1	6	10	5.5	3	25	21	13
1	30	4	7	10	22	4.5	3
1.66667	19	6.5	2.5	26	29	0.857143	16
1	22	4	4	26	27	23	20
3	22	20	2	19	19	15	8
5	15	14	2.33333	8	15	1.14286	9
3	17	4.5	21	17	12	16	9
1	20	9	11	2.25	11	11	15
2	11	23	9	16	16	10	34
0.5	19	29	17	19	15	1.28571	20
1	13	20	10	9.5	27	24	16
1.33333	17	8.5	15	15	21	20	20
2	23	22	30	16	21	31	20
2	23	26	15		26	20
		31	21
		24	2

## Sheet: Figure 2E
WT + EV glucose	WT +EV	∆pfd2 + EV	∆pfd5 + EV	∆pfd2 + PFD2-Flag	∆pfd5 + Flag-PFD5
6	5.5	12	6	3	14
5	10	2.4	13	15	5
1	8	4.6	13	10	19			REP1
0.667	5	22	22	30	12			REP 2		REP: Replicates
1	6	16	20	25	18			REP 3
1	8	2	19	34	26
1	15	10	17	15	1.667
1	8	7.5	7	29	6.333
0.8	9	1.667	14	22	12
2	14	4.5	7.75	16	11
2.5	23	4	4	31	37
4	13	3	1	15	16
3	13	3.667	7.333	14	16
1	12	9	2	28	13
1.75	13	11	2.25	18	13
0.667	12	10	1.667	8.5	1.667
1	17	3.571	5.667	4.5	17.333
1	7	0.4	10	16	17
1	1.5	0.833	1.667	3	5
1	1	1.667	5.5	1.2	3
1	9	1.286	1	5	10
1	2	0.667	2	2.167	12
1	1.333	1.833	3.5	6	14
0.667	1.4	0.667	1.5	1.25	4.25
1	3	1.4	2.25	1.667	18
0.714	1	2.25	2.4	7.5	9
0.667	3.667	1.8	8	2.25	6.5
1		9	1.75	1.167	1.714
					12
					2

## Sheet: Figure 2G
WT +EV	∆pfd2 + EV	∆pfd2 + PFD2-Flag
2.155	10.58	2.395	REP1
2.34	11.58	3.53	REP 2		REP: Replicates
2.92	10.86	3.09	REP 3

## Sheet: Figure 2H
WT +EV	∆pfd5 + EV	∆pfd5 + Flag-PFD5
5.82	24.7	9.22	REP1
4.28	32.9	9.13	REP 2		REP: Replicates
4.97	30.71	12.41	REP 3

## Sheet: Figure 2I
∆pfd2 + EV	∆pfd5 + EV	WT +EV	∆pfd2 + PFD2-Flag	∆pfd5 + Flag-PFD5
11.25	12.08	3.125	4.275	7.48		REP 1
11.02	11.395	2.945	4.34	7.395		REP 1 another colony
12.795	14.435	2.57	5.2	7.995		REP 2			REP: Replicates
20.94	16.135	2.665	7.35	9.005		REP 2 another colony

[truncated: 22 more sheets: Figure 3A, Figure 3B, Figure 3C, Figure 6F, Figure 7B, Additional File 1F, Additional File 1G, Additional File 2B, Additional File 2D, Additional File 2F, Additional File 2H, Additional File 3A, Additional File 3B, Additional File 3C, Additional File 3E, Additional File 3F, Additional File 4A, Additional File 4B, Additional File 5B, Additional File 5D …]
